# Supplementary material for: Sequential transcriptional programs underpin activation of hippocampal stem cells
Source: Sci Adv. 2025 Jun 11;11(24):eadu4523. doi: 10.1126/sciadv.adu4523 (PMC12154177; doi:10.1126/sciadv.adu4523)
Supplement: Supplementary file 2 — Tables S1 to S5 [file sciadv.adu4523_tables_s1_to_s5.zip]

Archive with 5 entries (5 files):
- adu4523_table_s1.xlsx
- adu4523_table_s2.xlsx
- adu4523_table_s3.xlsx
- adu4523_table_s4.xlsx
- adu4523_table_s5.xlsx
