# Supplementary material for: Sequential transcriptional programs underpin activation of hippocampal stem cells
Source: Sci Adv. 2025 Jun 11;11(24):eadu4523. doi: 10.1126/sciadv.adu4523 (PMC12154177; doi:10.1126/sciadv.adu4523)
Supplement: Supplementary file 2 — Tables S1 to S5 [file sciadv.adu4523_tables_s1_to_s5.zip › adu4523_table_s2.xlsx]

## Sheet: Ascl1_NSCs_pseudobulk
Gene	logFC	logCPM	F	PValue	FDR	TF
Hist1h1b	-5.94126	7.37758	726.848	1.41528e-11	1.80873e-07	0
Hist1h2ae	-4.62213	5.95545	511.921	9.83134e-11	4.09635e-07	0
Mki67	-7.38904	5.73326	486.959	1.29485e-10	4.09635e-07	0
Pbk	-7.70814	5.03639	473.245	1.51535e-10	4.09635e-07	0
Ube2c	-6.82735	4.84516	468.453	1.60264e-10	4.09635e-07	0
Birc5	-6.23311	4.66446	432.582	2.48323e-10	5.28928e-07	0
Lockd	-3.7883	5.22767	416.64	3.05166e-10	5.57146e-07	0
Cenpa	-4.30754	4.92816	396.529	4.00281e-10	6.39449e-07	0
Cks2	-4.01323	5.1869	387.581	4.53596e-10	6.44106e-07	0
Hist1h3c	-7.28889	4.29209	325.142	1.18443e-09	1.5137e-06	0
Spc25	-5.14688	4.06398	309.655	1.54501e-09	1.79502e-06	0
Cdca8	-4.73891	4.98166	302.726	1.74741e-09	1.8031e-06	0
Tpx2	-4.32297	5.17612	296.725	1.94832e-09	1.8031e-06	0
Nusap1	-3.62774	4.9556	295.977	1.97523e-09	1.8031e-06	0
Hist1h1d	-4.05117	4.85607	287.531	2.31153e-09	1.84954e-06	0
Prc1	-4.99877	5.63079	282.726	2.53286e-09	1.84954e-06	0
Uhrf1	-5.15828	4.00045	282.472	2.54523e-09	1.84954e-06	0
Spc24	-4.93971	4.60442	281.267	2.60498e-09	1.84954e-06	0
Ckap2l	-4.90703	4.489	271.61	3.14807e-09	1.91751e-06	0
Gmnn	-5.13834	3.93877	269.876	3.25921e-09	1.91751e-06	0
Cenpf	-5.15905	6.33367	307.221	3.30945e-09	1.91751e-06	0
Hist1h2af	-7.98196	3.40836	267.8	3.39834e-09	1.91751e-06	0
Knl1	-4.73611	4.7436	267.042	3.45092e-09	1.91751e-06	0
Mis18bp1	-5.28521	4.10277	264.249	3.65298e-09	1.94521e-06	1
Cdc20	-5.64761	3.83938	254.97	4.43203e-09	2.26566e-06	0
Insm1	-7.07617	3.99289	250.957	4.82858e-09	2.33203e-06	0
Cdca3	-6.01004	4.25555	250.023	4.92683e-09	2.33203e-06	0
Ccna2	-6.92906	3.98847	246.161	5.35878e-09	2.4459e-06	0
Neil3	-6.50155	3.95066	242.945	5.75279e-09	2.46332e-06	0
Aurkb	-6.33796	3.64341	242.713	5.78244e-09	2.46332e-06	0
Aspm	-5.83067	4.28442	233.625	7.10284e-09	2.9282e-06	0
Pclaf	-5.98953	5.71157	292.608	7.72528e-09	3.08528e-06	0
Mcm5	-5.74908	3.48351	227.645	8.16659e-09	3.10198e-06	0
Cenpm	-5.04561	4.2943	227.202	8.25253e-09	3.10198e-06	0
Pimreg	-6.88989	3.37753	222.692	9.19181e-09	3.35632e-06	0
Hmmr	-5.90824	4.12806	213.499	1.15264e-08	4.09187e-06	0
Lmnb1	-2.94312	6.04374	206.999	1.36037e-08	4.69878e-06	0
H2afx	-2.3451	5.9149	202.408	1.53389e-08	5.15873e-06	0
Dctpp1	-2.19485	5.993	197.918	1.72938e-08	5.66704e-06	0
Ckap2	-3.40155	5.25094	196.018	1.82084e-08	5.81758e-06	0
Mycn	-3.20283	4.44178	193.114	1.97191e-08	6.14658e-06	1
Nbl1	-2.40331	5.20595	190.68	2.10997e-08	6.42034e-06	0
Mcm7	-2.09277	5.86735	187.579	2.30274e-08	6.84396e-06	0
Kif11	-4.48792	4.34432	186.013	2.40793e-08	6.99395e-06	0
Rfc4	-2.43792	4.8399	183.997	2.55182e-08	7.00543e-06	0
Clspn	-4.83502	4.05752	183.889	2.55985e-08	7.00543e-06	0
Hist1h1a	-4.03075	3.7595	183.667	2.57633e-08	7.00543e-06	0
Dtl	-5.1491	3.77582	181.366	2.75516e-08	7.2245e-06	0
Ccnb2	-5.66954	3.85093	181.183	2.76996e-08	7.2245e-06	0
Selenoh	-1.82792	6.75444	177.284	3.10961e-08	7.94816e-06	0
Kif23	-6.21072	3.68287	174.09	3.42478e-08	8.5821e-06	0
Knstrn	-4.14275	3.99101	172.899	3.55188e-08	8.72943e-06	0
Cenph	-4.27238	3.64003	167.929	4.14582e-08	9.9969e-06	0
Nebl	1.89982	6.60961	159.759	5.39749e-08	1.24813e-05	0
Ccnd2	-2.94034	8.25276	159.41	5.46004e-08	1.24813e-05	0
Rrm2	-6.13944	4.31698	176.878	5.46913e-08	1.24813e-05	0
H2afz	-2.02783	8.93169	158.297	5.66579e-08	1.27033e-05	0
Cdk6	-1.75511	6.53874	155.479	6.22905e-08	1.37254e-05	0
Depdc1a	-6.34491	2.98214	151.573	7.12267e-08	1.54284e-05	0
Hes5	-2.1785	8.42314	151.041	7.25567e-08	1.54546e-05	1
Ube2t	-4.10681	3.14722	149.391	7.6874e-08	1.61057e-05	0
Hes6	-2.06592	5.92947	148.435	7.95136e-08	1.63901e-05	1
Mxd3	-6.07487	3.03683	147.324	8.27142e-08	1.67792e-05	1
Cenpe	-4.10123	4.29839	145.522	8.82397e-08	1.74829e-05	0
Rbbp8	-3.05603	4.15397	145.309	8.89194e-08	1.74829e-05	0
Sgo2a	-3.60122	3.89606	144.53	9.14638e-08	1.76301e-05	0
Eldr	-4.68565	3.23504	144.069	9.30099e-08	1.76301e-05	0
Asic2	-4.33331	5.17874	166.61	9.41856e-08	1.76301e-05	0
Ect2	-4.41007	4.00165	143.263	9.57889e-08	1.76301e-05	0
Cenpw	-3.1232	3.97367	143.043	9.65657e-08	1.76301e-05	0
Bub1b	-5.63172	3.4322	141.686	1.01512e-07	1.78267e-05	0
Hmgb2	-2.517	8.46103	141.64	1.01686e-07	1.78267e-05	1
Ptgds	-2.93217	6.73439	158.221	1.01827e-07	1.78267e-05	0
Arhgdig	-3.50388	3.55281	141.178	1.03442e-07	1.78648e-05	0
Hells	-4.01941	4.73325	153.331	1.09379e-07	1.86382e-05	0
Smco4	-2.38408	4.24511	138.161	1.15831e-07	1.94779e-05	0
Dut	-1.88823	6.24586	137.133	1.20445e-07	1.99908e-05	0
Mms22l	-3.21926	3.54036	132.085	1.46503e-07	2.4004e-05	0
Sinhcaf	-2.14588	4.60011	131.057	1.52594e-07	2.46854e-05	0
Ndc80	-4.53551	2.99785	130.093	1.58581e-07	2.53332e-05	0
Atad2	-2.13205	5.40601	129.262	1.63965e-07	2.55117e-05	0
Incenp	-3.23375	3.98065	129.12	1.64902e-07	2.55117e-05	0
Sox11	-2.01299	6.13006	129.003	1.65686e-07	2.55117e-05	1
Nrm	-4.85761	2.68705	128.654	1.68041e-07	2.55662e-05	0
Cks1b	-2.13704	4.81	124.832	1.96567e-07	2.95544e-05	0
E2f1	-3.48494	3.79472	124.391	2.00214e-07	2.9729e-05	1
Prag1	-2.082	5.10365	124.133	2.0238e-07	2.9729e-05	0
Sgo1	-5.27112	3.22192	122.637	2.15524e-07	3.10434e-05	0
Elavl4	-2.41939	4.84654	122.564	2.16186e-07	3.10434e-05	0
Chaf1b	-4.98595	3.2097	119.672	2.44663e-07	3.47422e-05	0
Brip1	-6.1572	2.65808	119.078	2.51044e-07	3.52433e-05	0
Edil3	-3.59931	3.31715	118.836	2.53708e-07	3.52433e-05	0
Coro1c	-2.09786	4.54239	118.284	2.59887e-07	3.57135e-05	0
Kif20b	-3.01312	3.89142	117.182	2.7277e-07	3.65422e-05	0
Rbm3	-1.59504	7.08635	117.07	2.7413e-07	3.65422e-05	0
Ccnb1	-4.82589	3.9207	124.551	2.75795e-07	3.65422e-05	0
Tk1	-4.9587	2.96598	116.805	2.77355e-07	3.65422e-05	0
Ppp1r14b	-1.6748	7.69537	116.16	2.85399e-07	3.72184e-05	0
Lig1	-1.97939	5.33947	114.115	3.12796e-07	4.03791e-05	0
Ska1	-8.85591	2.85938	164.148	3.39472e-07	4.33846e-05	0
Melk	-6.16747	2.81931	111.309	3.55612e-07	4.49972e-05	0
Jpt1	-1.45408	6.69205	110.745	3.65015e-07	4.57342e-05	0
Ttk	-4.92024	3.06884	110.424	3.70505e-07	4.59714e-05	0
Gm29266	-2.46706	3.86491	109.409	3.8852e-07	4.77432e-05	0
Ephx1	3.15259	4.35007	109.087	3.94458e-07	4.80111e-05	0
Tcf19	-5.13467	3.11186	107.605	4.23154e-07	5.08595e-05	0
Rad51ap1	-4.24878	3.21566	107.473	4.25819e-07	5.08595e-05	0
Hmgb3	-1.60616	6.42147	106.781	4.4016e-07	5.20856e-05	1
Dll1	-4.34608	4.42741	126.832	4.47094e-07	5.24207e-05	0
Efcab11	-3.60622	3.95881	105.104	4.77367e-07	5.51224e-05	0
Kif4	-3.52667	3.81623	104.875	4.82722e-07	5.51224e-05	0
Plk1	-4.25268	3.08063	104.781	4.84953e-07	5.51224e-05	0
Ccnd1	-2.88761	5.20722	114.399	4.90928e-07	5.51224e-05	0
Hmgn2	-1.95981	8.47112	104.498	4.91702e-07	5.51224e-05	0
Stmn1	-1.69157	9.33915	104.04	5.02894e-07	5.58869e-05	0
Ncaph	-5.30463	3.00868	102.801	5.34654e-07	5.89041e-05	0
Kif15	-3.73978	3.95058	101.931	5.58379e-07	6.04814e-05	0
Bub1	-8.68155	2.89831	146.54	5.58436e-07	6.04814e-05	0
Pde1a	-1.63399	6.07792	101.219	5.78712e-07	6.21507e-05	0
Ddx39	-2.01846	4.45674	100.007	6.15387e-07	6.49874e-05	0
Tmsb10	-2.06142	6.75838	99.9978	6.15679e-07	6.49874e-05	0
Cdca7	-4.12156	3.50106	99.8487	6.20381e-07	6.49874e-05	0
Tead2	-1.711	4.85625	99.0764	6.45416e-07	6.70603e-05	1
Nes	-1.58894	5.47909	98.8738	6.52178e-07	6.72164e-05	0
Stra6	2.69516	3.98314	97.8776	6.86676e-07	7.02057e-05	0
Hist1h2bm	-4.10902	2.97998	97.6026	6.96573e-07	7.06524e-05	0
Lsm2	-1.6016	5.38282	97.1646	7.12687e-07	7.17176e-05	0
Dhfr	-1.72626	4.76407	96.3168	7.45143e-07	7.43978e-05	0
Tyms	-2.25812	4.54817	95.856	7.63515e-07	7.5384e-05	0
Cenpp	-2.03948	5.25363	95.7745	7.66817e-07	7.5384e-05	0
Fbxo5	-2.14456	3.87436	95.2298	7.8934e-07	7.67201e-05	0
Tuba1c	-3.37325	2.97195	95.1569	7.92415e-07	7.67201e-05	0
Tubb5	-1.52037	8.49096	94.931	8.02027e-07	7.70669e-05	0
Frmd4b	-2.43631	4.8007	94.7492	8.0986e-07	7.72388e-05	0
4631405J19Rik	-2.61463	3.74327	93.5651	8.63159e-07	8.12408e-05	0
Hist1h2an	-5.69761	3.44561	95.7387	8.64534e-07	8.12408e-05	0
Islr	1.57767	6.12992	92.9698	8.91516e-07	8.29727e-05	0
Kcne1l	-1.77311	4.46143	92.8787	8.95949e-07	8.29727e-05	0
Cit	-4.94146	2.9243	92.3666	9.2137e-07	8.46524e-05	0
Timeless	-3.02368	3.12241	92.2488	9.27335e-07	8.46524e-05	0
Egfr	-2.61119	6.06127	106.879	1.00267e-06	9.088e-05	0
Hist1h3i	-3.27303	3.52119	90.6982	1.01029e-06	9.09258e-05	0
Cdt1	-4.0305	2.73772	90.3327	1.03109e-06	9.15758e-05	0
Cdc6	-5.2692	2.39616	90.3197	1.03184e-06	9.15758e-05	0
Cdca2	-4.87117	3.16397	89.5996	1.07436e-06	9.46922e-05	0
St8sia2	1.48196	5.90506	89.2416	1.09627e-06	9.59615e-05	0
Aim2	-4.60075	3.10694	89.0223	1.10996e-06	9.64982e-05	0
Kifc1	-3.47194	2.87725	88.6012	1.13679e-06	9.73174e-05	0
Gas2l3	-5.26829	2.96638	88.5705	1.13878e-06	9.73174e-05	0
Elavl2	-1.60424	5.09295	88.4527	1.14644e-06	9.73174e-05	0
Dlgap5	-4.0454	2.92802	88.4007	1.14984e-06	9.73174e-05	0
Cdk1	-5.19167	4.34844	126.078	1.19758e-06	0.000100691	0
Cdkn3	-4.79827	2.7381	87.5095	1.21e-06	0.000101071	0
Pde3b	-2.61513	3.63911	86.824	1.25881e-06	0.000104465	0
Ncapg	-4.75338	2.989	86.392	1.29077e-06	0.000106426	0
Hist1h2ap	-4.64325	6.40629	146.987	1.33703e-06	0.000109534	0
Phlda3	2.1435	4.56138	85.3482	1.372e-06	0.000111683	0
Shcbp1	-3.52021	3.29644	84.1103	1.47627e-06	0.00011941	0
Cnih2	-2.52724	3.82161	83.9545	1.49005e-06	0.000119766	0
Cdk4	-1.37363	7.13527	83.674	1.51523e-06	0.000121029	0
Ezh2	-1.47943	6.44905	82.4875	1.62746e-06	0.000129186	1
Gamt	-1.68987	5.43015	82.3085	1.64523e-06	0.00012979	0
Slc4a4	1.54881	8.80608	81.9341	1.68314e-06	0.000131967	0
Hist1h2ak	-5.15482	2.19479	81.6391	1.71373e-06	0.000133546	0
Marcksl1	-1.37655	6.6913	80.9472	1.7881e-06	0.000137985	0
Slc6a9	2.18481	4.93696	80.9092	1.79229e-06	0.000137985	0
Ccne2	-2.89111	3.3624	80.5145	1.83654e-06	0.000140545	0
Mfap4	-3.97381	3.26923	80.2753	1.86399e-06	0.000141796	0
Uck2	-2.49445	3.43591	79.163	1.99811e-06	0.0001511	0
Fignl1	-3.19688	2.78451	78.5521	2.07661e-06	0.000156112	0
E2f8	-8.23249	2.35332	107.996	2.09633e-06	0.000156173	1
Wee1	-1.88501	4.26377	78.3613	2.10186e-06	0.000156173	0
Kif20a	-5.69607	2.34988	77.918	2.16195e-06	0.000159709	0
Lrrn1	-1.64603	4.48763	77.1233	2.27482e-06	0.000167082	0
Gm28175	1.7934	4.74034	75.9712	2.45102e-06	0.000178995	0
Olfm2	-6.28122	1.97687	75.3724	2.54894e-06	0.000185087	0
Dnph1	-1.59476	4.69688	74.989	2.61405e-06	0.000188743	0
Mcm6	-1.73591	5.61543	74.5279	2.69497e-06	0.000193493	0
Aurka	-3.78986	2.87204	74.3857	2.72052e-06	0.000194236	0
Cdca5	-6.10908	1.94655	72.9919	2.98667e-06	0.000212054	0
Slfn9	-3.81905	3.10277	72.306	3.12883e-06	0.00022092	0
Thrsp	-1.50818	9.81538	71.217	3.3713e-06	0.000236732	0
Nhp2	-1.37332	5.73893	71.118	3.39442e-06	0.000237053	0
Cebpd	1.19245	6.86546	70.2561	3.6038e-06	0.000250307	1
Kif2c	-4.68533	2.74098	69.5129	3.79666e-06	0.000261266	0
Pcna	-1.51969	6.3112	69.4913	3.80246e-06	0.000261266	0
Kif18b	-5.09023	2.22724	69.1959	3.88259e-06	0.000264313	0
Txnl4a	-1.20062	6.02987	69.1756	3.88818e-06	0.000264313	0
Csrp2	-1.63938	4.72814	68.8594	3.97636e-06	0.000268877	0
Pmf1	-1.93685	3.86312	68.3545	4.12208e-06	0.000277264	0
Brca1	-3.16531	3.5941	67.8378	4.27773e-06	0.000285452	0
Bard1	-2.68049	3.11296	67.803	4.28847e-06	0.000285452	0
Rangap1	-1.50786	4.82111	67.4893	4.38666e-06	0.000290474	0
Tacc3	-2.31651	4.11685	67.3005	4.44703e-06	0.000292954	0
Rad18	-2.24241	4.07037	67.111	4.50859e-06	0.000295486	0
Cenpk	-4.06681	3.24565	68.6381	4.59154e-06	0.000299387	0
Iqgap3	-4.83865	2.3756	66.358	4.76345e-06	0.00030902	0
Ncapd2	-1.93005	4.04841	66.1066	4.85226e-06	0.000313192	0
Gm38505	-2.50992	3.17951	65.8368	4.94978e-06	0.00031788	0
Kirrel3	1.53233	4.98928	65.6777	5.00837e-06	0.000320035	0
AI480526	1.31406	5.36897	65.1941	5.19155e-06	0.000330089	0
Gdpd2	1.53371	4.95308	65.0036	5.26584e-06	0.000333156	0
Fanca	-3.38667	2.5008	64.8335	5.33323e-06	0.000334226	0
Dnajc15	-1.1665	6.71187	64.829	5.33506e-06	0.000334226	0
Enpp2	1.22878	5.98359	64.6184	5.41995e-06	0.000337888	0
Btbd17	-1.49061	4.50474	64.1838	5.60027e-06	0.000347434	0
Mcm2	-2.93296	3.44163	64.069	5.64906e-06	0.000348768	0
Ephx4	-2.97567	3.16495	63.9329	5.70758e-06	0.000349814	0
Stil	-3.80678	2.4861	63.9025	5.72075e-06	0.000349814	0
Kntc1	-3.98357	2.64318	63.4779	5.90842e-06	0.00035957	0
Hnrnpa1	-1.57698	7.51412	63.3706	5.95701e-06	0.000360809	0
Mcm3	-2.01301	4.69797	63.2247	6.02382e-06	0.000363134	0
Asf1b	-3.39373	2.39429	62.6838	6.27928e-06	0.000376757	0
Ppp1r1b	2.15124	4.6393	61.8988	6.67313e-06	0.000398517	0
Prim2	-1.31778	4.91312	61.5364	6.86472e-06	0.000407562	0
1190007I07Rik	-1.45205	4.67333	61.4925	6.88837e-06	0.000407562	0
Dbf4	-2.68981	3.49324	61.0995	7.10439e-06	0.000418406	0
Aff3	-1.61358	5.95025	60.8499	7.24573e-06	0.000424773	0
5930430L01Rik	1.25832	5.49371	60.6884	7.339e-06	0.000428276	0
Lima1	-1.10674	7.2913	60.5964	7.39273e-06	0.00042945	0
Elavl3	-1.51036	4.30349	60.4805	7.4611e-06	0.000431461	0
Tmem178	-4.28439	3.17743	64.3816	7.59696e-06	0.000436814	0
Fam20a	1.16646	6.44202	60.2125	7.62203e-06	0.000436814	0
Sox4	-1.28914	7.53324	58.7439	8.5802e-06	0.000489531	1
Odc1	-1.12049	6.62253	58.6314	8.65923e-06	0.000491844	0
Pole3	-1.22762	5.25097	58.5568	8.71215e-06	0.000492661	0
Haus4	-2.08134	3.85464	58.2128	8.96115e-06	0.000504509	0
Ran	-1.16116	8.21112	57.6907	9.35526e-06	0.000524387	0
Hirip3	-1.27799	5.32593	57.5154	9.49214e-06	0.000529736	0
Siva1	-1.11452	5.99958	57.1692	9.76946e-06	0.000542842	0
Dscc1	-3.47	2.23744	57.0647	9.85501e-06	0.000545225	0
Ecrg4	1.34499	8.20877	56.5953	1.02504e-05	0.000564657	0
Arhgap10	-2.56727	2.83535	56.4986	1.03342e-05	0.000566829	0
Hist1h1e	-1.12555	8.07677	56.3618	1.04541e-05	0.000569419	0
Sgcd	-1.47778	6.94705	56.3432	1.04705e-05	0.000569419	0
Nuf2	-1.33245	4.66923	56.2798	1.05267e-05	0.00057005	0
Chek1	-2.67765	2.75208	56.0251	1.07562e-05	0.00058002	0
Hist1h2bl	-3.69549	1.91509	55.8405	1.09263e-05	0.000586715	0
Srcin1	-2.11073	4.11305	55.7255	1.10338e-05	0.000588273	0
Mir670hg	1.17272	5.59181	55.6739	1.10824e-05	0.000588273	0
Sema3e	-1.59456	3.89003	55.6623	1.10934e-05	0.000588273	0
Ascl1	-3.79203	7.52974	115.281	1.11634e-05	0.000589537	1
Tmpo	-1.19031	6.83	55.0898	1.16511e-05	0.000611082	0
Pmepa1	-1.13445	5.77579	55.074	1.1667e-05	0.000611082	0
Rfc3	-1.33261	4.82316	54.9488	1.17934e-05	0.000615185	0
Mex3a	-1.91516	3.58009	54.7487	1.19991e-05	0.000623366	0
Haus1	-1.27186	4.71674	54.6354	1.21173e-05	0.00062386	0
Top2a	-7.44508	6.82884	175.736	1.21494e-05	0.00062386	0
Trip13	-2.93623	3.12576	54.5704	1.21859e-05	0.00062386	0
Racgap1	-3.55402	4.87563	83.5963	1.22038e-05	0.00062386	0
Wdhd1	-2.68794	3.03761	54.338	1.24344e-05	0.000633115	1
Neurog2	-1.43739	5.10739	54.2514	1.25285e-05	0.000635332	1
Nmral1	-2.08834	3.82389	54.2068	1.25774e-05	0.000635332	0
Gm36742	1.33236	4.902	53.9916	1.28162e-05	0.000643848	0
2410006H16Rik	-1.22624	6.99174	53.9644	1.28467e-05	0.000643848	0
Klhl23	-1.06242	5.85907	53.8796	1.29426e-05	0.000645641	0
Itga1	1.30226	5.20583	53.8435	1.29835e-05	0.000645641	0
Pgls	-1.38056	6.74176	53.6836	1.31672e-05	0.000652238	0
Gm29260	-2.26623	3.25244	53.601	1.32633e-05	0.00065275	0
Slbp	-1.09163	5.72769	53.5869	1.32797e-05	0.00065275	0
Cdc25c	-4.0638	2.07026	53.4066	1.34926e-05	0.000659047	0
Hdgf	-1.13559	7.48453	53.3698	1.35366e-05	0.000659047	0
Zwilch	-2.54007	3.46646	53.3481	1.35626e-05	0.000659047	0
Neurl1b	-4.94207	2.2963	53.2281	1.37073e-05	0.000663559	0
Baz1a	-1.70054	3.89502	53.1727	1.37748e-05	0.000664311	0
Alyref	-1.02159	6.72337	53.1174	1.38425e-05	0.000665065	0
Sept3	-1.58219	5.32846	52.8667	1.41546e-05	0.000677513	0
Snrpf	-1.07969	7.32805	52.7509	1.43015e-05	0.000681989	0
Riiad1	1.26584	7.70934	52.3459	1.48297e-05	0.000704548	0
Fxyd6	-1.31305	5.94807	51.9658	1.53464e-05	0.000726398	0
Tgif2	-3.16914	2.53399	51.7798	1.5607e-05	0.000736006	1
Hsd11b1	1.52107	6.51741	51.3537	1.62237e-05	0.000761006	0
Txnip	-1.16849	5.79216	51.3318	1.62562e-05	0.000761006	0
Anp32b	-1.13884	7.46137	51.2439	1.63874e-05	0.000764346	0
Nt5dc2	-1.18399	4.90894	50.4268	1.76676e-05	0.000820677	0
Rtkn2	-3.85947	2.56948	50.3927	1.77235e-05	0.000820677	0
Rad54b	-3.60885	2.93748	49.791	1.87458e-05	0.00086488	0
Parpbp	-3.68359	2.31605	49.738	1.88392e-05	0.00086606	0
Chaf1a	-2.7847	2.94566	49.6921	1.89204e-05	0.000866677	0
Nme4	-1.45649	4.141	49.1629	1.98879e-05	0.000907741	0
Fam111a	-3.19257	2.61873	49.0965	2.00133e-05	0.000910215	0
Cdc7	-2.22965	3.26087	48.9193	2.03528e-05	0.000922373	0
Shf	-1.77061	3.62683	48.7766	2.06311e-05	0.000931678	0
Depdc1b	-5.13433	1.61972	48.5391	2.11043e-05	0.000947136	0
Tmem144	1.12985	5.74916	48.5305	2.11216e-05	0.000947136	0
Chd7	-1.02819	7.45469	47.6509	2.29907e-05	0.00102663	1
Rplp0	-1.18209	9.66604	47.6078	2.30874e-05	0.00102663	0
Smc4	-1.4352	6.29872	47.5865	2.31353e-05	0.00102663	0
Htra1	1.10056	8.45766	47.4402	2.34671e-05	0.00103775	0
5430416N02Rik	-1.51998	4.31668	47.3742	2.36187e-05	0.00104085	0
Ung	-2.45818	3.22626	47.3372	2.37041e-05	0.00104103	0
Ercc6l	-4.83657	1.48573	47.2587	2.38867e-05	0.00104427	0
Fnbp1l	-1.29089	4.53128	47.2353	2.39415e-05	0.00104427	0
Ybx1	-1.09816	8.88307	47.1282	2.4194e-05	0.0010517	1
Ncapg2	-1.67426	4.15607	46.8767	2.47991e-05	0.00107303	0
Cox6b2	1.23755	5.94282	46.8301	2.49133e-05	0.00107303	0
Ccnf	-2.40979	2.89352	46.8206	2.49366e-05	0.00107303	0
Mfn1	1.00713	6.54311	46.6461	2.537e-05	0.00108801	0
Susd5	-3.12233	2.38442	46.5841	2.55258e-05	0.00109104	0
Shmt1	-3.08744	2.25987	46.0851	2.68239e-05	0.0011427	0
Hist1h3f	-3.22237	2.68543	45.9883	2.70848e-05	0.00114825	0
Hist1h2bn	-3.73669	1.99093	45.9702	2.71338e-05	0.00114825	0
Cyp1b1	0.972142	6.55443	45.844	2.74791e-05	0.00115902	0
Kcnq4	-2.18452	3.24564	45.6056	2.81454e-05	0.00118322	0
Slc5a3	1.25404	5.09807	45.2115	2.9289e-05	0.00122726	0
Dtymk	-0.938955	7.00475	44.8315	3.04439e-05	0.00127148	0
Cacna2d3	0.916056	6.71898	44.7835	3.05934e-05	0.00127354	0
Celrr	1.08763	6.11844	44.7519	3.06926e-05	0.00127354	0
Tex30	-1.57034	3.82567	44.3971	3.18304e-05	0.00131648	0
Hectd2os	1.25599	5.25764	44.3322	3.20442e-05	0.00132105	0
Rbl1	-1.57491	3.63992	44.1839	3.25382e-05	0.0013371	1
Gar1	-1.1813	4.94767	43.9453	3.33526e-05	0.00136617	0
Ube2s	-0.917958	6.95439	43.6102	3.45368e-05	0.00141016	0
Cmc2	-1.15587	4.58394	43.53	3.48277e-05	0.00141631	0
Aard	-1.10644	5.11101	43.5077	3.4909e-05	0.00141631	0
Dio2	1.12442	6.5439	43.3454	3.55078e-05	0.00143604	0
Kcnh7	-3.61833	4.71367	72.4042	3.59475e-05	0.00144924	0
Fam174b	-1.6828	4.31643	43.0873	3.64852e-05	0.00146629	0
Hnrnpab	-1.31476	7.1971	42.8263	3.75064e-05	0.00150261	0
Sdk1	-1.80291	4.43333	42.7714	3.77255e-05	0.00150666	0
Resf1	0.911839	6.47572	42.6963	3.80274e-05	0.00151399	0
Cxcl14	1.23497	7.38447	42.6636	3.81598e-05	0.00151454	0
Brca2	-1.21773	4.52629	42.6237	3.83221e-05	0.00151627	0
Pcbd1	-1.68266	3.69114	42.5782	3.85081e-05	0.00151674	0
Fscn1	-1.28717	4.74421	42.546	3.86405e-05	0.00151674	0
Tfdp1	-1.07918	5.319	42.534	3.869e-05	0.00151674	1
Slc14a1	0.889893	6.67137	42.321	3.95804e-05	0.00154066	0
Gab2	-1.28033	5.54968	42.3169	3.95977e-05	0.00154066	0
Kctd12	1.05146	5.24277	42.3018	3.96618e-05	0.00154066	0
Gprc5b	0.943762	7.17054	41.9558	4.11636e-05	0.00159415	0
Bok	-2.28486	3.06018	41.7541	4.20698e-05	0.00162433	0
Rbm38	-2.03107	2.89098	41.6413	4.25871e-05	0.00163935	0
Celf3	1.01983	5.37466	41.5014	4.32389e-05	0.00165944	0
Grhl1	1.25013	4.83077	41.4555	4.34556e-05	0.0016611	1
Zgrf1	-1.93883	3.65561	41.4372	4.35422e-05	0.0016611	0
Phyhipl	1.14211	7.76406	41.3243	4.40813e-05	0.00167666	0
Ccne1	-3.24281	2.48127	40.9955	4.56963e-05	0.00172997	0
Pola2	-1.72295	3.46385	40.9841	4.57535e-05	0.00172997	0
Pkmyt1	-2.7078	2.21435	40.8498	4.64345e-05	0.00175054	0
Rps20	-1.14327	9.77381	40.8009	4.66853e-05	0.00175227	0
Jph1	-1.95026	3.63916	40.7875	4.67546e-05	0.00175227	0
Anln	-1.35995	4.06847	40.7251	4.70774e-05	0.0017589	0
Kif22	-1.8688	3.79549	40.7002	4.72067e-05	0.0017589	0
Cadm3	-2.26158	2.68807	40.4284	4.86494e-05	0.00180738	0
Gm14964	0.907563	7.04811	40.2548	4.95983e-05	0.00183729	0
Crlf1	-1.78074	3.64692	39.9512	5.13099e-05	0.0018952	0
Kcnq5	-1.16562	7.26237	39.7762	5.23284e-05	0.00192725	0
Tagln2	-0.969666	5.56035	39.6704	5.29556e-05	0.00194475	0
Csgalnact1	0.925946	7.26128	39.592	5.34257e-05	0.00195453	0
Mfap2	-1.82214	5.67596	47.0606	5.35279e-05	0.00195453	0
Arhgap11a	-3.5082	3.24524	43.8433	5.4089e-05	0.00196449	0
Gm20743	0.965328	5.97093	39.4798	5.41079e-05	0.00196449	0
Camk2g	0.966542	6.45704	39.4324	5.43991e-05	0.00196946	0
Pycr2	-1.06245	5.17246	39.2562	5.54979e-05	0.00199806	0
Srgap1	1.54328	4.05443	39.2556	5.55016e-05	0.00199806	0
Rbfox3	-2.53932	3.60897	41.3316	5.56766e-05	0.00199873	0
Bcl6	0.938969	6.36692	39.13	5.63006e-05	0.00201547	1
Ska3	-3.20241	2.23856	39.0572	5.677e-05	0.00202474	0
C530008M17Rik	-1.07395	5.39412	39.0205	5.70085e-05	0.00202474	0
Rpsa	-1.11685	9.78235	39.0052	5.71082e-05	0.00202474	0
Foxp1	-0.897972	5.91272	38.9922	5.71934e-05	0.00202474	1
Actn1	-1.48945	4.03119	38.9487	5.74787e-05	0.00202922	0
1110038B12Rik	-1.05984	5.97307	38.9068	5.77545e-05	0.00203334	0
Smc2	-1.67004	5.87428	43.0204	5.85737e-05	0.00205652	0
Rcc1	-1.63081	3.63364	38.6786	5.92872e-05	0.00207587	0
Gjb6	1.12091	5.63052	38.6005	5.98228e-05	0.00208591	0
Aprt	-0.914186	6.10163	38.5892	5.99005e-05	0.00208591	0
Orc1	-1.91334	3.13987	38.5211	6.0373e-05	0.00209665	0
Fam210b	-0.928127	6.19024	38.4899	6.0591e-05	0.00209852	0
Slc6a6	1.17628	4.98735	38.3995	6.12271e-05	0.00211482	0
Gm49980	-1.32925	4.23211	38.3184	6.18051e-05	0.00212903	0
Cbfa2t3	-4.09265	1.5983	38.2354	6.24031e-05	0.00214385	0
H1fx	-1.14466	7.06393	38.2121	6.2572e-05	0.00214389	0
Wdr62	-3.62326	1.49921	38.1638	6.29241e-05	0.00215019	0
Eda	-0.99588	7.58568	38.1224	6.3228e-05	0.00215378	0
Zfp367	-1.34732	5.29262	38.0885	6.34775e-05	0.00215378	0
Simc1	-1.15993	4.54673	38.0746	6.35803e-05	0.00215378	0
Cdk2ap1	-0.881161	6.21638	38.0581	6.37033e-05	0.00215378	0
4933404O12Rik	-1.84513	3.00903	38.0254	6.39459e-05	0.00215628	0
Prom1	-1.19926	4.29229	37.8877	6.4983e-05	0.00218548	0
Pole	-2.72334	3.02316	37.8422	6.53299e-05	0.00219138	0
Gm4221	1.17595	6.07745	37.7313	6.61841e-05	0.00221422	0
Timp4	1.2471	7.75182	37.6195	6.70592e-05	0.00223764	0
Dnmt1	-1.21248	5.49632	37.3723	6.90424e-05	0.00229782	0
Sat1	0.961144	8.25984	37.1451	7.09262e-05	0.0023537	0
Cntln	-1.12379	6.08948	37.1257	7.109e-05	0.0023537	0
D630033O11Rik	1.27863	4.78936	36.9492	7.25996e-05	0.00239748	0
Cdc45	-2.57218	2.28672	36.9059	7.29754e-05	0.00240367	0
Nans	-1.52251	3.52186	36.6008	7.56911e-05	0.00248498	0
Hist1h2bj	-2.30887	3.27751	36.5853	7.58326e-05	0.00248498	0
2900052L18Rik	1.04976	5.26511	36.5612	7.60524e-05	0.00248581	0
Bcl7c	-0.885975	6.37225	36.3524	7.79912e-05	0.00254267	0
Kif24	-1.25441	3.93217	36.2843	7.86361e-05	0.00255403	0
Hist2h2bb	-1.77152	3.26622	36.2734	7.87392e-05	0.00255403	0
B930095G15Rik	0.906714	5.84979	36.0558	8.08457e-05	0.00261552	0
Iqgap2	-1.44578	4.06075	36.0182	8.12161e-05	0.00261552	0
Pole2	-2.3785	2.61743	36.0149	8.12489e-05	0.00261552	0
Pigz	-1.63223	5.05901	37.5753	8.17564e-05	0.00262524	0
Rmi2	-2.58921	2.76555	35.8299	8.31029e-05	0.00266179	0
Xbp1	0.934138	5.84739	35.7472	8.39474e-05	0.00267638	1
H3f3b	-1.14514	9.95627	35.7443	8.39773e-05	0.00267638	0
BC034090	-1.38881	3.64042	35.5517	8.59848e-05	0.00273355	0
Catsper2	-1.37743	3.85793	35.5018	8.65144e-05	0.00273715	0
S100a4	1.11339	4.60589	35.5007	8.65266e-05	0.00273715	0
Ltbp4	-3.7095	1.31013	35.3846	8.77734e-05	0.00276974	0
Lynx1	-1.47499	3.45339	35.3326	8.83383e-05	0.0027807	0
Prkca	0.831834	6.89675	35.2246	8.95258e-05	0.00281116	0
Sox1ot	-0.814718	7.17042	34.9794	9.22939e-05	0.00288023	0
Tnni3k	2.45188	3.55575	34.9734	9.23626e-05	0.00288023	0
Ankrd12	0.979306	7.91455	34.97	9.24016e-05	0.00288023	0
Tmcc3	0.832976	6.87804	34.9274	9.28939e-05	0.00288852	0
Pycr1	-3.4364	1.84073	34.8081	9.42871e-05	0.00292473	0
Rfc5	-1.79256	3.22247	34.7663	9.47814e-05	0.00293295	0
Afg1l	0.895972	7.19982	34.6263	9.64583e-05	0.00297762	0
E330013P04Rik	0.875931	7.41336	34.564	9.72157e-05	0.00299378	0
Tspan15	0.849991	7.0573	34.5064	9.79225e-05	0.00300829	0
Hap1	-1.43491	3.56764	34.4385	9.87634e-05	0.00302685	0
Dck	-1.60136	3.55762	34.3617	9.97248e-05	0.003049	0
Atp2b2	-0.911456	6.11208	34.3113	0.000100362	0.00306118	0
Adgrg6	-1.37422	3.75778	34.2837	0.000100713	0.00306456	0
Sept11	-0.84218	5.87678	34.2635	0.00010097	0.00306508	0
Gm26512	0.894248	6.30303	34.192	0.000101888	0.00308562	0
Spock2	0.874546	5.95483	34.1008	0.000103074	0.00311414	0
Mcc	0.849734	7.36761	34.0441	0.00010382	0.00311979	0
Hist1h4a	-1.76431	3.24817	34.0321	0.000103978	0.00311979	0
Drd3	-1.17897	4.42852	34.031	0.000103993	0.00311979	0
Rrm1	-1.14479	5.25313	33.9901	0.000104535	0.00312824	0
Gm34455	1.45375	4.44386	33.9729	0.000104764	0.00312824	0
Id2	0.909205	7.13769	33.9295	0.000105345	0.00313825	0
Nsd2	-0.990748	6.41886	33.8199	0.00010683	0.00316721	0
A830018L16Rik	-2.36605	2.34938	33.798	0.000107129	0.00316721	0
Rassf3	-3.37198	1.69241	33.7848	0.00010731	0.00316721	0
E2f3	-1.21683	4.77682	33.7706	0.000107506	0.00316721	1
Tox3	-0.833704	7.02897	33.7669	0.000107556	0.00316721	0
Rpa2	-0.93841	5.31292	33.7206	0.000108196	0.00317872	0
Dpysl3	-0.920003	5.67516	33.6071	0.000109783	0.0032133	0
Slc7a1	-2.08711	3.02219	33.6005	0.000109876	0.0032133	0
Clstn2	0.850504	7.43647	33.492	0.000111419	0.00325101	0
Mastl	-1.80843	3.12708	33.4051	0.000112674	0.00328011	0
Trim59	-1.19407	4.94769	33.3154	0.000113988	0.00330649	0
Ranbp1	-0.830775	7.67774	33.3079	0.000114097	0.00330649	0
Mtfr2	-3.89701	1.49318	33.205	0.000115628	0.00334327	0
Rps3	-0.904671	8.94773	33.1279	0.00011679	0.00336926	0
Thbs4	1.03796	6.59973	32.8782	0.00012065	0.00347277	0
Lcat	0.901069	6.48643	32.8258	0.00012148	0.00348881	0
Eef1b2	-0.853578	8.04164	32.8085	0.000121756	0.00348888	0
Notch1	-0.797654	6.73515	32.6935	0.000123604	0.00353392	1
Calm2	-0.843911	8.03157	32.6627	0.000124103	0.00354027	0
March1	-0.938191	6.39869	32.5989	0.000125148	0.00356213	0
Arhgef4	0.895343	6.15764	32.5814	0.000125436	0.00356239	0
9630013D21Rik	-2.56992	2.42226	32.5421	0.000126088	0.00357295	0
Ptma	-1.01192	11.2999	32.4164	0.000128194	0.00362459	0
Mettl9	-0.797871	6.64691	32.2775	0.000130571	0.0036746	0
Nop58	-1.03565	6.52681	32.2588	0.000130895	0.0036746	0
Rnaseh2a	-1.05505	4.41514	32.2528	0.000130998	0.0036746	0
Pask	-2.39116	2.24543	32.2463	0.000131113	0.0036746	0
Dek	-0.845953	7.66423	32.1847	0.000132188	0.00369073	0
Bcl2l12	-1.12189	4.43674	32.1803	0.000132265	0.00369073	0
Hhip	0.941971	5.26063	32.0914	0.000133837	0.00372645	0
Kifc3	0.867452	5.71457	32.0075	0.000135342	0.00376016	0
Poc1a	-2.66356	1.81347	31.916	0.000137004	0.00378508	0
Chst2	0.930654	8.04078	31.9134	0.000137052	0.00378508	0
Atad5	-1.38976	4.69377	31.9093	0.000137128	0.00378508	0
Ghr	0.915902	6.29478	31.8596	0.000138041	0.00380208	0
Slc27a3	-4.25342	1.41238	31.8187	0.0001388	0.00381475	0
Ntn4	0.867381	6.41714	31.796	0.000139221	0.00381813	0
H2afv	-0.960241	8.94752	31.7751	0.000139613	0.00381854	0
Slc2a4	-3.38534	1.29109	31.7633	0.000139834	0.00381854	0
Rps18	-0.890095	9.26233	31.5487	0.000143928	0.00392195	0
Pabpc1	-0.81317	7.56319	31.5163	0.000144558	0.00393074	0
Igsf9	-2.91555	2.02358	31.4329	0.000146196	0.00396684	0
4930558J18Rik	-3.83308	1.46018	31.3676	0.000147493	0.00399356	0
Rpl29	-1.03329	7.43535	31.2786	0.000149283	0.00403348	0
Epb41	-1.17499	4.38103	31.165	0.000151604	0.00407994	0
Hlf	0.85994	6.57753	31.1632	0.000151641	0.00407994	1
Mcm4	-1.08977	5.12696	31.059	0.000153809	0.00412483	0
Gja1	0.959506	8.69824	31.0382	0.000154247	0.00412483	0
Gm6145	0.880329	8.78727	31.0367	0.000154278	0.00412483	0
Rpl36a	-0.83285	8.29835	30.9989	0.000155077	0.0041328	0
Gstm1	1.07526	9.64614	30.992	0.000155223	0.0041328	0
Cyp2j6	0.908316	5.56803	30.9436	0.000156254	0.00414331	0
Cenpn	-3.36667	2.67864	32.297	0.000156266	0.00414331	0
Prmt1	-0.752434	6.44493	30.7809	0.000159777	0.00422765	0
Glce	-1.3075	3.94887	30.6734	0.000162157	0.00428175	0
Cenps	-2.03039	3.96995	33.5156	0.000163099	0.00429049	0
Rps4x	-0.979804	9.66445	30.6287	0.000163159	0.00429049	0
Cenpq	-0.942979	4.98191	30.451	0.000167215	0.00438811	0
Smtn	-2.76095	1.93616	30.3753	0.000168979	0.00442531	0
Ahnak	1.0296	4.65847	30.3213	0.00017025	0.00444769	0
Arnt2	0.985879	5.30089	30.3095	0.00017053	0.00444769	1
Psrc1	-2.40943	3.36536	31.5226	0.000172672	0.0044944	0
Nme2	-1.01777	8.57442	30.1381	0.000174649	0.00453661	0
Snhg15	-0.983408	5.11054	29.9969	0.000178132	0.0046177	0
Ly6e	-1.93352	3.01578	29.9244	0.00017995	0.00464781	0
Snhg20	0.785253	6.52054	29.92	0.000180063	0.00464781	0
Kpna2	-2.1749	3.21203	29.9072	0.000180385	0.00464781	0
Nup210	-1.58599	3.09144	29.8786	0.000181113	0.00465718	0
Lin9	-1.17288	3.97196	29.8435	0.000182008	0.0046708	0
Gm10282	-2.0238	2.87618	29.728	0.000184992	0.00473577	0
Smpd1	0.851749	5.59627	29.7058	0.000185571	0.00473577	0
Gm48765	-1.19383	3.97397	29.7028	0.000185651	0.00473577	0
Crot	0.807373	6.58722	29.6725	0.000186446	0.00474658	0
Nsg2	-1.57168	3.5508	29.5733	0.00018908	0.00480405	0
Nudt21	-0.767636	6.62541	29.4487	0.00019245	0.00487998	0
Gm28376	-2.05876	2.77886	29.4301	0.000192958	0.00488318	0
Slc39a12	0.785702	7.21087	29.3957	0.000193902	0.00489738	0
E2f2	-2.93749	1.88768	29.3389	0.000195478	0.00492743	1
Rnaseh2b	-1.10556	4.41914	29.2812	0.000197091	0.00495782	0
Fam181b	0.822914	7.309	29.2681	0.000197459	0.00495782	0
Sp3os	-0.830017	5.77274	29.161	0.000200505	0.00502441	0
Ccdc18	-1.89965	3.74499	29.0996	0.000202275	0.00504524	0
Gdpd1	-0.927116	4.79395	29.0784	0.000202889	0.00504524	0
Gm16759	0.763521	6.16199	29.0755	0.000202973	0.00504524	0
Hist2h2ac	-1.92004	4.27179	31.7099	0.000203296	0.00504524	0
C030018K13Rik	0.946734	7.12513	29.0506	0.000203701	0.00504524	0
Lsm14b	-1.09908	4.20192	29.0505	0.000203704	0.00504524	0
Snrpg	-0.935646	8.45206	28.9263	0.000207372	0.00511558	0
Nasp	-1.42623	6.27519	33.0508	0.000207659	0.00511558	0
Lrrc8b	-1.5443	3.49496	28.9138	0.000207745	0.00511558	0
Chst11	0.878104	5.14816	28.8144	0.000210743	0.00517941	0
Thop1	-1.01382	4.37053	28.7876	0.000211559	0.00518948	0
Fkbp3	-0.839133	8.15662	28.6932	0.000214468	0.00525076	0
Smad9	1.17875	4.12812	28.6199	0.000216759	0.00529672	1
Ephb2	-1.92577	3.3297	28.5505	0.000218953	0.00533088	0
Aldoc	1.13401	11.4758	28.5493	0.000218991	0.00533088	0
Lsm4	-0.738116	6.81877	28.507	0.000220342	0.00535357	0
Chek2	-1.3847	4.04882	28.4698	0.000221538	0.00537241	0
Scarb2	0.76423	7.45853	28.3661	0.000224914	0.00543131	0
Rad51b	-1.07295	5.79011	28.3573	0.000225204	0.00543131	0
Rhbdl3	-1.35431	4.46482	28.3562	0.000225242	0.00543131	0
Pfkm	0.822918	5.79279	28.3069	0.000226868	0.00546022	0
Per3	0.84	6.44956	28.2574	0.000228518	0.00548467	0
Fgfrl1	0.808516	5.60202	28.2507	0.000228742	0.00548467	0
Folh1	1.01938	4.74009	28.2113	0.000230068	0.00550611	0
Hepacam	0.821763	8.29076	28.191	0.000230754	0.00551221	0
Nos1ap	0.856262	5.32543	28.174	0.000231329	0.00551564	0
Hpf1	-0.718541	6.35666	28.1192	0.000233198	0.00554302	0
Ppp1r3c	1.15477	6.09835	28.4671	0.000233345	0.00554302	0
Sat2	0.897009	5.0657	28.0884	0.00023426	0.00555444	0
Gramd3	0.725975	7.00554	28.0629	0.000235139	0.00556101	0
Rpl39	-0.86575	9.75314	28.0552	0.000235407	0.00556101	0
Ube2g2	-1.08031	4.19072	28.0351	0.000236105	0.00556541	0
Dna2	-1.81825	3.42733	28.0247	0.000236464	0.00556541	0
Rps26	-0.83865	9.43094	27.9798	0.000238037	0.00559213	0
9330162012Rik	1.19458	4.41121	27.8888	0.000241255	0.00565733	0
Ctsf	0.778989	6.60362	27.8237	0.000243592	0.0056996	0
D430041D05Rik	-2.06415	2.50354	27.8138	0.00024395	0.0056996	0
Banf1	-0.971391	6.30158	27.7829	0.000245072	0.00571537	0
Impdh2	-0.811472	5.91544	27.7017	0.000248043	0.00576873	0
Gid4	-0.954716	5.06833	27.6957	0.000248263	0.00576873	0
Gm4491	1.12012	4.30806	27.6743	0.000249056	0.00577666	0
Pantr2	0.794977	6.53735	27.6565	0.000249715	0.0057767	0
Nell2	-2.55662	2.19184	27.6499	0.000249962	0.0057767	0
Mroh7	1.22828	3.93147	27.5996	0.000251841	0.00579989	0
Gen1	-2.23135	2.35944	27.5987	0.000251873	0.00579989	0
Dnm3	0.932514	5.35144	27.568	0.000253031	0.00581607	0
Ppan	-1.00945	4.1981	27.5458	0.00025387	0.00582488	0
Pcsk5	-1.4094	3.62487	27.4507	0.000257502	0.00589762	0
Gm26728	-1.60055	2.95951	27.4269	0.000258421	0.00590808	0
Mex3b	-2.37714	2.02493	27.3886	0.000259907	0.00593144	0
Ctps	-1.31355	4.28087	27.3164	0.00026274	0.00596595	0
Galnt18	1.03974	4.65749	27.2963	0.000263532	0.00596595	0
Snrpd1	-0.803794	7.74406	27.2946	0.000263601	0.00596595	0
Slc20a1	0.821063	5.59267	27.2909	0.000263747	0.00596595	0
Lair1	1.17091	3.88204	27.2907	0.000263753	0.00596595	0
Agt	0.768079	7.07842	27.2034	0.000267242	0.0060342	0
Sypl2	0.936273	4.88469	27.1866	0.00026792	0.00603883	0
Zfp57	-3.65105	1.25866	27.0704	0.00027266	0.00613084	0
Phlda1	0.841434	5.63381	27.0615	0.000273026	0.00613084	0
Lyar	-0.944697	4.78443	27.0514	0.000273441	0.00613084	0
Cbr3	0.776965	6.8874	26.8508	0.000281891	0.00630923	0
Tfdp2	-0.788575	6.2351	26.8382	0.00028243	0.00631023	1
Jpt2	-1.33917	3.60766	26.7782	0.000285023	0.00635706	0
Ddr1	-0.816837	6.12946	26.7393	0.000286718	0.00638373	0
Slc16a6	-2.75335	2.16972	26.6795	0.000289347	0.00643106	0
Mnd1	-1.37121	3.28749	26.6493	0.000290684	0.00644955	0
Neo1	0.803328	7.8155	26.6292	0.000291582	0.00645825	0
Rps11	-0.890357	9.42648	26.5959	0.000293072	0.00647858	0
Gsto1	-1.27123	3.50646	26.586	0.000293513	0.00647858	0
Chst10	0.898614	4.95221	26.5441	0.000295405	0.00650909	0
Zrsr1	1.10596	5.61143	26.5	0.000297413	0.00654207	0
Tgfbr1	-0.85072	5.43257	26.429	0.000300674	0.00660145	0
Pde10a	-1.0657	6.12462	26.4078	0.000301657	0.00660145	0
Gpc5	0.88608	10.8656	26.4077	0.000301662	0.00660145	0
Eno1	0.88794	7.2466	26.3885	0.000302557	0.0066097	0
Yeats4	-0.736777	5.86785	26.3515	0.000304284	0.0066361	1
Ndufc2	-1.13241	10.3161	26.3024	0.000306599	0.00667519	0
Vrk1	-1.1131	4.57979	26.1972	0.000311624	0.00677304	0
Trim27	-0.973869	4.47374	26.1522	0.000313805	0.00679764	0
Gm30731	1.0905	4.20064	26.1471	0.000314052	0.00679764	0
Trp53i11	-3.27099	1.75186	26.141	0.000314351	0.00679764	0
Tril	0.696593	6.60295	26.124	0.000315181	0.00680408	0
Gfer	-0.921621	4.57327	25.9979	0.000321418	0.00692113	0
Pxdn	-1.19639	4.51407	25.9926	0.000321686	0.00692113	0
Npm1	-0.808712	8.7143	25.915	0.000325601	0.00698906	0
Uchl3	-0.699901	6.23163	25.9083	0.000325938	0.00698906	0
Ppic	-3.24142	1.06605	25.8717	0.000327808	0.00701739	0
Phkg1	0.717667	6.70523	25.8566	0.000328582	0.00702221	0
Tmem80	0.774279	5.84981	25.8403	0.000329419	0.00702835	0
Fgd6	0.727109	6.917	25.7299	0.000335167	0.00713905	0
Oat	0.77574	7.66728	25.6938	0.00033707	0.00714733	0
Myh10	-0.875189	5.59951	25.6911	0.000337214	0.00714733	0
Rpl15	-0.824511	9.48816	25.6907	0.000337233	0.00714733	0
Appl2	0.780495	7.99418	25.6499	0.000339402	0.00718139	0
Tprn	-2.1262	2.11353	25.5998	0.000342089	0.00722627	0
Trmt10a	-0.801975	5.10512	25.5782	0.000343254	0.00723892	0
Nrcam	0.766041	8.36994	25.5419	0.000345228	0.00726855	0
Mthfd1l	-2.39109	2.4863	25.472	0.000349056	0.00733706	0
2810006K23Rik	-0.899558	4.79141	25.4264	0.000351583	0.00737806	0
Rnaseh2c	-0.728191	6.43062	25.4003	0.000353035	0.00739637	0
Add3	0.72391	7.14335	25.3143	0.000357885	0.00746053	0
Vav3	2.32468	2.48744	25.3081	0.000358236	0.00746053	0
Rpl32	-0.813908	9.40694	25.3052	0.000358401	0.00746053	0
Kitl	-2.45971	2.85779	25.3046	0.000358433	0.00746053	0
Pola1	-0.843128	6.00605	25.2916	0.000359177	0.00746387	0
Ybx3	-0.755665	6.27011	25.2603	0.000360965	0.00748884	0
Frmd4a	0.767628	7.3206	25.2175	0.000363432	0.0075075	0
Hfm1	-1.42732	3.27589	25.2153	0.000363557	0.0075075	0
Efhd2	-0.739931	7.02675	25.2142	0.000363626	0.0075075	0
Tenm2	0.877406	5.64755	25.1803	0.000365593	0.00753445	0
Rps2	-0.96414	9.2686	25.1714	0.000366111	0.00753445	0
D330023K18Rik	0.976662	5.26325	25.1384	0.000368042	0.00756203	0
Leng8	0.942487	7.01633	25.1017	0.000370201	0.00759418	0
Rps6	-0.731687	7.83862	25.0733	0.000371891	0.00761661	0
Ilf2	-0.686853	6.41333	25.0571	0.000372852	0.00762408	0
Nap1l1	-0.766814	7.76636	24.9808	0.000377433	0.00769333	0
Usp35	-0.947536	5.2166	24.9807	0.000377443	0.00769333	0
Prim1	-1.00539	5.01105	24.9016	0.000382262	0.00777915	0
Ccdc190	0.72209	6.4351	24.8678	0.000384345	0.00780585	0
Mxra7	-0.948792	5.39	24.8551	0.000385129	0.00780585	0
Ppp2r2b	0.735081	7.87474	24.8506	0.000385406	0.00780585	0
Gins1	-1.66658	3.22769	24.7998	0.000388569	0.00785746	0
Marcks	-0.765415	8.2118	24.7186	0.000393692	0.00794847	0
4930402H24Rik	0.788202	7.88103	24.6858	0.000395782	0.0079716	0
Loxl1	-1.64679	2.8363	24.6744	0.000396514	0.0079716	0
Scg3	0.849706	9.55908	24.6714	0.000396709	0.0079716	0
Nrp1	0.927447	4.90778	24.6515	0.000397987	0.00798473	0
Fkbp5	-2.2588	2.90635	24.6159	0.000400286	0.00801827	0
BC052040	-0.860135	4.68293	24.6031	0.000401119	0.00802238	0
Mcph1	-1.07159	4.01414	24.5805	0.000402589	0.00803919	0
Skp2	-1.1227	3.87499	24.5229	0.000406372	0.00810208	0
Mro	0.729183	6.63593	24.4769	0.000409421	0.00815016	0
4930579G24Rik	-2.092	2.14879	24.4246	0.000412921	0.00820704	0
Nop10	-0.815659	7.11675	24.4135	0.000413665	0.00820906	0
Eomes	-3.91182	2.38774	26.3216	0.000418019	0.00828261	1
Chl1	1.00081	5.11974	24.2975	0.00042157	0.00833795	0
Fbln1	-1.10561	3.91271	24.2802	0.000422765	0.00833795	0
Zcwpw1	-0.948002	4.37342	24.2801	0.000422769	0.00833795	0
Fzd1	0.848655	6.03418	24.2629	0.000423961	0.00834858	0
Srd5a1	-1.51459	3.24562	24.2078	0.000427809	0.00841138	0
Gemin6	-1.27614	3.36911	24.1929	0.000428853	0.00841897	0
Npas2	1.87633	3.20283	24.1763	0.000430018	0.00842888	1
Gabra2	0.769637	5.40976	24.1528	0.000431683	0.00844855	0
Gm47283	-1.66582	6.12985	33.0739	0.00043498	0.00848787	0
Asb8	0.853285	4.8521	24.1059	0.00043502	0.00848787	0
Plp2	-1.24922	3.40683	24.0863	0.000436428	0.00850208	0
Tafa5	0.727973	8.10046	24.0772	0.000437079	0.00850208	0
Rpl23	-0.804776	9.76083	24.032	0.000440345	0.00854896	0
Esco2	-5.32466	4.23046	52.8274	0.000441199	0.00854896	0
Smyd2	-0.833724	4.67379	24.0162	0.000441496	0.00854896	0
1700025G04Rik	-0.990109	4.51667	23.9689	0.00044495	0.00860281	0
Gm11837	-0.852877	4.94366	23.9567	0.000445848	0.00860716	0
Kcnip3	-0.702489	6.50836	23.9271	0.000448036	0.00863636	0
Rpl18a	-0.852941	9.59145	23.8097	0.000456824	0.00879248	0
Gpc1	-1.11401	3.65698	23.7957	0.00045789	0.00879975	0
Rps5	-0.946461	9.65007	23.7691	0.000459918	0.00882545	0
Zfp503	1.02485	4.386	23.7507	0.000461325	0.00883633	0
Cacna2d1	-0.984403	4.66842	23.7436	0.000461868	0.00883633	0
Plxnc1	0.742647	6.45842	23.7076	0.000464639	0.00887606	0
Dnajc21	-0.842724	4.79389	23.6695	0.000467597	0.00891924	0
Hist3h2a	0.750721	6.19234	23.6446	0.000469536	0.00894288	0
Smarcc1	-0.688151	6.94207	23.6323	0.000470505	0.00894799	1
Camk2n2	-1.1525	4.5411	23.6106	0.000472206	0.00895977	0
Lamp1	0.797807	9.47777	23.5987	0.000473145	0.00895977	0
Bmpr1b	0.795263	7.43834	23.5977	0.000473227	0.00895977	0
Gfra1	1.29961	4.22848	23.4918	0.00048168	0.00910633	0
AI506816	-1.66696	2.96511	23.448	0.000485228	0.00915738	0
Akr1b3	-0.951749	4.82528	23.4408	0.000485814	0.00915738	0
B3gnt5	-2.227	2.48745	23.427	0.000486937	0.00916388	0
Rps17	-0.851296	8.64426	23.4166	0.000487786	0.00916388	0
Srsf6	-0.719824	6.50201	23.4102	0.00048831	0.00916388	0
Tmem132c	0.992156	4.15373	23.3569	0.000492708	0.00923285	0
Exosc5	-0.745627	5.66542	23.3355	0.000494485	0.00925258	0
Pea15a	0.742326	7.61	23.2381	0.000502666	0.00939193	0
Ddhd1	0.729046	7.62534	23.2272	0.000503585	0.00939535	0
Dpp6	-2.37142	4.10412	30.1732	0.000506404	0.00943418	0
Rmst	0.828615	7.95622	23.1545	0.000509808	0.00948377	0
Tuba1b	-0.789779	8.21011	23.0096	0.00052249	0.00968779	0
Dclk2	-0.748781	6.38562	23.0016	0.000523199	0.00968779	0
Diras2	1.1806	3.62929	22.9994	0.000523393	0.00968779	0
Rps3a1	-0.771925	9.41497	22.9948	0.000523808	0.00968779	0
Set	-0.749994	8.2084	22.9484	0.000527956	0.00975041	0
Abhd3	0.735863	5.61929	22.9217	0.000530366	0.00978077	0
AU020206	-1.76706	2.84099	22.9068	0.000531713	0.00979149	0
Atp1a2	0.802623	10.0673	22.8583	0.000536125	0.00985854	0
Cep128	-0.951366	5.02282	22.8288	0.000538831	0.00988411	0
Prelid2	-1.67551	2.66238	22.8203	0.000539617	0.00988411	0
Rps12	-0.86463	8.42442	22.8059	0.000540952	0.00988411	0
Wdr12	-0.759242	5.33083	22.8006	0.000541438	0.00988411	0
Cchcr1	-1.35267	3.11857	22.8002	0.000541479	0.00988411	0
Rad51	-1.86874	3.54993	23.6611	0.000542156	0.00988411	0
Lsm8	-0.742051	5.83972	22.7807	0.000543287	0.00989062	0
Rhbdd1	0.728227	6.26156	22.7708	0.000544204	0.00989321	0
Pttg1ip	0.699875	7.19438	22.7474	0.000546388	0.00991881	0
Col16a1	1.58628	3.04277	22.6853	0.000552236	0.0100091	0
Poln	-2.10371	2.35483	22.678	0.00055293	0.0100091	0
Mad2l1	-1.55263	3.24762	22.6552	0.0005551	0.0100342	0
Gm11266	-0.686678	6.59935	22.603	0.0005601	0.0101103	0
Plk2	0.889643	5.79709	22.5576	0.000564502	0.0101754	0
Mettl1	-0.833803	5.2657	22.5382	0.000566391	0.010195	0
Kidins220	0.663632	7.20573	22.5184	0.000568331	0.0102107	0
Mdga1	-2.40489	2.06523	22.513	0.000568859	0.0102107	0
Bola2	-0.875542	7.02585	22.4709	0.000573004	0.0102611	0
Nup107	-1.00807	3.88368	22.4682	0.000573274	0.0102611	0
Vps37b	-0.664533	6.29295	22.4582	0.00057426	0.0102644	0
Dll3	-2.17782	1.99862	22.4321	0.000576864	0.0102965	0
Abcc5	0.646576	6.90695	22.3332	0.000586833	0.0104599	0
Fen1	-1.59695	3.13209	22.316	0.000588586	0.0104765	0
Hist1h4d	-0.945992	7.20971	22.2874	0.000591518	0.010514	0
Slco1b2	2.02472	2.39286	22.2549	0.000594862	0.0105588	0
Cdh11	0.661328	6.39274	22.2305	0.000597401	0.0105874	0
Cables1	0.688689	7.74962	22.2234	0.000598132	0.0105874	0
Angptl6	-1.03267	3.7275	22.208	0.00059974	0.0106012	0
Fat1	0.751825	5.51752	22.1096	0.000610128	0.0107699	0
Nap1l5	0.818972	7.30612	22.0426	0.000617318	0.0108818	0
Prr13	0.73401	5.64356	22.0211	0.000619642	0.0109077	0
Mapkapk2	-0.937419	5.15323	21.9883	0.000623214	0.0109555	0
Rpl23a	-0.713553	7.89236	21.9801	0.000624113	0.0109563	0
Ivns1abp	-0.744792	5.26079	21.9692	0.000625309	0.0109622	0
Gm19554	1.55496	2.93059	21.9202	0.000630712	0.0110293	0
Elmo2	0.830319	4.73744	21.9189	0.000630863	0.0110293	0
Acer3	0.792194	5.13936	21.9046	0.000632453	0.011042	0
D030055H07Rik	-2.036	2.87747	21.8901	0.000634065	0.011055	0
Tmsb4x	-1.3391	9.65445	23.5227	0.000635828	0.0110707	0
2810408I11Rik	-2.59473	1.57472	21.8569	0.000637775	0.0110895	0
Npm3	-0.978852	4.42661	21.8211	0.000641813	0.0111304	0
Nipa1	0.705287	5.65414	21.8206	0.000641873	0.0111304	0
Rexo5	-1.85287	2.50326	21.8011	0.00064408	0.0111536	0
Dmd	0.763387	7.54281	21.7542	0.000649434	0.0112311	0
Fbln5	1.86633	3.17994	21.6868	0.000657222	0.0113376	0
Ecm2	0.707686	5.79204	21.6856	0.00065737	0.0113376	0
Ints7	-0.979549	4.45672	21.673	0.00065884	0.0113477	0
Nop16	-0.754095	5.01082	21.6296	0.000663922	0.011404	0
Ndp	0.735058	5.53138	21.6229	0.00066471	0.011404	0
Wipi1	0.652652	6.27013	21.6223	0.000664789	0.011404	0
Syt9	-1.57134	4.26435	23.2226	0.000666498	0.0114071	0
Pdlim1	-3.37865	1.1929	21.6056	0.000666755	0.0114071	0
Aqp4	0.651668	6.75371	21.5834	0.000669386	0.0114286	0
Kcnma1	0.905282	4.62298	21.58	0.000669798	0.0114286	0
Mthfd2	-1.18549	3.56691	21.5535	0.000672957	0.0114672	0
E430024I08Rik	0.94744	5.20865	21.5366	0.000674986	0.0114801	0
Cenpv	-0.654696	6.38977	21.5322	0.000675513	0.0114801	0
Umps	-0.98206	3.86769	21.4961	0.00067987	0.0115388	0
Fbxl7	0.81132	7.12043	21.4823	0.000681549	0.011549	0
Rnf166	0.817521	4.7063	21.4763	0.000682275	0.011549	0
2810049E08Rik	1.09543	4.54507	21.4327	0.000687597	0.0116237	0
Nr3c1	0.670416	7.60278	21.3676	0.000695652	0.0117118	1
Wscd2	-0.783115	5.02593	21.3675	0.000695658	0.0117118	0
Slc4a7	-0.98328	5.40364	21.3628	0.000696238	0.0117118	0
Aldh18a1	-1.25781	3.57392	21.361	0.000696475	0.0117118	0
Gm38562	0.670072	5.97182	21.3471	0.000698203	0.0117254	0
Me3	-1.04923	4.44037	21.3308	0.000700245	0.0117443	0
Selenop	0.697037	6.62753	21.3163	0.000702068	0.0117594	0
Gpd1	-1.84486	5.64507	30.6148	0.000703806	0.0117671	0
Impact	0.673115	7.2965	21.298	0.000704368	0.0117671	0
Bche	-2.4573	1.5728	21.2604	0.000709134	0.0118312	0
Dimt1	-0.816139	4.83919	21.224	0.000713787	0.0118933	0
Lingo1	-3.05334	1.61929	21.2136	0.000715132	0.0119002	0
Slc39a7	0.664188	6.34696	21.2031	0.000716482	0.0119072	0
Sv2c	-2.09711	2.92781	21.1404	0.000724616	0.0120146	0
Kifc5b	-1.59104	2.66609	21.1374	0.00072501	0.0120146	0
Kcnj10	0.700164	8.16076	21.1316	0.000725766	0.0120146	0
Rpl10a	-0.710953	9.01901	21.067	0.000734274	0.0121397	0
Rgs16	-1.31919	3.84671	21.0193	0.000740636	0.0122291	0
Coq8b	0.677361	5.92985	21.0064	0.000742358	0.0122417	0
Eef1akmt4	-1.54793	2.78921	20.9745	0.000746671	0.012297	0
Arl4c	-0.635637	6.6872	20.9273	0.000753086	0.0123825	0
Cyp4v3	0.784751	5.02191	20.922	0.000753801	0.0123825	0
Gm11508	-1.27745	3.1536	20.8918	0.000757949	0.0124346	0
Eps8	0.638729	7.10493	20.8583	0.000762588	0.0124947	0
Prkar2b	-1.77766	2.71048	20.8168	0.000768369	0.0125733	0
Ythdf2	-0.741414	5.47558	20.7941	0.000771548	0.0126092	0
2310009B15Rik	-0.697476	5.67692	20.7757	0.000774147	0.0126171	0
Ifit3	0.930669	4.44084	20.7741	0.000774372	0.0126171	0
Ackr3	-1.88221	2.56419	20.7697	0.000774994	0.0126171	0
Arhgap5	0.744594	9.98173	20.7432	0.000778748	0.0126621	0
Synpo2	0.757011	5.66649	20.7351	0.000779894	0.0126646	0
Ado	-1.24368	3.15636	20.6652	0.000789931	0.0128037	0
Abhd11	-0.782846	4.70147	20.6615	0.000790462	0.0128037	0
Grk4	0.708521	5.41662	20.6369	0.000794032	0.0128452	0
Rfc2	-0.683874	5.51014	20.5824	0.000802017	0.012958	0
Pycard	-1.07939	4.1924	20.5586	0.00080553	0.012988	0
Bora	-1.62115	3.05945	20.556	0.000805908	0.012988	0
Nwd1	0.667702	7.36529	20.5374	0.000808671	0.0130161	0
Mpg	-1.11967	4.15491	20.4997	0.000814298	0.0130902	0
Ccdc3	1.43084	3.33462	20.4868	0.000816227	0.0130963	0
Cpeb4	0.675914	7.22671	20.4835	0.000816727	0.0130963	0
4933406I18Rik	-1.72122	2.41554	20.4744	0.0008181	0.0131019	0
Acaa2	0.733268	5.83416	20.4296	0.000824885	0.013176	0
Wwox	-0.648113	7.57803	20.4261	0.000825415	0.013176	0
Dusp22	0.89808	4.67948	20.4234	0.00082582	0.013176	0
A130014A01Rik	0.990564	3.91098	20.4053	0.000828581	0.0132036	0
AA387883	1.15108	4.2827	20.382	0.00083216	0.0132441	0
Lama3	1.84943	2.7762	20.3688	0.000834192	0.0132599	0
Mlc1	0.77751	8.81891	20.3506	0.000837002	0.0132812	0
Rpl4	-0.695678	7.98826	20.3467	0.000837609	0.0132812	0
Lrrc75b	1.21334	3.50468	20.3256	0.000840882	0.0133166	0
Serpine2	0.845833	8.21921	20.2962	0.000845485	0.0133729	0
Fxn	-0.725119	5.82247	20.2875	0.000846843	0.0133744	0
3222401L13Rik	0.756496	5.02842	20.2822	0.00084767	0.0133744	0
Abhd14b	1.32722	4.59813	20.9474	0.000849052	0.0133796	0
Ifitm7	1.75991	2.74558	20.2375	0.000854737	0.0134526	0
Scrg1	0.847356	7.75522	20.2222	0.000857172	0.0134744	0
Fbl	-0.670122	5.58327	20.2077	0.000859475	0.013494	0
Haghl	0.681746	6.71005	20.1953	0.000861469	0.0135087	0
Rasa2	0.646963	7.35106	20.1708	0.000865394	0.0135423	0
Enpp5	0.71752	5.50598	20.1687	0.000865732	0.0135423	0
Lrpap1	0.714836	7.3251	20.135	0.000871182	0.0136109	0
Cdca4	-1.69344	2.48772	20.1195	0.000873711	0.0136274	0
Aldh6a1	0.638904	7.03304	20.1126	0.000874835	0.0136274	0
Sncaip	-0.631368	6.43621	20.1089	0.000875438	0.0136274	0
Lyplal1	-1.02415	3.80043	20.1018	0.000876601	0.0136289	0
Cipc	0.666225	5.8699	20.073	0.000881318	0.0136856	0
Mbnl2	0.701862	7.58402	20.0101	0.000891733	0.0138019	0
Ctsd	0.629831	7.12968	20.0099	0.000891778	0.0138019	0
Frzb	0.663937	7.38827	20.0083	0.000892049	0.0138019	0
Tpm4	-0.734923	5.39954	19.9756	0.000897516	0.0138697	0
Gnl3	-0.715594	5.83663	19.9573	0.000900608	0.0139007	0
Sepsecs	0.774387	5.19809	19.9201	0.000906903	0.0139741	0
1700037H04Rik	-1.11895	3.58166	19.9127	0.000908172	0.0139741	0
Gse1	-0.810654	5.48884	19.9076	0.000909036	0.0139741	0
Suv39h2	-1.80575	2.96604	19.9035	0.000909741	0.0139741	0
Slc30a10	0.688072	5.45475	19.8127	0.000925407	0.0141977	0
Mllt1	-0.93743	3.88655	19.7931	0.000928827	0.0142331	0
Por	0.629012	6.77036	19.7832	0.000930571	0.0142428	0
Eif2s1	-0.618496	6.17731	19.7662	0.000933546	0.0142683	0
Mid1ip1	0.726701	8.09234	19.761	0.000934475	0.0142683	0
Pkib	-1.76437	2.73324	19.7514	0.000936172	0.0142772	0
Rps28	-0.801221	9.89326	19.7329	0.000939442	0.01431	0
Gpsm2	-1.04491	3.862	19.7107	0.000943382	0.0143526	0
Rpl5	-0.620953	7.44231	19.7046	0.000944484	0.0143526	0
Dmrt3	0.693861	5.65199	19.6888	0.000947307	0.0143784	1
Ppil1	-1.00127	4.42515	19.6766	0.000949495	0.0143852	0
Wsb1	0.693622	6.81978	19.6737	0.000950007	0.0143852	0
Prrx2	2.14039	2.90717	19.64	0.000956092	0.0144592	1
Gm49692	-3.00645	1.12098	19.6341	0.000957159	0.0144592	0
Tmem167	-0.599715	6.53361	19.6231	0.000959158	0.0144668	0
Cplx2	-0.827317	4.82712	19.6189	0.000959924	0.0144668	0
Itm2c	0.807462	8.87609	19.5598	0.000970758	0.0146128	0
Cct5	-0.598967	6.95975	19.5395	0.000974497	0.0146519	0
Zmynd19	-0.859967	4.19365	19.5197	0.000978186	0.01469	0
Slc20a2	0.663945	7.57303	19.4933	0.000983108	0.014739	0
Fez2	0.758144	4.89081	19.4899	0.000983755	0.014739	0
Cemip2	-0.790036	4.50666	19.4787	0.000985856	0.0147423	0
Lrrc1	0.72867	7.24002	19.4764	0.000986278	0.0147423	0
Hdac8	0.744975	8.33284	19.4547	0.000990373	0.014774	0
Zc3h6	-0.989725	4.76867	19.4529	0.000990715	0.014774	0
Tipin	-0.658847	6.03007	19.4452	0.000992167	0.0147784	0
Atp1b2	0.75902	8.56069	19.4317	0.000994716	0.0147992	0
Nop56	-0.83574	5.77166	19.3727	0.001006	0.014926	0
Tlr3	0.743167	6.1487	19.3694	0.00100663	0.014926	0
Ak2	-0.666353	5.63217	19.3688	0.00100674	0.014926	0
Hist1h3a	-1.84525	2.17766	19.356	0.00100921	0.0149386	0
Diaph3	-0.816231	6.0262	19.3523	0.00100994	0.0149386	0
Sirpa	0.656469	7.33368	19.3337	0.00101353	0.0149745	0
Fam173a	0.599821	6.78307	19.3081	0.00101851	0.0150214	0
Got2	-0.875495	4.1184	19.3053	0.00101906	0.0150214	0
8030451A03Rik	-0.892368	5.30578	19.299	0.0010203	0.0150223	0
Gpld1	1.0319	6.91959	20.5749	0.00102635	0.015094	0
Gm33906	2.10986	2.25748	19.2564	0.00102866	0.0151107	0
Lbr	-0.952537	4.30942	19.1806	0.00104376	0.015298	0
Fam229b	0.693179	5.27977	19.1804	0.0010438	0.015298	0
Nsmce4a	-0.594967	6.2549	19.1413	0.0010517	0.0153961	0
Psmc3ip	-0.770311	4.88206	19.1183	0.00105637	0.0154467	0
Jakmip1	0.726004	5.72405	19.1077	0.00105854	0.0154608	0
Gm20342	0.915354	4.56778	19.0953	0.00106108	0.0154801	0
Capg	0.88487	4.21505	19.0519	0.00107002	0.0155927	0
Polr3k	-0.732508	5.19001	19.0455	0.00107132	0.015594	0
Ppargc1a	0.74294	5.30173	19.0344	0.00107363	0.0156098	0
Acsbg1	0.686927	7.91657	19.0183	0.00107699	0.0156366	0
Stxbp3	0.647181	5.77627	19.0138	0.00107792	0.0156366	0
C4b	1.5164	3.23617	18.8836	0.00110551	0.0160185	0
Trim28	-0.668474	5.27618	18.8725	0.00110791	0.0160352	0
Uchl5	-0.764077	4.85599	18.8583	0.00111096	0.0160611	0
Plcd4	0.595601	6.43867	18.8333	0.00111638	0.0161213	0
Cyld	0.70771	5.56972	18.8074	0.00112204	0.0161847	0
Cdh24	-2.06632	1.82651	18.7584	0.00113281	0.0163217	0
Clstn1	0.586985	6.93933	18.752	0.00113424	0.0163239	0
Rpl22l1	-0.692432	8.74285	18.7401	0.00113689	0.0163435	0
Luc7l	-0.630424	6.08811	18.7296	0.00113921	0.0163586	0
Ampd3	-0.621302	5.96316	18.7072	0.00114422	0.0164121	0
Nudt16	-1.21524	3.14954	18.6884	0.00114843	0.0164176	0
Kcnb1	0.609847	6.15258	18.682	0.00114988	0.0164176	0
Mapk8ip3	0.619511	6.28249	18.6796	0.00115043	0.0164176	0
Slc2a1	0.790358	5.44813	18.6752	0.0011514	0.0164176	0
Itgb5	0.682189	6.69811	18.675	0.00115147	0.0164176	0
Rhobtb2	0.943014	4.47639	18.6712	0.00115231	0.0164176	0
Ctso	0.674619	5.96833	18.6536	0.00115631	0.0164562	0
Degs1	0.672995	6.53796	18.6296	0.00116175	0.0165152	0
Sf3b3	-0.757839	5.53776	18.6001	0.0011685	0.0165927	0
Gm44257	0.985399	4.07353	18.5449	0.00118125	0.0167552	0
Atp13a4	0.961921	4.93327	18.534	0.00118379	0.0167725	0
Ncor2	-0.726268	5.71689	18.5261	0.00118565	0.0167802	0
Tcerg1l	1.91681	3.68633	19.7254	0.00119535	0.0168881	0
Cpne2	0.596077	6.55185	18.4824	0.00119591	0.0168881	0
Rnpc3	0.659973	6.22297	18.458	0.00120167	0.0169465	0
Ephx2	0.77799	4.98958	18.4537	0.0012027	0.0169465	0
Tmem131l	-0.682117	5.40123	18.4351	0.00120713	0.0169818	0
Nudcd1	-0.864025	4.18525	18.432	0.00120786	0.0169818	0
Tubb2a	0.782172	8.47471	18.3858	0.00121895	0.0171189	0
Baalc	0.736708	7.78347	18.3649	0.001224	0.0171709	0
Aqp9	1.37125	3.57153	18.3569	0.00122594	0.0171793	0
Skap2	0.783949	4.67951	18.3439	0.0012291	0.0171869	0
Plcl2	-2.02158	2.13128	18.3436	0.00122917	0.0171869	0
Tesc	-1.92747	1.7868	18.332	0.00123202	0.0172079	0
Rps27a	-0.770796	10.1517	18.2502	0.00125221	0.0174708	0
Pvt1	-1.72508	2.53726	18.205	0.00126353	0.0176095	0
Lpcat2	0.683991	5.46422	18.1962	0.00126574	0.0176118	0
Gm973	0.936835	4.99104	18.1928	0.00126661	0.0176118	0
Rps13	-0.69201	9.5097	18.1879	0.00126783	0.0176118	0
Slc22a15	1.05381	4.07589	18.1757	0.00127092	0.0176356	0
Cd276	-1.87083	1.84722	18.1378	0.00128057	0.0177502	0
Jmjd1c	0.63221	7.72798	18.0971	0.00129103	0.0178758	0
Rpl6	-0.830243	9.53764	18.0332	0.00130768	0.0180867	0
Marc2	0.587649	7.12199	17.9818	0.00132122	0.018237	0
Gtf3a	-0.714784	4.7348	17.9773	0.00132242	0.018237	0
Abracl	-1.53966	2.45514	17.9758	0.00132282	0.018237	0
Ube2i	-0.598722	6.58691	17.9651	0.00132566	0.0182443	0
Dgcr8	-0.847475	4.43098	17.9631	0.00132621	0.0182443	0
Rsrp1	0.750518	8.91693	17.9555	0.00132823	0.0182524	0
Gm48428	2.41712	1.88732	17.9192	0.00133798	0.0183667	0
Casp3	-1.20159	4.14112	17.9085	0.00134086	0.0183865	0
Lyn	0.709906	6.84657	17.8986	0.00134352	0.0184032	0
Ptprt	0.667119	8.76885	17.8573	0.00135477	0.0185374	0
Adgrb1	0.592255	6.47245	17.8413	0.00135916	0.0185776	0
Bag1	-0.627306	6.57667	17.8098	0.00136783	0.0186762	0
Col11a2	0.870403	4.2569	17.7796	0.00137621	0.0187705	0
Gdf10	0.960305	4.04393	17.757	0.00138253	0.0188366	0
Vstm4	0.944537	4.18443	17.7508	0.00138425	0.01884	0
Rpl24	-0.836628	9.75026	17.723	0.00139209	0.0189061	0
Rab3ip	-0.833911	4.27341	17.7202	0.00139288	0.0189061	0
Arc	-1.76081	2.6786	17.7178	0.00139355	0.0189061	0
Rad54l	-1.65727	2.50035	17.6945	0.00140015	0.0189629	0
Panx1	-1.8711	2.3029	17.681	0.00140401	0.0189629	0
Gca	-0.788998	5.11535	17.6783	0.00140478	0.0189629	0
Npas3	0.735222	10.3621	17.6778	0.00140491	0.0189629	1
Atp5g1	-0.689307	7.77601	17.6725	0.00140641	0.0189629	0
Gabrb1	0.77953	10.733	17.6717	0.00140664	0.0189629	0
Gm45650	1.57247	2.79376	17.6222	0.00142089	0.0191348	0
Pld1	0.73369	5.57088	17.5741	0.00143487	0.0193028	0
Gpm6a	0.705929	10.4244	17.5572	0.00143982	0.019349	0
Ttc32	-0.715439	5.29917	17.541	0.00144461	0.0193903	0
Acbd7	1.50315	2.73352	17.5329	0.00144699	0.0193903	0
Kdm6b	-0.748974	4.64162	17.5314	0.00144744	0.0193903	0
Hist1h2bb	-1.97041	2.60335	17.5249	0.00144937	0.0193957	0
Gm1673	-0.717176	7.72702	17.5164	0.00145187	0.0194089	0
Atp8a1	0.568425	6.74563	17.5026	0.00145597	0.0194434	0
Hmgn1	-0.667902	8.6725	17.4671	0.0014666	0.0195475	0
Wdr76	-0.919566	4.08569	17.4663	0.00146683	0.0195475	0
Slc2a3	-1.28119	3.93372	17.4557	0.00147002	0.0195695	0
Draxin	-3.59591	4.07203	32.5721	0.00147154	0.0195695	0
Mrpl57	-0.587894	5.97629	17.4387	0.00147514	0.019597	0
Impa2	-1.33033	2.88255	17.4333	0.00147679	0.0195986	0
Trim36	-1.47152	2.57772	17.425	0.0014793	0.0195986	0
Tmem164	0.638108	6.7319	17.4231	0.00147986	0.0195986	0
Sybu	0.693232	7.94135	17.4008	0.00148665	0.0196573	0
Trp53	-0.713503	5.35125	17.3961	0.00148808	0.0196573	1
Ppih	-0.757317	4.58852	17.3934	0.00148891	0.0196573	0
B4galnt4	-1.68122	2.30325	17.3504	0.00150213	0.0197939	0
G3bp1	-0.624975	6.80113	17.3497	0.00150235	0.0197939	0
Prdx4	-0.593486	6.8392	17.3345	0.00150705	0.0198354	0
Usp53	0.596878	6.08857	17.3032	0.00151679	0.019943	0
Chgb	-1.28303	3.60536	17.2952	0.0015193	0.0199555	0
Exosc8	-0.74286	5.16769	17.2898	0.001521	0.0199573	0
Msh2	-0.87051	4.60883	17.2836	0.00152292	0.019962	0
Ddit4l	1.11194	3.69541	17.2544	0.00153214	0.0200622	0
Megf11	-1.37275	3.66542	17.2484	0.00153402	0.0200663	0
Gm35040	-0.783979	4.79991	17.2405	0.00153655	0.0200698	0
Topbp1	-1.17067	4.84478	18.0469	0.00153743	0.0200698	0
Zdhhc23	-0.965074	4.32835	17.2268	0.00154091	0.0200947	0
Ptprn2	0.991693	4.08792	17.2034	0.00154836	0.0201714	0
Nacc2	0.641745	5.45052	17.1691	0.00155937	0.0202941	0
Pemt	-1.28262	2.98551	17.1543	0.00156418	0.0203359	0
Fermt2	0.629257	7.8466	17.146	0.00156685	0.0203477	0
Nup155	-0.975787	3.95574	17.1417	0.00156827	0.0203477	0
Gm9925	0.763679	5.00562	17.1202	0.00157528	0.020418	0
Prr7	-0.796073	4.5012	17.1112	0.00157821	0.0204352	0
Srm	-0.734705	5.37816	17.0882	0.00158578	0.0205124	0
Enho	0.879237	7.70486	17.0722	0.00159106	0.0205523	0
Rpl13	-0.707795	10.3425	17.0691	0.00159208	0.0205523	0
Polh	-1.08729	3.33023	17.0223	0.00160765	0.0207323	0
Fbxl2	-0.675107	5.14058	17.0074	0.00161263	0.0207756	0
Rpa3	-0.660108	5.44031	16.9918	0.00161791	0.0207882	0
Serinc3	0.638379	5.63086	16.9905	0.00161833	0.0207882	0
Prex2	0.726977	10.1171	16.9881	0.00161912	0.0207882	0
Mertk	0.617436	6.65741	16.981	0.00162154	0.0207882	0
Sapcd2	-0.932125	4.10451	16.9784	0.00162241	0.0207882	0
Dpp7	0.901339	3.96685	16.9756	0.00162337	0.0207882	0
Hif3a	1.46501	2.81578	16.9078	0.00164652	0.0210635	1
H2afy2	-0.711158	4.74057	16.8891	0.00165297	0.021125	0
Gas1	0.670209	8.97627	16.8672	0.00166055	0.0212006	0
Ttf2	-1.29663	2.96777	16.8076	0.00168145	0.021446	0
Dnajb1	-0.7777	4.8388	16.7959	0.00168558	0.0214773	0
Ddah2	-0.592848	7.34945	16.7786	0.0016917	0.0215338	0
Mybl2	-2.40895	2.10484	16.772	0.00169405	0.0215358	1
Cmc1	-0.718249	5.75179	16.7687	0.00169523	0.0215358	0
Cyp7b1	0.587212	7.04484	16.7598	0.00169841	0.0215547	0
Tdg	-0.676871	5.18076	16.735	0.0017073	0.0216432	0
Fgfr3	0.580924	6.51123	16.7287	0.00170955	0.0216432	0
Eva1a	0.666284	6.31488	16.7262	0.00171046	0.0216432	0
Mroh5	1.75193	2.58616	16.7163	0.00171404	0.0216671	0
Pygb	0.642446	8.21989	16.6692	0.00173111	0.0218613	0
Itgb3bp	-0.617378	5.54347	16.5884	0.00176094	0.022216	0
Mybl1	-1.56086	2.93434	16.5771	0.00176516	0.0222473	1
Rhbdl2	-1.2261	3.58445	16.5645	0.00176989	0.0222849	0
Manf	-0.597459	6.87324	16.5323	0.00178198	0.022415	0
Kcnk13	-1.43892	2.55009	16.5237	0.00178525	0.0224341	0
Mapt	-0.599548	7.77426	16.5137	0.00178904	0.0224597	0
Rpl8	-0.643154	9.49178	16.4896	0.00179822	0.0225528	0
4933407L21Rik	1.17581	4.09462	16.4759	0.00180345	0.0225961	0
Izumo4	0.802922	5.72621	16.4491	0.00181379	0.0227035	0
2810410L24Rik	1.01094	4.27587	16.4274	0.00182215	0.0227858	0
Cox5a	-0.635098	7.77599	16.4175	0.00182602	0.0228118	0
Sash1	0.61791	8.46582	16.4001	0.00183281	0.022869	0
Gm26802	1.27355	4.46299	16.7803	0.00183417	0.022869	0
Dbp	0.719716	6.12865	16.3867	0.00183806	0.0228951	1
Myef2	-0.550738	6.85236	16.3808	0.00184038	0.0229017	0
Tnfrsf19	0.555705	6.89531	16.3546	0.00185069	0.0230076	0
Ninl	-1.03851	3.61729	16.3326	0.00185942	0.0230936	0
Castor2	-0.818075	4.65795	16.3258	0.00186209	0.0231044	0
Mars2	-0.940001	3.73182	16.3082	0.00186912	0.0231658	0
Proca1	0.707148	5.38108	16.3044	0.00187067	0.0231658	0
Psmg4	-0.649487	6.5196	16.2791	0.00188079	0.0232687	0
Fnbp1	0.580664	7.71105	16.2672	0.0018856	0.0233056	0
Gas6	0.672827	5.69157	16.2608	0.0018882	0.0233152	0
Vps13c	0.58936	6.04963	16.2215	0.00190419	0.0234594	0
Slc24a5	-0.892276	5.60046	16.2174	0.00190586	0.0234594	0
Kcna2	0.639397	5.34814	16.216	0.00190645	0.0234594	0
Ypel1	-1.09889	3.49585	16.2121	0.00190804	0.0234594	0
Notch2	-0.79268	8.37839	16.2072	0.00191005	0.0234594	1
Yipf2	0.932813	3.97602	16.2051	0.00191089	0.0234594	0
Ccng1	0.800174	4.30402	16.1912	0.00191661	0.023507	0
Med30	-0.76609	4.92314	16.1835	0.00191978	0.0235233	0
Fanci	-1.48589	2.59495	16.1679	0.00192623	0.023553	0
Ghdc	0.916376	4.00784	16.1662	0.00192695	0.023553	0
Acadsb	0.575805	6.8153	16.1643	0.00192774	0.023553	0
Cct4	-0.545607	6.50871	16.1377	0.0019388	0.0236448	0
Arhgef2	-0.659866	4.9923	16.1358	0.00193959	0.0236448	0
Snrpe	-0.591188	8.01086	16.133	0.0019408	0.0236448	0
Serf1	-0.614041	6.86028	16.1274	0.00194312	0.0236506	0
Rps9	-0.720602	9.76474	16.055	0.0019737	0.0239999	0
Ezr	0.653322	8.07587	16.0504	0.00197568	0.0240011	0
Fas	1.50781	2.57149	16.0231	0.0019874	0.0241167	0
9530026P05Rik	0.636797	7.10002	16.0194	0.00198896	0.0241167	0
Cacna1d	-0.624491	5.38769	15.9982	0.00199811	0.0242046	0
Megf10	0.667084	6.29281	15.984	0.00200426	0.0242561	0
Psma7	-0.593385	7.87862	15.9684	0.00201108	0.0243156	0
Pa2g4	-0.546951	7.06004	15.9561	0.00201642	0.0243571	0
Cdh20	-0.861825	4.46732	15.9376	0.00202454	0.0244322	0
Col27a1	1.87393	3.03662	15.9315	0.00202724	0.0244417	0
Sac3d1	-0.855	3.87338	15.9064	0.00203832	0.0245379	0
Pcyox1l	-0.897463	4.24146	15.9047	0.00203907	0.0245379	0
Carhsp1	-0.642062	5.50973	15.8901	0.00204557	0.024593	1
Khsrp	-0.585824	5.77505	15.8798	0.00205016	0.024625	0
Rpl35a	-0.650265	9.56172	15.8713	0.00205395	0.0246474	0
Mettl22	-0.961425	3.68874	15.8631	0.0020576	0.0246554	0
Cnih4	-0.583087	7.00691	15.8612	0.00205847	0.0246554	0
Gnptg	0.597543	6.07557	15.8509	0.00206306	0.0246872	0
Tcp11l2	0.63503	5.18287	15.8106	0.00208127	0.0248817	0
Lsm6	-0.564149	7.22504	15.7997	0.00208623	0.0249018	0
Add1	0.565959	7.37881	15.7984	0.00208684	0.0249018	0
Caskin1	0.586284	6.2616	15.7937	0.00208896	0.0249038	0
Egr1	-0.74248	8.23225	15.7861	0.00209246	0.0249224	1
Arxes2	0.653256	5.26448	15.7741	0.00209793	0.0249642	0
Kif1a	0.594221	7.47756	15.7691	0.00210021	0.0249681	0
Gm13269	-1.86665	1.66835	15.7647	0.00210225	0.0249691	0
Hdac2	-0.676691	5.59919	15.7548	0.0021068	0.0249999	0
Etv4	0.70577	5.43769	15.7403	0.00211349	0.0250484	0
Pold2	-0.928861	4.46913	15.7375	0.00211481	0.0250484	0
Ccdc162	0.68992	5.04189	15.7296	0.00211844	0.0250682	0
Prr16	0.591894	5.88192	15.7252	0.00212047	0.0250691	0
Gm36037	0.811563	4.81903	15.6916	0.00213616	0.025224	0
Myl12a	-0.74796	5.50443	15.6887	0.00213752	0.025224	0
Cct7	-0.571502	6.8958	15.6783	0.00214241	0.0252389	0
Mns1	-1.12122	4.41977	15.7193	0.00214274	0.0252389	0
Brdt	-0.830993	4.49476	15.6358	0.00216249	0.0254481	0
Palb2	-1.68049	1.96645	15.588	0.00218531	0.025693	0
Lifr	0.661964	5.43463	15.5713	0.00219338	0.0257639	0
Slc22a4	0.623811	6.05996	15.5672	0.00219537	0.0257639	0
Cadm2	0.669099	9.58828	15.551	0.00220321	0.0258321	0
Cdc42ep4	0.84616	4.90583	15.5165	0.00222006	0.0260059	0
Plekho2	0.639686	5.62585	15.4998	0.00222825	0.0260693	0
Gria3	0.878592	4.38434	15.4972	0.00222956	0.0260693	0
Mtss1	-0.5413	6.2314	15.489	0.0022336	0.0260927	0
Car5b	0.762793	4.52234	15.4468	0.00225455	0.0262955	0
9430038I01Rik	-0.852907	4.34827	15.4457	0.00225508	0.0262955	0
Ptch1	0.616741	8.0667	15.408	0.002274	0.026492	0
Gm13889	0.983358	4.8909	15.3932	0.00228148	0.0265549	0
Rbmx	-0.567491	5.99791	15.3601	0.00229832	0.0267266	0
Sae1	-0.647046	6.26982	15.3522	0.00230232	0.0267488	0
Ppp2r5a	0.568594	7.38153	15.3357	0.00231079	0.0268228	0
Taf13	1.00462	5.83886	16.2101	0.00232396	0.0269446	0
Paqr7	0.862432	5.28733	15.3049	0.00232671	0.0269446	0
Ttll3	0.74108	6.73999	15.3031	0.00232761	0.0269446	0
Ppp1cc	-0.586344	6.49335	15.2873	0.00233584	0.0270154	0
Med22	-0.62613	5.00456	15.278	0.00234067	0.0270468	0
U2af1	-0.552128	7.42447	15.2428	0.00235911	0.0272235	0
Ttc9b	-1.16722	3.09605	15.2407	0.00236022	0.0272235	0
Hat1	-0.806936	5.57419	15.2353	0.0023631	0.0272322	0
Tpbg	0.853439	5.34207	15.2247	0.00236868	0.0272487	0
Lhfp	0.585976	7.71515	15.2245	0.0023688	0.0272487	0
Ak6	-0.666728	4.75803	15.2104	0.00237627	0.02731	0
B3gat3	0.638713	5.5909	15.1906	0.00238682	0.0273831	0
Kcnab2	-1.86064	1.92771	15.1889	0.0023877	0.0273831	0
Ifit3b	0.896538	3.7444	15.1799	0.00239251	0.0273831	0
Fgfr1	0.554088	7.52029	15.1798	0.0023926	0.0273831	0
Magohb	-0.735722	4.46825	15.1784	0.00239334	0.0273831	0
Rps8	-0.646773	10.105	15.1673	0.00239927	0.0274264	0
Rbbp5	0.847767	4.13819	15.1417	0.00241311	0.02756	0
Rgs3	-0.829158	3.98633	15.1203	0.00242469	0.0276549	0
Asah1	0.570843	6.80266	15.1184	0.00242575	0.0276549	0
Gtse1	-2.16184	1.70052	15.1046	0.00243323	0.0277076	0
1700047M11Rik	0.66218	4.87063	15.1019	0.00243471	0.0277076	0
Gm6133	1.03351	3.46709	15.0642	0.00245542	0.0279016	0
Gm32618	0.646771	5.36131	15.0615	0.00245695	0.0279016	0
Mettl24	0.801091	4.12997	15.059	0.00245831	0.0279016	0
Col9a3	0.533487	6.90055	15.0524	0.00246197	0.0279183	0
Prex1	0.531289	6.76283	14.9782	0.00250346	0.0283636	0
Hnrnpa0	-0.575965	8.27822	14.9508	0.00251901	0.0285146	0
Mis18a	-1.60099	2.14679	14.9362	0.00252733	0.0285834	0
F730043M19Rik	1.08904	3.29787	14.9192	0.00253708	0.0286683	0
Mlf1	-1.50068	2.57009	14.9045	0.00254552	0.0287383	0
Rpl18	-0.639984	9.61136	14.8934	0.00255193	0.0287852	0
Pde4d	0.636308	7.1246	14.8845	0.00255706	0.0288177	0
Fam110a	-2.36259	1.62779	14.8773	0.00256125	0.0288286	0
Cdc42se2	-0.591204	6.23619	14.8751	0.00256255	0.0288286	0
S100b	0.950958	5.20199	14.8415	0.00258216	0.0290113	0
Epb41l4aos	-0.657838	4.96962	14.8395	0.00258332	0.0290113	0
Mia	0.732321	5.23321	14.8292	0.00258935	0.0290534	0
Ogt	0.645953	7.43731	14.8199	0.00259482	0.0290687	0
Lgals3	-1.23966	3.41338	14.8192	0.00259525	0.0290687	0
Tmem98	-1.02765	3.27037	14.7986	0.00260739	0.029179	0
Pcsk6	0.555329	7.44558	14.7904	0.00261229	0.0292082	0
Kcnd2	0.589999	6.16119	14.7855	0.00261519	0.0292152	0
H2-Q7	-2.8783	1.31663	14.7593	0.00263084	0.0293644	0
Epb41l4b	-0.712434	4.51337	14.7504	0.00263615	0.029398	0
Wasf3	0.527332	6.49308	14.7296	0.00264873	0.0295068	0
Ctsb	0.582209	7.87001	14.7266	0.00265053	0.0295068	0
Chst1	0.819998	4.8499	14.7222	0.00265318	0.0295105	0
Ncald	-0.738293	4.25712	14.7114	0.00265975	0.0295579	0
Gng10	-0.616514	6.79408	14.7049	0.00266364	0.0295754	0
BC029722	0.783563	4.26542	14.6713	0.00268417	0.0297775	0
Cmya5	0.734165	6.13439	14.6579	0.0026924	0.0298429	0
St6galnac5	0.589258	8.63586	14.6514	0.00269641	0.0298614	0
Plk4	-1.03115	4.1918	14.6378	0.00270484	0.0299289	0
Adgra1	0.688771	4.66099	14.6229	0.00271406	0.029985	0
Noc2l	-0.836402	4.76904	14.6221	0.0027146	0.029985	0
Lsm5	-0.533581	6.13038	14.5899	0.00273466	0.0301805	0
Farp1	0.585233	8.16617	14.5835	0.00273872	0.0301992	0
Maz	-0.586701	5.56073	14.5721	0.00274585	0.0302517	1
Plekhg1	0.54012	6.84427	14.5597	0.0027537	0.0303121	0
2700081O15Rik	-0.855406	4.1876	14.5482	0.00276097	0.030366	0
Rnf165	-3.08515	3.09373	19.2001	0.00277171	0.0304579	0
Rps15a	-0.624126	9.66269	14.5188	0.0027797	0.0304987	0
Lrmda	0.524526	6.74934	14.518	0.0027802	0.0304987	0
Tulp3	0.554874	6.19892	14.5086	0.00278625	0.0305021	0
Hyls1	-1.63091	2.07801	14.5081	0.00278657	0.0305021	0
Slc22a17	0.59173	7.64067	14.5064	0.00278767	0.0305021	0
Gjc1	-1.36455	2.98118	14.4874	0.00279986	0.0305975	0
Klhl8	0.567377	5.95178	14.4853	0.0028012	0.0305975	0
Slc29a1	-2.49977	1.93231	14.4762	0.00280709	0.0305975	0
Tfap4	-1.46899	2.9434	14.4753	0.00280769	0.0305975	1
Sumf2	0.582143	5.45557	14.4699	0.00281117	0.0305975	0
Mdga2	0.600026	8.06324	14.4677	0.00281264	0.0305975	0
Mettl27	-0.758747	4.16251	14.4637	0.00281521	0.0305975	0
2010001A14Rik	0.763002	4.2157	14.4606	0.00281719	0.0305975	0
Garem2	0.89437	3.85561	14.456	0.00282022	0.0305975	0
Smarcd1	-0.523221	6.23407	14.4558	0.00282033	0.0305975	0
Gm16196	-1.08146	3.39526	14.4461	0.00282666	0.0306402	0
Cbx1	-0.52845	7.16494	14.4405	0.00283032	0.0306538	0
Cpd	-0.562674	6.59388	14.4351	0.00283385	0.030666	0
Srsf7	-0.559723	7.5261	14.4095	0.00285066	0.0308218	0
Atl2	0.559743	6.55483	14.3913	0.00286267	0.0309256	0
Fam13c	0.560331	6.99596	14.3829	0.00286825	0.0309597	0
Emc3	0.563208	7.02053	14.3662	0.00287934	0.0310298	0
Gm15997	1.96247	2.25431	14.3658	0.0028796	0.0310298	0
Hsd3b7	0.759201	4.32306	14.3592	0.00288398	0.0310508	0
Rpl7a	-0.630924	8.58367	14.3431	0.00289478	0.0311408	0
Cdkn1a	1.00206	5.20905	14.7196	0.00290855	0.0312626	0
Arpp21	0.971076	3.7368	14.3145	0.00291405	0.031278	0
Lncpint	0.55459	7.38772	14.3133	0.00291488	0.031278	0
Hexim1	0.534062	6.13657	14.2851	0.00293398	0.0314382	0
Arid5b	0.550036	6.15747	14.2841	0.00293472	0.0314382	1
Hnrnpa3	-0.60605	8.0475	14.276	0.00294023	0.0314708	0
Klf9	0.546319	7.20382	14.2693	0.00294477	0.0314931	1
6530411M01Rik	0.837601	4.16495	14.2603	0.00295095	0.0315328	0
Eef1g	-0.529954	7.25877	14.2473	0.00295991	0.0316021	0
Bag3	0.684651	4.84904	14.2414	0.00296398	0.031619	0
Lta4h	-0.652844	5.12246	14.2326	0.00297003	0.0316572	0
Xpo1	-0.541411	6.18287	14.226	0.0029746	0.0316795	0
Atp2c1	0.525826	6.33367	14.2176	0.00298042	0.031715	0
2610020C07Rik	-0.799559	4.22916	14.2008	0.00299217	0.0318094	0
Saal1	-0.875064	4.04055	14.1977	0.00299426	0.0318094	0
Prmt3	-0.758574	4.3316	14.1871	0.0030017	0.0318619	0
Gm20559	-1.333	2.64423	14.1831	0.00300454	0.0318656	0
Acsl3	0.640417	9.63575	14.1654	0.00301695	0.0319706	0
Dynlt1a	-1.07156	3.23617	14.1593	0.00302125	0.0319897	0
Vps25	1.44485	3.21842	14.1488	0.00302865	0.0320017	0
Tmem229a	0.674494	5.64706	14.1488	0.00302867	0.0320017	0
Saraf	0.559572	7.86456	14.1471	0.0030299	0.0320017	0
Ncapd3	-0.819208	5.3735	14.1265	0.00304449	0.0321044	0
Atpif1	-0.585461	8.14508	14.1263	0.00304464	0.0321044	0
Rgcc	0.72051	7.42827	14.1201	0.0030491	0.0321153	0
Kank1	1.19171	3.06993	14.1163	0.00305177	0.0321153	0
A330015K06Rik	1.51299	2.49769	14.1143	0.00305322	0.0321153	0
Ruvbl1	-0.552277	5.75484	14.1095	0.00305662	0.0321247	0
Bag2	-0.625408	4.84368	14.0928	0.00306862	0.0322243	0
Dsn1	-0.990571	3.59975	14.0705	0.00308469	0.0323587	0
Mcm8	-1.32981	2.92188	14.068	0.00308649	0.0323587	0
Snhg1	-0.630576	6.154	14.0589	0.00309312	0.0324017	0
Tuba4a	1.15654	3.19214	14.0197	0.00312167	0.032674	0
Nxt1	-0.615488	4.81335	14.0094	0.00312924	0.0327264	0
Tcp1	-0.511238	6.46369	14.0018	0.00313488	0.032752	0
Rack1	-0.640356	7.50843	13.998	0.00313763	0.032752	0
Calr4	1.60138	3.04833	13.9957	0.00313938	0.032752	0
Sin3a	-0.67158	4.7025	13.9834	0.00314846	0.03282	0
Epas1	1.02434	3.49554	13.9745	0.00315502	0.0328616	1
Wwc2	0.629875	5.53574	13.9548	0.0031697	0.0329876	0
Dynlt1f	-0.689971	4.44269	13.9465	0.00317591	0.0330254	0
Cbr1	0.530084	6.75422	13.9362	0.00318367	0.033065	0
Crh	1.29573	3.34474	13.9345	0.0031849	0.033065	0
Ruvbl2	-0.604283	5.2825	13.9057	0.00320668	0.0332641	0
Psen2	0.692091	4.64955	13.8945	0.00321518	0.0333129	0
Snrpa1	-0.618602	6.03809	13.8926	0.0032166	0.0333129	0
Ppt1	0.568857	7.37752	13.8885	0.00321972	0.0333183	0
Ctxn3	1.66612	2.32827	13.84	0.00325682	0.0336749	0
Cnih3	-1.4838	2.31208	13.7787	0.00330451	0.0341404	0
Ints11	-0.668061	4.43429	13.7572	0.00332147	0.0342879	0
Anapc16	0.507387	7.14175	13.7512	0.00332622	0.0343092	0
Ccdc77	-0.653774	4.65843	13.7446	0.00333138	0.0343348	0
Slf1	-0.744721	5.00022	13.7266	0.0033457	0.0344545	0
Mrln	-1.27042	2.74599	13.7033	0.00336436	0.034603	0
A430005L14Rik	-0.616112	4.87071	13.7018	0.00336554	0.034603	0
Pltp	0.689582	5.39689	13.6951	0.00337093	0.0346307	0
Rps15	-0.579226	8.08598	13.636	0.00341877	0.0350939	0
4632427E13Rik	0.601772	6.29757	13.6235	0.00342903	0.0351456	0
Lmbrd1	0.519552	7.25328	13.6231	0.00342931	0.0351456	0
Ppfibp2	0.595166	5.13575	13.6067	0.00344279	0.0352449	0
Rrp1b	-0.782003	4.292	13.6024	0.00344636	0.0352449	0
Bub3	-0.526648	6.08907	13.6013	0.00344727	0.0352449	0
Gipc1	-0.607637	4.82445	13.5937	0.00345356	0.035281	0
Uchl1	-0.820345	3.85803	13.5751	0.00346897	0.0354101	0
Ocrl	0.539936	5.94593	13.5637	0.00347843	0.0354784	0
Sephs1	-0.714751	4.31537	13.5521	0.00348814	0.035549	0
Rnps1	-0.59937	6.31259	13.5237	0.003512	0.0357637	0
Hist1h4n	-1.49854	3.00799	13.5182	0.00351659	0.0357819	0
Trap1	-0.586959	5.19931	13.5056	0.00352731	0.0358624	0
Rnf182	0.49541	6.63583	13.4981	0.00353365	0.0358983	0
Erich2	0.969528	3.71906	13.4725	0.00355549	0.0360915	0
Slc7a6	-1.06889	3.31148	13.4405	0.00358299	0.0363174	0
Bhlhe40	0.596823	6.16019	13.4386	0.00358458	0.0363174	1
Pbx4	-0.727516	4.17555	13.4367	0.00358627	0.0363174	1
Itgav	0.586018	6.15821	13.431	0.00359115	0.036338	0
Ednrb	0.617004	6.01346	13.412	0.00360765	0.0364761	0
F13a1	2.05352	1.84601	13.4053	0.00361351	0.0364835	0
Ate1	0.752888	6.57533	13.4717	0.00361675	0.0364835	0
Trp53cor1	0.968524	3.97149	13.4014	0.00361695	0.0364835	0
Mras	0.517585	7.30797	13.3977	0.00362017	0.0364873	0
Car2	0.647717	8.25001	13.392	0.0036251	0.0365046	0
Asap2	0.522029	7.40205	13.3892	0.00362761	0.0365046	0
Thrb	0.592208	5.51537	13.3825	0.00363348	0.0365109	1
Hspd1	-0.617856	7.988	13.3819	0.00363395	0.0365109	0
Pnisr	0.689906	8.52968	13.3683	0.00364594	0.0365858	0
Zdhhc14	-0.599378	5.04398	13.3647	0.00364915	0.0365858	0
Caml	0.519319	6.40351	13.3637	0.00364999	0.0365858	0
Fcrla	-1.48708	2.71021	13.3485	0.00366347	0.0366721	0
Morc4	-1.87451	1.60902	13.3475	0.00366434	0.0366721	0
Spsb2	0.641049	5.03822	13.3436	0.00366785	0.0366785	0
Sowaha	-0.629312	5.46803	13.3327	0.00367753	0.0367465	0
Parp4	0.610924	5.06535	13.3234	0.00368579	0.0367641	0
Calu	-0.589053	6.72583	13.3223	0.00368673	0.0367641	0
Slc13a5	0.687844	6.16758	13.3201	0.00368877	0.0367641	0
Abi1	0.510811	6.95061	13.317	0.00369147	0.0367641	0
Inf2	0.865611	3.78164	13.3146	0.00369367	0.0367641	0
Mapk1ip1l	-0.573422	5.17648	13.308	0.00369955	0.0367939	0
Rere	-0.73484	8.55138	13.3026	0.00370443	0.0368139	1
Nfe2l2	0.524761	7.06429	13.2799	0.0037249	0.0369683	1
Vldlr	0.753058	4.69977	13.2789	0.00372576	0.0369683	0
Scn8a	-0.819418	4.23672	13.2691	0.00373462	0.0370246	0
Txnrd1	-0.805521	5.50752	13.2663	0.00373723	0.0370246	0
Il10rb	0.66433	4.71716	13.2626	0.00374058	0.0370291	0
Trib2	0.672184	5.86398	13.2486	0.00375328	0.0371261	0
Gadl1	1.08359	3.18425	13.2279	0.00377222	0.037272	0
Fam171b	0.582639	7.78417	13.2261	0.00377386	0.037272	0
Cfap47	-1.27472	2.93636	13.2094	0.00378922	0.0373947	0
Atxn7l1	0.640118	5.23763	13.2059	0.00379249	0.0373982	0
Slc9a9	0.607976	5.90114	13.1864	0.00381058	0.0375476	0
Gm29083	1.36899	2.62668	13.1536	0.00384117	0.0378192	0
Fam131a	0.624659	4.86974	13.1488	0.00384564	0.0378192	0
Ppm1m	0.637798	5.14805	13.1473	0.00384702	0.0378192	0
Wipf2	0.603861	5.02431	13.135	0.00385863	0.0378605	0
Wipf3	0.568124	5.61032	13.1335	0.00386001	0.0378605	0
Pnmal1	0.779196	4.12827	13.1334	0.00386011	0.0378605	0
Pcdh10	0.603368	8.03638	13.1184	0.00387428	0.0379704	0
Gsn	0.660678	5.29526	13.1014	0.00389051	0.0381002	0
Emp2	0.569218	7.08746	13.0806	0.00391034	0.0382651	0
Snrnp25	-0.589724	4.86308	13.0552	0.00393469	0.0384423	0
Mrpl18	-0.52223	6.55995	13.054	0.00393587	0.0384423	0
Cdc34	-0.656109	4.41738	13.0524	0.00393748	0.0384423	0
Mapre3	0.548252	5.67069	13.0268	0.00396221	0.0386543	0
Lats2	0.624398	5.43069	13.023	0.00396599	0.0386616	0
4921504A21Rik	0.752777	4.03797	13.0166	0.0039722	0.0386926	0
Ntng1	-2.24135	2.44719	13.3631	0.00397569	0.0386971	0
Spp2	1.79145	2.567	13.0028	0.00398564	0.0387558	0
Pcdh9	0.657966	9.69657	13.0006	0.00398778	0.0387558	0
Nup62	-1.19999	3.08182	12.9939	0.00399435	0.0387844	0
Gria1	0.752148	7.63435	12.9915	0.0039968	0.0387844	0
Igdcc4	-0.56218	6.2932	12.9853	0.00400286	0.0388137	0
Syce2	-0.654926	4.84949	12.9754	0.00401264	0.0388782	0
Ptrh2	-0.669257	4.7156	12.9724	0.00401559	0.0388782	0
Gars	-0.581355	5.28022	12.959	0.00402888	0.0389773	0
Rpl37	-0.778177	10.1705	12.9412	0.00404655	0.0391187	0
Fam181a	1.03475	3.98814	12.9328	0.0040549	0.0391659	0
Rbmx2	-0.827973	3.92944	12.929	0.00405872	0.0391659	0
Bmp2k	0.51198	6.38947	12.9271	0.00406062	0.0391659	0
Asap1	0.521925	7.01677	12.9176	0.00407021	0.0392124	0
Unc5c	0.832382	4.01671	12.9162	0.00407158	0.0392124	0
Gldc	0.543396	8.33784	12.9124	0.00407536	0.0392192	0
Aen	0.911696	4.82722	12.9049	0.00408292	0.0392624	0
Cpsf4	-1.13169	2.94177	12.9003	0.0040876	0.039277	0
Cfap54	1.35725	6.56584	17.6791	0.00409059	0.039277	0
Pigs	0.565822	5.51626	12.869	0.00411928	0.0394628	0
Cntfr	0.603905	5.4287	12.8661	0.00412229	0.0394628	0
Zhx1	0.544289	5.96079	12.8649	0.0041235	0.0394628	1
Nav1	-0.684171	5.3311	12.8619	0.00412659	0.0394628	0
Rps24	-0.642279	10.4924	12.8605	0.00412798	0.0394628	0
Nanos3	-1.29032	2.91984	12.86	0.00412846	0.0394628	0
Kdm5b	0.505397	7.13212	12.8501	0.00413866	0.0395101	0
Glul	0.651576	8.81729	12.8491	0.0041396	0.0395101	0
Rpl31	-0.581651	8.01462	12.8376	0.00415148	0.039594	0
Hspe1	-0.573734	8.20927	12.8023	0.0041879	0.0399116	0
Sh3gl2	0.771226	4.679	12.7865	0.00420437	0.0400387	0
Itgb8	0.523567	6.85274	12.7777	0.00421353	0.0400836	0
Kmt5a	-0.627811	5.31357	12.7735	0.00421798	0.0400836	0
Bcar3	0.526804	6.62795	12.773	0.0042185	0.0400836	0
Rpl11	-0.671392	9.94409	12.7669	0.00422489	0.0401145	0
Nup153	-0.564262	5.4564	12.7632	0.00422873	0.0401211	0
Fam13a	0.791886	4.59133	12.7442	0.0042488	0.0402667	0
Rpl34	-0.571526	9.46472	12.7427	0.00425037	0.0402667	0
Nr3c2	0.588644	7.13886	12.7165	0.00427812	0.0404996	1
Thsd7b	-1.80914	2.214	12.7133	0.00428156	0.0405021	0
Slco1c1	0.556216	7.71994	12.697	0.00429903	0.0406028	0
Pgm1	0.503842	6.16536	12.6968	0.00429918	0.0406028	0
Slc22a23	0.696351	5.43735	12.6944	0.00430174	0.0406028	0
Tfrc	-0.691329	5.15201	12.6886	0.00430804	0.040617	0
Ahcy	-1.49639	2.07211	12.6871	0.00430959	0.040617	0
Pbx3	-1.05767	3.28417	12.6734	0.00432431	0.0407066	1
Rpl37a	-0.686072	9.94588	12.6682	0.00432999	0.0407066	0
Gm11659	-1.38723	2.20778	12.6653	0.00433309	0.0407066	0
Il17d	0.611303	5.91553	12.6647	0.00433374	0.0407066	0
Ccdc113	2.0661	1.50092	12.6635	0.00433503	0.0407066	0
Ccdc74a	0.685718	4.47999	12.6596	0.00433931	0.0407169	0
Vat1	0.914526	3.80967	12.6514	0.00434818	0.0407547	0
Hspa2	0.572812	7.81765	12.65	0.00434972	0.0407547	0
Fbxo2	0.694148	6.7361	12.6423	0.00435803	0.0408027	0
Pnp	0.696248	6.2466	12.628	0.00437361	0.0409153	0
Amfr	0.480636	6.46651	12.6254	0.00437646	0.0409153	0
A530013C23Rik	2.05802	1.50251	12.6203	0.00438208	0.0409378	0
Mrpl12	-0.49335	6.21938	12.6168	0.00438597	0.0409442	0
Ubald2	-0.527356	5.72799	12.6063	0.00439742	0.0410212	0
Rpia	-0.878232	3.58469	12.5967	0.00440801	0.04109	0
Slc43a3	-2.67997	1.04907	12.5848	0.00442115	0.0411824	0
2210408F21Rik	0.669929	4.67074	12.5757	0.00443125	0.0412465	0
Nup43	-0.899165	3.48424	12.5725	0.00443485	0.04125	0
Nrg1	-0.963958	3.33993	12.5476	0.0044626	0.0414248	0
Rpl22	-0.557959	8.67023	12.5475	0.00446276	0.0414248	0
Riox2	-0.679061	4.20826	12.5436	0.00446706	0.0414248	0
Ptprm	0.503539	6.32003	12.5435	0.00446726	0.0414248	0
Acox1	0.507644	6.49697	12.5411	0.00446986	0.0414248	0
Pcmtd2	0.548487	6.02619	12.5316	0.00448064	0.0414946	0
Dnajc9	-0.556416	6.43884	12.5168	0.00449733	0.041619	0
Ypel5	0.532931	5.78858	12.5117	0.00450306	0.0416419	0
Zcchc18	0.52877	7.50329	12.5072	0.00450811	0.0416585	0
Mydgf	0.487063	6.61628	12.5039	0.00451191	0.0416635	0
Mitf	0.57535	5.06558	12.4926	0.0045247	0.0417514	1
Gins2	-0.647322	4.4798	12.4766	0.00454302	0.0418902	0
Zdhhc15	-1.43926	2.81644	12.4689	0.00455174	0.0419403	0
Lrrfip1	-0.705623	4.27331	12.4638	0.00455762	0.0419643	0
Phka1	0.49658	6.29427	12.452	0.00457127	0.0420596	0
Pyroxd1	0.759961	4.32999	12.4414	0.00458342	0.0421123	0
Gm28050	1.65753	2.51399	12.4412	0.00458362	0.0421123	0
Tma16	-0.633262	4.62528	12.4384	0.00458688	0.0421123	0
Prxl2a	0.614053	8.42419	12.4278	0.00459922	0.0421952	0
3110083C13Rik	1.61017	2.10603	12.4193	0.00460911	0.0422557	0
Rbm17	-0.512585	5.8177	12.4098	0.00462012	0.0423104	0
Stx1b	0.579579	5.0943	12.4085	0.0046217	0.0423104	0
Nin	-0.811271	4.54169	12.3824	0.00465229	0.0425415	0
Nudt6	-0.931379	3.24013	12.3785	0.00465682	0.0425415	0
Rtn2	-0.74577	3.83808	12.3784	0.00465693	0.0425415	0
Hsp90ab1	-0.57526	9.80203	12.365	0.00467277	0.0426558	0
Eif5a	-0.525312	8.01061	12.3578	0.00468124	0.0427025	0
Commd9	0.565481	5.37022	12.3468	0.00469436	0.0427448	0
Echdc2	0.628032	5.71295	12.346	0.00469535	0.0427448	0
Pank4	-0.879126	3.61841	12.3455	0.00469591	0.0427448	0
Glis3	0.510016	7.64859	12.3416	0.00470047	0.0427559	0
Mad2l2	-0.614572	4.98391	12.3371	0.00470586	0.0427745	0
1700088E04Rik	0.621011	4.63854	12.333	0.00471079	0.0427888	0
Wdr75	-0.589637	4.80918	12.329	0.00471559	0.042802	0
Ubap2	-0.680229	5.37236	12.3253	0.00471998	0.0428115	0
Pak3	-0.957833	5.17675	12.9387	0.00472703	0.042816	0
Lsamp	0.61774	11.3396	12.3193	0.00472718	0.042816	0
Eps15	0.516758	8.07197	12.3117	0.00473635	0.0428663	0
Rpl19	-0.624688	10.0002	12.3091	0.00473945	0.0428663	0
Dnhd1	0.981999	3.4882	12.2935	0.00475826	0.042969	0
Pold1	-1.78858	2.29095	12.292	0.00475998	0.042969	0
4930488L21Rik	0.475105	6.58168	12.2909	0.00476131	0.042969	0
Med17	0.615724	5.16614	12.2885	0.00476425	0.042969	0
Tcea2	-1.11202	3.10273	12.2778	0.00477729	0.0430562	0
F3	0.497555	6.24639	12.2589	0.00480021	0.0432324	0
Bach1	-0.70521	4.14919	12.2417	0.00482132	0.0433919	1
Zfp617	0.593371	4.92024	12.2314	0.004834	0.0434754	1
Pde4b	0.556985	7.93666	12.2193	0.00484887	0.0435785	0
Suv39h1	-0.716254	4.24218	12.2124	0.00485739	0.0436244	0
Hspa14	-0.651154	5.56666	12.2056	0.0048658	0.0436692	0
Myo6	0.597405	7.40787	12.1986	0.00487448	0.0437164	0
Slc15a2	0.481788	6.56669	12.1874	0.00488848	0.0437816	0
9630014M24Rik	0.636903	4.90469	12.1873	0.0048886	0.0437816	0
Kif1bp	0.532105	6.38702	12.1742	0.00490493	0.0438971	0
Dclk1	0.682323	9.57441	12.1692	0.00491123	0.0438995	0
Ero1lb	-0.738285	4.17361	12.1669	0.00491409	0.0438995	0
Ttll8	0.866438	4.01811	12.1658	0.00491551	0.0438995	0
Apex1	-0.531227	6.29886	12.1532	0.00493134	0.0440102	0
Cnp	1.05743	6.56688	14.672	0.00493652	0.0440257	0
Pla2g7	0.643972	10.6166	12.1463	0.00494001	0.044026	0
Glud1	0.572639	9.93682	12.1418	0.00494578	0.0440466	0
Plekhm3	-0.74511	3.79518	12.1391	0.00494921	0.0440466	0
Hnrnpd	-0.668436	7.57325	12.1354	0.00495387	0.0440574	0
Pdk4	0.758644	3.92485	12.1319	0.00495833	0.0440664	0
Tbc1d31	-0.721386	4.69215	12.1096	0.00498665	0.0442873	0
Necap2	0.499577	5.9253	12.1028	0.00499538	0.044334	0
Syt12	-1.41106	2.13066	12.0991	0.00500011	0.0443452	0
Arxes1	0.7048	4.3649	12.0942	0.00500644	0.0443705	0
Arhgef26	0.566062	8.20205	12.0813	0.005023	0.0444852	0
Pappa	2.5408	1.75329	12.0787	0.00502634	0.0444852	0
Crebrf	0.490606	6.84329	12.0753	0.00503075	0.0444934	0
Tspan33	0.548642	5.53969	12.0632	0.00504631	0.0445917	0
Efs	-0.568602	4.91102	12.0608	0.00504949	0.0445917	0
Ewsr1	-0.484822	7.15505	12.0586	0.00505233	0.0445917	0
Rpl35	-0.569215	8.78367	12.0228	0.00509898	0.0449724	0
Hadhb	0.49653	7.18575	12.0162	0.00510767	0.045018	0
Etv5	0.639336	4.95826	11.9935	0.00513759	0.0452504	0
Csf1	0.62089	4.62034	11.9777	0.00515856	0.0453723	0
Rora	0.564321	9.92672	11.974	0.00516349	0.0453723	1
Tceal1	0.601724	5.53054	11.9735	0.00516418	0.0453723	0
Gm15494	2.02777	1.92555	11.9724	0.00516563	0.0453723	0
Secisbp2l	0.48878	6.04588	11.962	0.00517954	0.0454397	0
Slc35f6	0.795552	4.07223	11.9613	0.00518041	0.0454397	0
Mif	-0.572349	8.83315	11.947	0.00519959	0.0455766	0
Rplp2	-0.571462	9.16564	11.9398	0.00520928	0.0455841	0
Rcc2	-0.677269	5.7868	11.9374	0.00521253	0.0455841	0
Ddx17	0.510778	7.70186	11.9365	0.00521372	0.0455841	0
Ranbp3l	0.514177	6.04068	11.9357	0.00521471	0.0455841	0
Dis3	-0.6816	4.36826	11.9258	0.00522811	0.0456418	0
Snrnp35	-0.712241	3.97676	11.9256	0.00522845	0.0456418	0
Ctnnb1	-0.462981	6.6702	11.9193	0.00523695	0.0456848	0
Pmp22	-0.613707	5.15636	11.916	0.00524133	0.0456918	0
Aplp2	0.643053	7.87775	11.888	0.00527949	0.0459758	0
Usp28	-0.699179	4.45472	11.8843	0.00528456	0.0459758	0
Spink2	-1.37706	2.52503	11.8842	0.0052847	0.0459758	0
Pir	0.484792	6.15209	11.8791	0.00529159	0.0459901	0
Tnik	0.542898	8.12775	11.8777	0.00529354	0.0459901	0
Hmgn5	-0.543979	5.64255	11.8599	0.00531805	0.0461696	1
Tcf7l1	0.587064	5.50445	11.8574	0.00532142	0.0461696	1
Ubr5	0.535032	7.43585	11.8378	0.00534857	0.0463737	0
Msh6	-0.833925	3.88937	11.8282	0.00536201	0.0464586	0
D10Wsu102e	-0.597491	5.25379	11.8229	0.00536929	0.0464743	0
Fyn	0.490735	7.35649	11.8216	0.00537109	0.0464743	0
Qk	0.589133	10.5637	11.8126	0.00538367	0.0465516	0
Tmem181a	-0.617168	4.6699	11.8032	0.00539681	0.0466337	0
Ssbp2	0.560244	7.91265	11.792	0.00541267	0.0467391	0
Nfic	-0.508943	6.24622	11.7865	0.0054203	0.0467734	1
Fam136a	-0.544448	5.03897	11.7798	0.00542985	0.0468242	0
Fgf14	0.614173	5.91396	11.7697	0.0054441	0.0469154	0
Eif1ad	-0.695752	4.23693	11.7667	0.00544831	0.0469201	0
Gucy1a2	-0.61003	5.78694	11.7533	0.00546739	0.0470527	0
Parp1	-0.652822	5.31608	11.7395	0.00548716	0.0471806	0
Lasp1	0.566463	5.65967	11.7377	0.00548963	0.0471806	0
Adgrl1	0.486511	6.0697	11.7335	0.00549571	0.0471904	0
Wdr89	-0.851267	4.447	11.7306	0.00549982	0.0471904	0
Tenm3	0.550942	8.53332	11.7282	0.00550331	0.0471904	0
Zfas1	-0.634956	5.26484	11.7266	0.00550554	0.0471904	0
Rsf1os1	-1.03101	3.21167	11.723	0.00551079	0.0472037	0
Igsf3	-0.741632	4.32458	11.7199	0.00551527	0.0472104	0
Gm38604	0.466937	6.65466	11.7102	0.00552926	0.0472985	0
Ndrg2	0.611412	9.41149	11.7041	0.00553807	0.04732	0
Ndufaf1	0.547842	5.21431	11.7033	0.00553918	0.04732	0
Chd3	-0.510935	5.73835	11.6975	0.00554756	0.0473308	0
Tle5	-0.484907	7.09814	11.6973	0.00554785	0.0473308	0
Angptl4	0.897939	3.47726	11.6882	0.0055611	0.0474122	0
E130102H24Rik	0.493022	6.07186	11.6719	0.00558479	0.0475824	0
Arhgap33	-1.14165	2.9484	11.6548	0.0056099	0.0477645	0
S100a1	0.679239	8.7379	11.6367	0.00563654	0.0479594	0
Med12	0.637447	4.82604	11.6279	0.00564949	0.0480376	0
Blm	-1.22606	3.86261	12.0343	0.00565811	0.0480789	0
Rab30	0.50226	6.00501	11.6076	0.00567961	0.0482295	0
Tuba1a	-0.60026	9.6975	11.5994	0.00569188	0.04826	0
Ppa1	-0.499676	6.51157	11.5971	0.00569535	0.04826	0
2010204K13Rik	-0.53689	5.32325	11.597	0.00569551	0.04826	0
Gprasp2	0.511388	5.83742	11.5951	0.00569831	0.04826	0
Cdh6	1.34614	2.62205	11.5853	0.00571307	0.048353	0
Grm5	0.760366	4.84191	11.5696	0.00573659	0.0484671	0
Sgip1	0.523596	8.33656	11.5686	0.0057382	0.0484671	0
Ino80dos	0.5802	5.89132	11.5677	0.00573946	0.0484671	0
2810004N23Rik	-0.462985	6.33403	11.5662	0.00574172	0.0484671	0
Stk38l	0.542408	5.8792	11.5614	0.00574902	0.0484967	0
Slc7a10	0.602532	6.66772	11.5542	0.00575992	0.0485566	0
Osbpl1a	0.481112	6.24807	11.5427	0.00577739	0.0486717	0
Pcdh7	0.694249	4.54343	11.5265	0.0058021	0.0488402	0
Cfap44	1.16074	3.00419	11.5246	0.00580502	0.0488402	0
Nup205	-0.605588	4.52025	11.5184	0.00581442	0.0488871	0
Stmn4	-0.841719	3.7978	11.4882	0.00586096	0.0492176	0
Brsk2	-0.641255	4.66804	11.4879	0.00586144	0.0492176	0
Syf2	0.525934	7.68804	11.4814	0.0058715	0.0492697	0
Zfp184	-0.869627	3.43359	11.4586	0.00590696	0.0495348	1
Lrrc7	-0.582354	6.18866	11.4358	0.00594266	0.0497942	0
Afmid	-1.11069	2.88514	11.4339	0.0059457	0.0497942	0
Haus3	-0.793124	4.02426	11.4295	0.00595251	0.0498187	0
Haus8	-0.73	4.30125	11.4259	0.00595832	0.0498346	0
Gm50013	-1.31064	2.26999	11.4232	0.00596259	0.0498377	0
Ier5	-0.615665	5.83782	11.4072	0.00598779	0.0500156	0
Rrbp1	0.458573	6.59701	11.3985	0.00600165	0.0500987	0
Vps35l	0.522794	5.79469	11.3931	0.0060103	0.0501382	0
Rpl41	-0.766393	10.8563	11.3853	0.00602277	0.0501922	0
Gm11681	0.578683	5.3739	11.3841	0.00602463	0.0501922	0
Chst12	0.825645	3.86105	11.3572	0.00606784	0.0505192	0
Eif4e2	-0.510201	5.58775	11.3481	0.00608241	0.0506075	0
Rpl14	-0.530161	8.65465	11.3346	0.00610433	0.0507569	0
Hpcal1	0.854869	3.48901	11.3293	0.00611293	0.0507912	0
Tmem97	-0.615366	5.0551	11.3269	0.0061168	0.0507912	0
Drc1	0.887768	3.41503	11.3247	0.00612038	0.0507912	0
6430553K19Rik	1.38694	2.52136	11.3078	0.00614795	0.0509869	0
Cct6a	-0.498839	7.20619	11.3018	0.00615786	0.051036	0
Rpl17	-0.531371	8.63024	11.297	0.00616568	0.0510676	0
Pipox	0.702947	4.15867	11.2848	0.00618582	0.0512013	0
Gucy2f	0.885669	3.69551	11.2675	0.00621447	0.0514005	0
Rnf126	-0.691468	4.03179	11.2635	0.00622106	0.0514005	0
Csk	-0.679587	4.00988	11.263	0.00622195	0.0514005	0
B3galt1	0.553083	9.48388	11.256	0.00623352	0.0514628	0
Rimklb	-0.589369	5.30595	11.2484	0.00624619	0.0515186	0
Sptbn2	-1.87612	1.21713	11.2471	0.00624835	0.0515186	0
Rpl3	-0.573067	9.55079	11.242	0.0062569	0.0515559	0
C1qtnf4	0.606914	5.7223	11.2345	0.0062694	0.0516256	0
Plxdc2	0.544715	6.05996	11.2295	0.0062778	0.0516607	0
Ezh1	0.601469	5.58449	11.2262	0.00628329	0.0516607	1
Omg	0.528075	5.65318	11.2247	0.00628579	0.0516607	0
Thoc3	-0.607643	4.68269	11.221	0.00629202	0.0516786	0
Lrrc8d	-0.607465	4.61172	11.2165	0.00629963	0.0516853	0
Timm29	0.632498	4.41459	11.2158	0.00630091	0.0516853	0
Gm49306	1.51793	2.20393	11.1866	0.00635027	0.0520568	0
Negr1	0.535863	8.51638	11.1684	0.00638131	0.0522777	0
Dpy19l4	0.463749	6.33725	11.1648	0.00638741	0.0522941	0
Pias1	0.517705	7.10015	11.1539	0.00640612	0.0523962	0
Suclg2	-0.547533	5.38841	11.1526	0.00640836	0.0523962	0
Nid2	0.808637	3.92418	11.1504	0.00641218	0.0523962	0
Mak16	-0.600753	5.07742	11.1336	0.00644118	0.052588	0
Gm11808	-0.67932	5.26308	11.132	0.00644389	0.052588	0
Tgoln1	0.619069	6.03628	11.1285	0.00645007	0.0526049	0
Gm26843	0.949653	3.25072	11.1246	0.00645671	0.0526255	0
Cox19	-0.545086	5.27752	11.1182	0.00646785	0.0526827	0
Acadvl	0.488468	5.89449	11.1134	0.00647621	0.0527172	0
Cep76	-0.992932	3.17165	11.1093	0.00648341	0.0527422	0
Camta2	0.763589	3.78297	11.0989	0.00650147	0.0528555	0
Srpk1	-0.623499	5.37652	11.0936	0.0065108	0.0528596	0
5730522E02Rik	-0.688431	4.32963	11.092	0.00651367	0.0528596	0
Mdc1	-0.686811	4.56451	11.0909	0.00651561	0.0528596	0
Kctd14	-0.569555	4.89006	11.0892	0.00651852	0.0528596	0
Armc2	0.778506	3.88594	11.0847	0.00652651	0.0528908	0
Rps16	-0.536842	9.41569	11.0787	0.00653697	0.0529057	0
Cebpb	0.548306	5.71258	11.0767	0.00654043	0.0529057	1
Nr2e1	0.563992	6.85905	11.0701	0.00655212	0.0529057	1
Tenm4	0.549808	6.74986	11.0681	0.00655564	0.0529057	0
Aldh2	0.485826	7.17521	11.0676	0.00655656	0.0529057	0
Parp8	0.499435	5.69345	11.0676	0.00655657	0.0529057	0
Pde8b	0.477074	7.6591	11.0672	0.00655733	0.0529057	0
Mul1	0.690625	4.18796	11.058	0.0065736	0.0529427	0
H2-K1	0.643588	6.01987	11.0567	0.00657583	0.0529427	0
Ppie	-0.548603	5.11999	11.0559	0.0065772	0.0529427	0
Cycs	-0.477443	6.44921	11.0552	0.00657848	0.0529427	0
Tnrc6c	0.468406	6.8125	11.05	0.00658774	0.0529676	0
Stn1	-0.834419	3.50815	11.047	0.00659311	0.0529676	0
Hsd17b4	0.462245	6.75974	11.0465	0.006594	0.0529676	0
Neurl2	-1.01738	2.9022	11.038	0.0066091	0.0530537	0
Rcn1	-0.515922	5.39509	11.0358	0.00661303	0.0530537	0
Tef	0.556464	6.54799	11.0286	0.00662588	0.0531235	1
Cep72	-1.65095	1.50662	11.0242	0.00663381	0.0531536	0
Gtpbp1	-0.672758	4.02241	11.0096	0.00666002	0.0533055	0
Lncppara	-0.558762	6.2112	11.009	0.00666111	0.0533055	0
Pard3bos1	-0.844312	3.89651	11.0036	0.00667088	0.0533504	0
Miip	-1.23321	3.08684	10.9981	0.00668071	0.0533956	0
Gm49303	1.35506	3.27945	10.9898	0.00669582	0.0534829	0
Nenf	-0.708312	6.06645	11.1496	0.00671606	0.053611	0
Rhcg	-0.649261	4.18668	10.9662	0.0067386	0.0537574	0
Mrnip	-0.71529	3.79714	10.9258	0.00681281	0.0542776	0
Gm5432	1.49372	2.39905	10.9248	0.0068148	0.0542776	0
Dars2	-0.781852	3.53696	10.9238	0.00681656	0.0542776	0
Rasgef1b	-0.901161	3.58952	10.9187	0.00682605	0.0543034	0
B930036N10Rik	-0.876166	4.04115	10.9175	0.00682829	0.0543034	0
Cep85	-0.963085	3.48832	10.9115	0.00683942	0.0543581	0
Cntrob	-0.850879	3.72247	10.9047	0.00685202	0.0544189	0
Serinc1	0.476814	7.35069	10.9028	0.00685559	0.0544189	0
Sptbn1	0.485995	7.35815	10.8915	0.00687666	0.0545523	0
Kptn	0.650242	4.29457	10.8845	0.00688966	0.0546215	0
Mfap3l	0.446956	6.88278	10.8674	0.00692195	0.0548433	0
Gm21887	-1.67182	1.63792	10.8651	0.00692621	0.0548433	0
Rcn2	0.507477	8.15523	10.8574	0.00694077	0.0549245	0
0610010K14Rik	-0.55967	6.09985	10.8524	0.00695012	0.0549644	1
Ly6h	-0.974965	3.05531	10.835	0.00698322	0.055192	0
Carm1	-0.847846	4.15796	10.8251	0.00700211	0.0552752	0
4930426I24Rik	1.03206	3.05631	10.8249	0.00700239	0.0552752	0
Parp16	-1.10159	2.63351	10.8178	0.00701605	0.0553489	0
2310014F06Rik	-1.0465	3.25137	10.7904	0.0070688	0.0557306	0
Mettl7a1	0.554949	5.07713	10.786	0.00707727	0.055763	0
Rab33b	0.501672	5.70042	10.7832	0.00708272	0.0557715	0
Commd1	-0.446905	6.56252	10.7797	0.00708951	0.0557906	0
Rorb	0.607875	7.66799	10.761	0.0071259	0.0560424	1
Soat1	0.46812	7.55682	10.7532	0.00714112	0.0561276	0
Plch1	-0.647724	4.34371	10.7458	0.00715557	0.0562067	0
Hbp1	0.491952	5.91653	10.7402	0.00716654	0.0562582	0
Sorbs1	0.495899	8.17046	10.7277	0.00719111	0.0564164	0
Epha4	-0.55757	5.84999	10.7246	0.00719731	0.0564304	0
C230035I16Rik	-0.8653	3.88632	10.7166	0.00721304	0.0564638	0
Matk	-1.33593	2.01955	10.7163	0.00721359	0.0564638	0
Ccdc158	1.01108	3.0345	10.7132	0.00721968	0.0564638	0
Dazap1	-0.525304	5.47859	10.7119	0.00722236	0.0564638	0
Snrpb2	-0.660414	5.61616	10.7112	0.00722365	0.0564638	0
Rpl12	-0.580916	7.60853	10.6793	0.00728725	0.0569243	0
Agmo	0.531595	5.51236	10.6762	0.00729355	0.0569243	0
Cct3	-0.521681	7.23153	10.6725	0.00730083	0.0569243	0
Zfp467	-0.633585	4.40994	10.6717	0.00730247	0.0569243	0
Stx6	-0.469091	6.61777	10.6705	0.00730484	0.0569243	0
Acap2	0.441364	6.61614	10.6667	0.00731258	0.0569499	0
Prkcb	-1.35272	2.28992	10.6616	0.00732291	0.0569771	0
Cdk2	-0.905776	3.15893	10.6605	0.00732499	0.0569771	0
Cxcr4	-0.654283	4.3265	10.6542	0.00733774	0.0570416	0
Glrx3	-0.460057	7.05274	10.6447	0.0073569	0.0571557	0
Lpar1	0.444219	6.92772	10.6397	0.0073671	0.0572002	0
Ptpro	1.61406	2.75149	10.635	0.00737656	0.0572197	0
Cnpy2	-0.514848	7.32839	10.6327	0.00738129	0.0572197	0
N4bp2	-0.541457	4.93709	10.6318	0.00738304	0.0572197	0
S100a10	0.801694	6.6029	11.1083	0.00738946	0.0572348	0
Deaf1	-0.69142	4.00408	10.624	0.00739897	0.0572737	1
Ncoa4	0.594406	5.33707	10.6143	0.00741884	0.0573453	0
Obsl1	-0.925039	3.15719	10.6129	0.00742164	0.0573453	0
Sfrp1	0.658939	7.11778	10.6124	0.00742271	0.0573453	0
Syne2	-0.771126	5.64511	10.8207	0.00742618	0.0573453	0
Zfp146	-0.682911	4.04622	10.6083	0.00743111	0.0573488	1
Stox1	-0.98846	3.39638	10.599	0.00745022	0.0574616	0
AA386476	-1.32588	2.06695	10.5839	0.00748133	0.0576667	0
Ano3	1.1217	3.16797	10.5713	0.00750734	0.057804	0
Gm26901	-1.05405	2.75833	10.5709	0.00750818	0.057804	0
Spin1	-0.499163	5.62967	10.5653	0.00751983	0.0578588	0
Tsen15	-0.516517	5.44638	10.562	0.00752679	0.0578628	0
Rpusd3	0.658448	4.21948	10.5607	0.00752941	0.0578628	0
Timm13	-0.497947	7.64231	10.5581	0.00753482	0.0578696	0
Hilpda	-0.820944	3.50521	10.5497	0.0075523	0.057969	0
Airn	-0.623468	4.4479	10.5424	0.00756759	0.0580515	0
Cyfip1	0.469546	6.98231	10.5385	0.00757586	0.0580801	0
Ddias	-1.83535	1.66572	10.5337	0.00758593	0.0581154	0
Gm45847	0.800134	4.3859	10.532	0.00758957	0.0581154	0
Vars	-0.740816	4.67044	10.5282	0.00759745	0.0581409	0
Mast2	-0.502981	5.60266	10.5228	0.00760884	0.0581933	0
Arl8b	0.463509	6.15083	10.4905	0.00767737	0.0586823	0
BC005561	0.486003	6.75143	10.4876	0.00768349	0.0586868	0
Hist1h3e	-3.12207	5.10656	23.6502	0.00768714	0.0586868	0
Ctxn1	-0.750294	4.63375	10.4811	0.00769725	0.0587289	0
Capn15	-0.531939	5.00061	10.4431	0.00777899	0.0592357	0
1110065P20Rik	-0.481218	5.58101	10.4425	0.00778028	0.0592357	0
Anapc15	-0.836188	3.73201	10.4424	0.00778053	0.0592357	0
Ankrd29	0.58834	4.7537	10.4416	0.00778222	0.0592357	0
G2e3	-0.612217	5.8564	10.432	0.00780303	0.0593273	0
Rps10	-0.516608	9.45439	10.4295	0.00780867	0.0593273	0
Hist1h2bg	-1.62514	2.73432	10.5278	0.007809	0.0593273	0
Vangl1	0.606833	5.10725	10.4275	0.00781282	0.0593273	0
Fam89b	-0.628105	4.56523	10.4249	0.00781853	0.0593354	0
Gng3	-0.752504	3.68689	10.4132	0.00784414	0.0594944	0
Ssh2	-0.496104	5.81503	10.4024	0.00786779	0.0596384	0
Gclc	0.570631	6.99858	10.388	0.00789934	0.0598421	0
Snhg17	-0.937776	3.36191	10.3781	0.00792136	0.0599733	0
Camk2d	0.437732	6.96753	10.3725	0.00793357	0.0600302	0
Slc30a6	0.601949	4.47316	10.3551	0.00797234	0.0602879	0
Prr18	-1.7081	1.35032	10.3443	0.00799645	0.0604079	0
Hsf2	-0.496824	5.60581	10.3437	0.00799767	0.0604079	1
Emc1	0.632141	4.69677	10.3403	0.00800537	0.0604079	0
Gm5089.1	0.682686	5.13278	10.338	0.00801061	0.0604079	0
4930570G19Rik	0.613802	4.87868	10.3374	0.00801185	0.0604079	0
Cldn10	0.783721	9.23305	10.4682	0.00803729	0.060564	0
Uba52	-0.73033	7.17658	10.6373	0.00804874	0.0606146	0
Amigo2	1.67133	2.2827	10.3155	0.00806101	0.0606712	0
Srf	-0.868982	3.21946	10.3123	0.00806835	0.0606907	1
Usp39	-0.65297	4.20896	10.3045	0.00808597	0.0607429	0
Pou6f1	0.616869	5.6839	10.3034	0.00808853	0.0607429	0
Atp5g2	-0.578112	8.94624	10.3029	0.00808955	0.0607429	0
Wdr90	-1.23513	2.35026	10.2953	0.00810697	0.0608196	0
Hey1	0.637164	4.21688	10.2931	0.00811192	0.0608196	1
Tbpl1	-0.647622	4.59393	10.2921	0.00811403	0.0608196	1
Smc6	-0.437611	6.84306	10.286	0.00812808	0.0608662	0
Naca	-0.529507	9.0894	10.2841	0.00813247	0.0608662	0
Cpm	-1.28468	2.18776	10.2826	0.00813577	0.0608662	0
Pcyt1b	0.57546	5.42083	10.2811	0.00813931	0.0608662	0
Erh	-0.480933	6.93786	10.276	0.00815089	0.0609172	0
Casp8	-1.44989	2.71741	10.2697	0.0081652	0.0609885	0
Csrp1	0.574978	8.05079	10.2594	0.00818886	0.0611295	0
Dnah5	0.518433	5.48633	10.2433	0.00822601	0.0613709	0
Pigg	0.670526	4.19001	10.2379	0.00823863	0.0614292	0
Hprt	-0.602901	4.57895	10.2312	0.00825423	0.0614889	0
Bex4	-0.531119	6.57205	10.2303	0.00825626	0.0614889	0
Usp1	-0.543982	5.68036	10.2276	0.0082625	0.0614995	0
Zbtb16	1.23212	2.47826	10.2114	0.00830033	0.0617452	1
Xlr5a	0.735495	5.03409	10.2026	0.00832078	0.0618306	0
Hist1h4i	0.857088	5.63164	10.7706	0.00832162	0.0618306	0
Psd2	0.547606	4.89962	10.1993	0.00832863	0.0618306	0
Ccdc136	-0.52265	6.54454	10.1982	0.00833117	0.0618306	0
Rpl9	-0.595499	9.88315	10.188	0.0083551	0.0619308	0
Fam122b	-1.68527	1.73679	10.1864	0.00835885	0.0619308	0
Bmyc	0.547766	8.00559	10.1863	0.00835921	0.0619308	0
Gm10561	-0.73923	6.98457	10.6193	0.00838663	0.062098	0
Fan1	0.616824	4.44953	10.1401	0.00846893	0.062671	0
Slc35b1	-0.552992	5.57276	10.1276	0.00849888	0.0628563	0
Csnk1e	-0.459914	5.79223	10.1177	0.00852281	0.0629968	0
Hexa	0.522865	5.89906	10.1148	0.00852966	0.063011	0
Evi2a	1.97691	1.83447	10.106	0.00855104	0.0631325	0
Ppat	-0.685312	4.46435	10.0932	0.00858213	0.0633255	0
Traip	-1.47642	2.56926	10.0795	0.00861536	0.0635049	0
Ap1s2	0.504274	6.86113	10.0791	0.00861639	0.0635049	0
Sin3b	0.508453	6.51747	10.0757	0.00862484	0.0635305	0
Prkce	-0.439183	6.33711	10.0731	0.00863101	0.0635393	0
Siae	0.8252	3.44692	10.0511	0.0086851	0.0639007	0
Opn1sw	-1.58452	1.51128	10.0458	0.00869826	0.0639607	0
Sdc4	0.726632	7.72855	10.2537	0.00871724	0.0640635	0
Psap	0.546632	8.8779	10.0242	0.00875179	0.0642479	0
Tubb2b	0.535383	10.3915	10.0237	0.00875293	0.0642479	0
Rab5b	0.497122	5.42997	10.0219	0.00875742	0.0642479	0
Med8	-0.523365	5.14217	10.0165	0.008771	0.0643106	0
Rps25	-0.569169	8.31349	10.0134	0.00877865	0.0643298	0
Mapre2	0.468988	7.30622	10.0087	0.00879047	0.0643795	0
Cc2d2a	0.507762	6.61477	9.99107	0.00883471	0.0646665	0
Rasl12	-2.1771	1.21782	9.98825	0.00884182	0.0646814	0
Ablim2	-0.798608	3.94038	9.98382	0.00885297	0.064726	0
Dars	-0.433614	6.97503	9.9728	0.00888085	0.0648927	0
Gm37494	0.476105	5.82914	9.96961	0.00888891	0.0649135	0
Hhipl1	0.650352	4.32439	9.96766	0.00889387	0.0649135	0
Hapln1	0.587966	5.24906	9.9502	0.00893831	0.0652007	0
Catspere2	-0.637817	4.36223	9.93964	0.00896529	0.0653389	0
Wnt9a	0.966989	3.23332	9.93878	0.00896749	0.0653389	0
Clcn2	0.664488	4.43004	9.93419	0.00897926	0.0653669	0
Syne1	0.462062	7.01788	9.9333	0.00898155	0.0653669	0
Mbd3	-0.430414	6.46143	9.92197	0.0090107	0.0655417	0
Nolc1	-0.525588	5.47283	9.91887	0.00901868	0.0655624	0
Samd8	0.508054	5.50037	9.90847	0.00904555	0.0657204	0
Ica1	-1.88323	2.0919	9.90255	0.00906091	0.0657945	0
Gm16008	0.803503	3.47308	9.88611	0.00910365	0.0660674	0
Gm14412	0.880569	3.35016	9.87348	0.00913667	0.0662694	0
Mtmr12	-0.672747	4.0247	9.86404	0.00916143	0.0664113	0
Dkc1	-0.518473	5.4201	9.85854	0.0091759	0.066448	0
Slc39a10	0.497801	6.0152	9.85704	0.00917986	0.066448	0
Acvr2b	-0.774506	3.65865	9.85619	0.0091821	0.066448	0
Sumo2	-0.529191	9.11868	9.84085	0.00922261	0.0667034	0
Tbc1d4	-0.674175	4.53979	9.83711	0.00923254	0.0667375	0
Rpgr	0.553448	5.53287	9.82633	0.00926118	0.0669067	0
Ddx21	-0.467175	6.18011	9.82289	0.00927033	0.0669349	0
Bzw2	-0.710715	5.93004	10.0081	0.00932829	0.0673154	0
Gm5089	0.541696	7.44688	9.78382	0.00937516	0.0676154	0
Znfx1	0.677732	4.08817	9.77432	0.00940085	0.0677625	0
Naprt	0.731586	4.53905	9.76887	0.00941566	0.067826	0
Lmo4	0.868701	3.65804	9.76716	0.00942028	0.067826	0
Zmat1	0.576127	5.12135	9.7642	0.00942833	0.0678457	0
Fam107a	0.461721	7.3244	9.75936	0.0094415	0.0679023	0
Ntn1	-1.1664	2.43916	9.75363	0.00945713	0.067945	0
Tmem106b	0.431981	6.677	9.75192	0.0094618	0.067945	0
Tiam1	-1.5012	1.78854	9.74839	0.00947144	0.067945	0
Map3k19	1.03268	3.34579	9.74814	0.00947213	0.067945	0
Ankrd13b	-1.02894	2.83804	9.74745	0.00947402	0.067945	0
Cmpk2	-1.27763	2.11949	9.74401	0.00948343	0.0679744	0
Josd2	-0.497238	5.5105	9.7361	0.00950512	0.0680916	0
Scrn1	0.429845	6.47599	9.72712	0.0095298	0.0682284	0
Shisa6	1.22434	2.46436	9.72349	0.00953981	0.0682284	0
Cbx4	0.58958	5.51687	9.72308	0.00954092	0.0682284	0
Wdr74	-0.557078	4.47252	9.7214	0.00954557	0.0682284	0
Spata2	-0.691695	3.90331	9.70851	0.00958123	0.068445	0
D130020L05Rik	-0.621514	4.59123	9.68547	0.00964532	0.0688271	0
Nip7	-0.503813	5.38392	9.68541	0.00964549	0.0688271	0
Twsg1	-0.56125	4.43329	9.67385	0.00967786	0.0690196	0
Pitpnc1	0.489967	9.17859	9.67057	0.00968706	0.0690466	0
Bhlhe41	0.475984	6.45936	9.66143	0.00971276	0.0691913	1
Lzts1	-0.726736	4.30288	9.64789	0.00975099	0.069396	0
Ppp2r3a	0.456413	7.2026	9.64554	0.00975764	0.069396	0
Eny2	-0.426074	6.84485	9.64368	0.00976292	0.069396	0
Gm15614	-0.76388	3.47735	9.64279	0.00976544	0.069396	0
Prdm11	-0.586168	4.4052	9.64166	0.00976865	0.069396	0
Ttc9c	-0.539937	4.83082	9.63268	0.00979417	0.0695386	0
Glcci1	-0.658487	4.81729	9.63006	0.00980161	0.0695528	0
Secisbp2	-0.504844	5.11041	9.62225	0.00982387	0.0696721	0
Hjurp	-0.722343	5.1815	9.61544	0.00984333	0.069764	0
Elmod3	0.528059	4.91675	9.6139	0.00984775	0.069764	0
Abcc10	-0.988555	2.99793	9.61059	0.00985724	0.0697925	0
Brd2	-0.425742	6.4071	9.60706	0.00986736	0.0698255	0
Zbtb12	-0.706888	3.97726	9.60151	0.00988331	0.0698997	0
Eml2	0.605419	4.59833	9.58854	0.00992069	0.0700687	0
Dynlt3	0.437654	6.17298	9.58826	0.0099215	0.0700687	0
Taf9b	0.875874	3.38411	9.58751	0.00992366	0.0700687	0
Limk1	-1.13532	2.34536	9.56186	0.00999813	0.0705555	0
Zranb3	-0.639897	4.50802	9.55299	0.010024	0.0706992	0
Ctnna3	0.432749	6.60838	9.53958	0.0100633	0.0709373	0
Apex2	-0.499527	4.9663	9.52244	0.0101138	0.0712541	0
Gpr146	0.643058	4.63256	9.52055	0.0101194	0.0712541	0
Ak1	0.638175	4.1267	9.51331	0.0101409	0.0713538	0
Sec14l1	0.513389	5.56247	9.512	0.0101447	0.0713538	0
Tmem47	0.532279	10.6503	9.49298	0.0102014	0.0717125	0
Eya1	0.495451	6.94386	9.48243	0.0102329	0.0718917	0
Commd5	1.53458	1.83962	9.4807	0.0102381	0.0718917	0
Sms	-0.546147	5.17541	9.4764	0.010251	0.0719428	0
Snrnp40	-0.489551	5.65505	9.4703	0.0102694	0.072032	0
Sept6	-0.739362	3.71287	9.46667	0.0102803	0.072069	0
Ddo	0.490704	6.99997	9.46359	0.0102896	0.0720946	0
Hars	-0.507105	4.89221	9.45833	0.0103055	0.0721665	0
Npr2	0.719851	3.89242	9.4532	0.010321	0.0722356	0
Zfp593	-0.728223	3.50506	9.44746	0.0103384	0.0723159	1
Egfl7	-1.30412	1.98831	9.44568	0.0103438	0.0723159	0
Gm4876	0.451737	7.29052	9.44318	0.0103514	0.0723295	0
Rsl1d1	-0.453499	6.59615	9.4313	0.0103875	0.0725425	0
Acbd5	0.416173	7.01611	9.41768	0.0104292	0.0727915	0
Gpr37l1	0.556842	9.28683	9.41592	0.0104346	0.0727915	0
Inip	-0.638635	4.17274	9.41078	0.0104504	0.0728302	0
Zfp971	0.682079	3.8901	9.4104	0.0104515	0.0728302	0
Utp14a	-0.585543	5.08738	9.40093	0.0104807	0.0729553	0
Pcbp3	-0.51075	4.83001	9.39928	0.0104858	0.0729553	0
Gm1043	0.976833	3.19715	9.39901	0.0104866	0.0729553	0
Meaf6	-0.448678	5.92242	9.39433	0.0105011	0.0730161	0
Ctdspl2	-0.460034	6.29134	9.38722	0.010523	0.0731292	0
Lama5	-1.22804	2.17048	9.36831	0.0105819	0.0734979	0
Mdk	-0.589534	7.99748	9.35446	0.0106251	0.073739	0
Eif4a3	-0.477932	6.20023	9.35315	0.0106293	0.073739	0
Sdsl	0.719455	4.43204	9.35167	0.0106339	0.073739	0
Aaas	-0.781801	3.53979	9.34366	0.0106591	0.0738735	0
Shisal1	0.481288	5.33162	9.33246	0.0106944	0.0740445	0
Pmm1	0.543715	7.30466	9.33216	0.0106953	0.0740445	0
Hdac11	0.674568	4.19137	9.33013	0.0107017	0.0740487	0
Crbn	0.526882	5.30259	9.32496	0.0107181	0.0741219	0
Hist1h2br	-1.40206	2.9401	9.32293	0.0107245	0.0741261	0
Nrp2	0.491743	5.32895	9.31656	0.0107447	0.0742257	0
Zdhhc17	0.464691	5.72663	9.31087	0.0107628	0.07427	0
Zbtb11	-0.480437	5.24225	9.30934	0.0107677	0.07427	1
Pcdhgc3	0.54387	4.70738	9.30906	0.0107686	0.07427	0
Tpp1	0.469096	5.56113	9.30719	0.0107745	0.0742702	0
Arsa	0.751212	3.7768	9.30469	0.0107825	0.0742702	0
Atp13a5	1.26893	2.80671	9.30358	0.010786	0.0742702	0
A830008E24Rik	1.53967	1.87805	9.29872	0.0108016	0.0743372	0
Pglyrp1	1.81271	1.82117	9.28496	0.0108457	0.0746004	0
Ckap4	-0.478499	5.30234	9.2787	0.0108658	0.0746827	0
Arl6ip6	-0.497683	5.26623	9.2776	0.0108693	0.0746827	0
Cse1l	-0.480798	5.09363	9.27415	0.0108804	0.0746868	0
Zfat	0.787374	3.5266	9.27379	0.0108816	0.0746868	1
Itpripl2	1.07723	2.77329	9.26496	0.0109101	0.0748423	0
Gm44686	-0.870896	3.32855	9.26189	0.01092	0.0748462	0
Tap2	0.587593	4.41263	9.26116	0.0109224	0.0748462	0
Bcas3	0.42785	7.21396	9.25593	0.0109393	0.0748995	0
Spsb4	-1.40999	1.82605	9.25515	0.0109419	0.0748995	0
Nup85	-0.660634	4.63768	9.24942	0.0109605	0.0749868	0
Smc1a	-0.583817	6.65262	9.24676	0.0109692	0.0750058	0
Eif3e	-0.437374	6.80671	9.24342	0.01098	0.0750401	0
Fbxo36	-0.582712	4.84038	9.24137	0.0109867	0.0750456	0
Utp4	-0.660194	3.90357	9.23841	0.0109964	0.0750715	0
Oaf	0.653862	5.85816	9.23279	0.0110148	0.0751568	0
Shq1	-1.19276	2.34586	9.22435	0.0110424	0.0753052	0
Mtbp	-0.710383	3.86927	9.20837	0.011095	0.0756016	0
Sft2d2	0.514339	5.10804	9.20723	0.0110988	0.0756016	0
Vstm2a	0.5187	5.0786	9.20418	0.0111088	0.0756016	0
Rad50	-0.626909	5.48934	9.20396	0.0111095	0.0756016	0
AC163347.1	2.06714	1.72291	9.20062	0.0111206	0.0756365	0
Rpl30	-0.514349	9.7706	9.18482	0.011173	0.0758783	0
Vash1	-1.25966	2.04348	9.18468	0.0111735	0.0758783	0
Tmem59	0.500079	8.58886	9.18454	0.0111739	0.0758783	0
Kdm2b	-0.532103	4.83803	9.17904	0.0111923	0.0759624	0
Mcmbp	-0.473563	5.70955	9.17475	0.0112066	0.0760135	0
Nme1	-0.458315	7.75208	9.17321	0.0112117	0.0760135	0
Ttc9	0.866956	3.27653	9.15717	0.0112654	0.0763306	0
Tlcd1	0.43994	6.3845	9.1557	0.0112704	0.0763306	0
Lpar4	0.694887	4.4402	9.15163	0.0112841	0.0763718	0
Pld3	0.48602	5.49561	9.15033	0.0112884	0.0763718	0
Sctr	0.915284	3.45234	9.14798	0.0112964	0.0763851	0
Nr2f6	-0.535127	4.616	9.1453	0.0113054	0.0764057	1
Arl8a	0.496831	7.12444	9.13895	0.0113269	0.0765103	0
Csf2ra	-0.649942	5.23212	9.13353	0.0113452	0.0765725	0
Gm42067	0.634819	5.79581	9.13269	0.0113481	0.0765725	0
Gm11696	0.97877	2.90697	9.11292	0.0114153	0.0769854	0
Gmpr	-0.643781	3.92827	9.10755	0.0114336	0.0770685	0
Bcl7a	-0.529107	5.5243	9.1028	0.0114499	0.0771375	0
Cmtm4	-0.511373	5.31161	9.09843	0.0114649	0.0771978	0
Dbn1	-0.482561	5.37413	9.09214	0.0114865	0.0773025	0
Gm30075	0.705535	3.69793	9.08175	0.0115223	0.0775026	0
Spag1	0.626106	4.97362	9.07837	0.011534	0.0775403	0
Klf12	0.435719	7.08798	9.05345	0.0116205	0.0780768	1
Tsfm	-0.517696	4.95926	9.05186	0.011626	0.0780768	0
B2m	0.436713	6.05945	9.04482	0.0116506	0.0782008	0
Fam234b	0.49978	4.94189	9.03853	0.0116726	0.0783075	0
Syt16	-1.56481	1.86277	9.03489	0.0116854	0.0783325	0
Cib1	0.475159	6.0522	9.03291	0.0116923	0.0783325	0
Lrp1	0.435103	7.07202	9.03223	0.0116947	0.0783325	0
9530051G07Rik	1.21312	2.89331	9.02095	0.0117344	0.0785572	0
Rpl13a	-0.451642	8.23681	9.00815	0.0117797	0.078819	0
Zfp386	0.459611	5.48932	8.99987	0.0118091	0.0789742	1
Cdc25a	-1.01788	3.91852	9.19231	0.0118336	0.0790602	0
Cnpy3	0.452464	5.81508	8.99278	0.0118343	0.0790602	0
Rnf20	0.435331	6.82186	8.98902	0.0118477	0.0791083	0
Herc6	0.591596	5.42452	8.98573	0.0118594	0.0791454	0
Zfc3h1	0.483608	5.77124	8.98196	0.0118729	0.079194	0
Polr2h	-0.530848	4.80278	8.97879	0.0118843	0.0792146	0
Cry2	0.472604	5.80362	8.97763	0.0118884	0.0792146	0
Vegfb	-0.420391	6.90574	8.97211	0.0119082	0.0792492	0
Spats2	-0.505159	5.32411	8.97123	0.0119113	0.0792492	0
Prkra	-0.552792	5.37309	8.971	0.0119122	0.0792492	0
Soga1	-0.551949	4.84846	8.95334	0.0119758	0.0796308	0
Lzic	0.43877	6.25809	8.94913	0.011991	0.0796533	0
Utp14b	0.464683	6.25304	8.94896	0.0119916	0.0796533	0
Bricd5	-0.607454	5.15045	8.93867	0.0120289	0.0798597	0
Cep41	-0.556274	4.4314	8.93482	0.0120429	0.079911	0
Tshz3	-0.561487	4.71186	8.9311	0.0120565	0.0799299	1
Alg13	-0.613828	4.09612	8.9306	0.0120583	0.0799299	0
Mief2	0.903815	3.04174	8.91856	0.0121022	0.0801385	0
Disp1	0.803496	3.40512	8.91855	0.0121023	0.0801385	0
Spata13	-0.484249	5.39156	8.9106	0.0121314	0.0802898	0
Afap1	-0.486784	5.02058	8.901	0.0121667	0.0804328	0
Anapc11	-0.496103	6.93426	8.90018	0.0121697	0.0804328	0
Rin2	0.474037	5.18875	8.89958	0.0121719	0.0804328	0
Zbtb7c	0.718256	4.17841	8.89785	0.0121783	0.0804335	0
BC006965	0.613559	4.14101	8.89483	0.0121894	0.0804654	0
Jade1	-0.603552	4.15729	8.88937	0.0122096	0.0805571	0
Ptpra	0.447819	8.33439	8.86421	0.0123031	0.0811126	0
Lmnb2	-0.800034	3.52465	8.86265	0.0123089	0.0811126	0
Hnrnph1	-0.41508	6.55826	8.86159	0.0123129	0.0811126	0
Klf11	-0.957492	2.82881	8.85894	0.0123228	0.0811359	0
Grik5	0.471455	5.47964	8.85365	0.0123426	0.0812244	0
Hk1	0.453431	6.04742	8.84254	0.0123842	0.0814568	0
Armc8	0.705204	6.13709	9.16987	0.0124364	0.0817575	0
Mgat4c	0.5106	5.2258	8.82441	0.0124526	0.0818225	0
Tmem120b	-0.780914	3.27739	8.81658	0.0124823	0.0818971	0
Ipo5	-0.555267	5.43827	8.8162	0.0124838	0.0818971	0
Spag5	-0.634979	3.94209	8.8137	0.0124933	0.0818971	0
Enox1	-0.468778	5.49097	8.81334	0.0124946	0.0818971	0
Brinp1	0.773696	3.41985	8.81231	0.0124986	0.0818971	0
Erlin2	0.519607	5.33466	8.81089	0.0125039	0.0818971	0
Pnpla2	-0.591084	4.04898	8.8096	0.0125088	0.0818971	0
Kras	-0.407464	6.24473	8.79881	0.01255	0.0821244	0
Akap6	0.436926	7.43018	8.78986	0.0125843	0.0823064	0
Adgre5	0.936569	2.9759	8.78582	0.0125998	0.0823657	0
Nsdhl	0.480793	5.31326	8.77323	0.0126482	0.0826399	0
Cntf	1.23776	2.43911	8.76922	0.0126637	0.0826975	0
6720427I07Rik	-0.502673	5.4327	8.76735	0.0126709	0.0826975	0
Rpl28	-0.464994	9.28671	8.76592	0.0126764	0.0826975	0
Sqstm1	0.442926	7.75049	8.7571	0.0127106	0.0828781	0
Chpt1	0.428851	7.27351	8.75082	0.012735	0.0829947	0
St3gal4	-0.412472	6.578	8.72089	0.0128519	0.0837145	0
Nxn	0.441466	7.09954	8.71301	0.0128829	0.0838737	0
Snx9	0.477376	5.32124	8.7096	0.0128964	0.0839186	0
Mt1	0.710227	12.6216	8.70546	0.0129128	0.0839823	0
1700086O06Rik	-0.646105	3.94829	8.69488	0.0129546	0.0842118	0
Dnaaf2	-0.69207	3.62539	8.68937	0.0129766	0.0842934	0
Zfp609	-0.458448	5.79577	8.6884	0.0129804	0.0842934	1
Ahsa2	-0.501465	4.93513	8.68293	0.0130022	0.0843919	0
6030407O03Rik	1.19006	2.38233	8.6701	0.0130534	0.0846369	0
Rpl27	-0.48671	8.97099	8.66888	0.0130583	0.0846369	0
Csmd1	0.584829	10.1114	8.66676	0.0130668	0.0846369	0
Ctc1	-0.663741	4.07503	8.66535	0.0130725	0.0846369	0
Scand1	0.497471	7.58518	8.66521	0.013073	0.0846369	0
Magi3	0.454918	7.59901	8.66063	0.0130914	0.084713	0
Kcnj16	0.576046	5.98252	8.64711	0.0131458	0.0850222	0
Prr36	-1.03974	2.56163	8.64293	0.0131627	0.0850883	0
Slc41a1	0.456229	5.73795	8.63552	0.0131927	0.0852392	0
Trim8	0.456295	5.82504	8.61966	0.0132572	0.0856126	0
Chn1	0.435947	7.06035	8.61429	0.0132791	0.0857108	0
Aldoa	0.522253	8.45346	8.61126	0.0132915	0.0857314	0
Ctbs	0.48411	5.06992	8.61023	0.0132958	0.0857314	0
Shpk	-1.34502	1.85443	8.60718	0.0133083	0.0857688	0
Nr1d2	0.417591	6.04095	8.59858	0.0133435	0.0859528	1
Nedd4l	-0.512914	7.33189	8.59219	0.0133698	0.0860788	0
5830454E08Rik	0.989878	2.85989	8.58619	0.0133946	0.0861946	0
Evl	-0.464681	5.81468	8.58024	0.0134191	0.0863094	0
Gm26724	-0.80387	3.15269	8.57696	0.0134327	0.0863133	0
Kank3	-0.876837	2.92755	8.57633	0.0134354	0.0863133	0
Flot1	0.454386	5.7194	8.5752	0.01344	0.0863133	0
Serpina3n	1.42527	2.25794	8.56729	0.0134729	0.0864454	0
Sox5	0.457761	8.60152	8.56699	0.0134741	0.0864454	1
Pou3f3	0.455982	8.33009	8.56009	0.0135028	0.0865862	1
Fat3	0.420258	7.23371	8.55619	0.0135191	0.0866471	0
Elavl1	-0.399043	6.21828	8.53669	0.0136008	0.0871026	0
Qtrt1	-0.548424	4.28984	8.53512	0.0136074	0.0871026	0
Golga7	0.41934	6.30983	8.53382	0.0136129	0.0871026	0
Rap2b	-0.564414	4.9462	8.53273	0.0136175	0.0871026	0
Sept10	-0.498465	4.9369	8.52317	0.0136578	0.087317	0
[truncated: 30,286 more rows]

## Sheet: Ascl1_qNSCs_pseudobulk
Gene	logFC	logCPM	F	PValue	FDR	TF
Ptgds	-3.00199	6.71306	182.679	6.86963e-09	7.57909e-05	0
Phlda3	3.30602	4.54075	165.307	1.24176e-08	7.57909e-05	0
Nbl1	-1.91218	4.64569	119.173	8.381e-08	0.000240452	0
Egfr	-2.23808	5.59567	116.129	9.72606e-08	0.000240452	0
Hes5	-1.88506	8.13134	115.174	1.01983e-07	0.000240452	1
Nebl	1.56068	6.69468	112.25	1.18187e-07	0.000240452	0
Ccnd1	-2.1482	4.32803	103.3	1.89847e-07	0.000331066	0
Ccnd2	-1.53861	7.04247	99.3058	2.37413e-07	0.000362263	0
Dll1	-3.79808	2.72927	94.1474	3.20781e-07	0.000378273	0
Nes	-1.58731	5.38924	93.4344	3.34791e-07	0.000378273	0
Mycn	-2.76568	3.62678	93.1357	3.4087e-07	0.000378273	1
Cdkn1a	2.94556	4.95674	91.1543	3.84594e-07	0.000391228	0
Ephx1	3.04113	4.45872	83.0141	6.47891e-07	0.000608369	0
Klhl23	-1.24579	5.92283	74.4708	1.1782e-06	0.00102731	0
Edil3	-3.09794	2.67108	69.4519	1.72232e-06	0.00140162	0
Stra6	2.32238	4.10719	67.3695	2.03027e-06	0.00154897	0
Gamt	-1.57926	5.23362	65.5117	2.35991e-06	0.00156506	0
Lrrn1	-1.57638	4.28802	64.8618	2.48958e-06	0.00156506	0
1190007I07Rik	-1.47216	4.5971	64.699	2.52335e-06	0.00156506	0
Tmem178	-4.55613	1.95724	64.3275	2.6024e-06	0.00156506	0
Slc6a6	1.51437	4.93488	63.9201	2.69241e-06	0.00156506	0
Hes6	-1.25171	5.24589	62.7091	2.98204e-06	0.00165462	1
Thrsp	-1.47665	9.77339	61.0318	3.44495e-06	0.00175955	0
St8sia2	1.25892	5.97085	60.9837	3.45942e-06	0.00175955	0
Kcne1l	-1.52703	4.18907	60.4549	3.62304e-06	0.00176906	0
Pde1a	-1.40984	5.68343	59.9179	3.79845e-06	0.00178337	0
Slc6a9	1.73033	5.06414	59.2363	4.0355e-06	0.00182449	0
Sept3	-1.32872	4.99225	56.8516	5.01076e-06	0.00218451	0
Islr	1.11733	6.25708	56.1876	5.32923e-06	0.00224324	0
Btbd17	-1.41467	4.35495	55.0317	5.94136e-06	0.00241754	0
Crlf1	-1.94091	3.64433	54.051	6.5252e-06	0.00256946	0
Ascl1	-3.62631	7.27309	117.402	7.75552e-06	0.00295849	1
Pigz	-1.71994	4.94772	51.821	8.11854e-06	0.00300312	0
Cox6b2	1.39753	5.94334	51.2423	8.60295e-06	0.00308871	0
Eda	-1.05534	7.55371	49.43	1.03515e-05	0.00356089	0
March1	-1.13064	6.43237	49.1932	1.06092e-05	0.00356089	0
Arhgdig	-2.54344	2.51002	48.9353	1.08982e-05	0.00356089	0
Gm48765	-1.48777	4.06114	48.7729	1.10849e-05	0.00356089	0
Kcnh7	-2.82417	2.84294	46.441	1.42206e-05	0.00434296	0
Kirrel3	1.26541	5.08804	46.4343	1.4231e-05	0.00434296	0
Fam174b	-1.74405	4.21315	46.026	1.48809e-05	0.00443051	0
Srcin1	-1.88366	3.71263	44.9107	1.68388e-05	0.004883	0
Slc4a4	1.1162	8.91296	44.721	1.72007e-05	0.004883	0
Fam210b	-0.940835	6.15585	43.3045	2.0208e-05	0.00555008	0
4631405J19Rik	-1.95678	3.10923	43.1758	2.05102e-05	0.00555008	0
Cdk6	-0.955646	5.85388	42.7389	2.15759e-05	0.00555008	0
8030451A03Rik	-1.21788	5.46427	42.5508	2.20546e-05	0.00555008	0
Kcnip3	-0.88776	6.58516	42.5218	2.21293e-05	0.00555008	0
Dnajc15	-0.971029	6.51609	42.4644	2.22785e-05	0.00555008	0
Marcksl1	-0.943057	6.30218	41.2001	2.58763e-05	0.00610422	0
Ppp1r1b	1.72113	4.75732	41.1983	2.58819e-05	0.00610422	0
Ephx4	-2.78065	2.53029	41.1593	2.60031e-05	0.00610422	0
Gm28175	1.33869	4.87838	40.4873	2.82003e-05	0.00630934	0
Srgap1	1.48699	4.12289	40.4389	2.83667e-05	0.00630934	0
Catsper2	-1.49433	3.75827	40.4213	2.84274e-05	0.00630934	0
Ampd3	-0.965266	6.13191	40.2308	2.9095e-05	0.00634219	0
Txnl4a	-0.95352	5.81096	39.239	3.28788e-05	0.00704125	0
Susd5	-3.11633	1.69917	37.2274	4.24506e-05	0.0089344	0
Ppp1r14b	-0.995925	7.16849	37.0504	4.34381e-05	0.00898728	0
Nrp1	1.12745	4.88966	36.8555	4.4556e-05	0.00906492	0
Drd3	-1.28607	4.37868	36.487	4.67618e-05	0.00919144	0
Pmepa1	-1.0272	5.65492	36.4657	4.68935e-05	0.00919144	0
Pgls	-1.21533	6.57203	36.3158	4.78297e-05	0.00919144	0
Gm11266	-0.843081	6.6404	36.2591	4.81897e-05	0.00919144	0
Usp35	-1.15062	5.24249	36.1021	4.92028e-05	0.00924029	0
Lynx1	-1.54491	3.35463	35.4705	5.35352e-05	0.00990158	0
AI480526	0.983994	5.47405	34.895	5.7872e-05	0.0105439	0
Ecrg4	0.99622	8.29785	33.911	6.62673e-05	0.011896	0
Gdpd2	1.03143	5.09764	33.7908	6.73869e-05	0.0119216	0
Ptpro	2.55653	2.73896	33.5435	6.97591e-05	0.012165	0
Gm38505	-1.97579	2.60765	32.7369	7.81985e-05	0.0132757	0
5930430L01Rik	0.960477	5.59791	32.6998	7.86136e-05	0.0132757	0
Rhcg	-1.10886	4.38586	32.5469	8.03548e-05	0.0132757	0
Notch2	-1.09308	8.53682	32.4678	8.12733e-05	0.0132757	1
Kcnq4	-2.01699	2.97381	32.3952	8.21267e-05	0.0132757	0
Hsd11b1	1.02689	6.64432	32.3508	8.26539e-05	0.0132757	0
Kctd12	0.945659	5.29011	31.3055	9.62711e-05	0.0151657	0
Zfp467	-1.0744	4.60412	31.261	9.69057e-05	0.0151657	0
Sgcd	-0.953581	6.46742	31.1257	9.88676e-05	0.0152769	0
Coro1c	-1.32411	3.73251	30.6788	0.00010568	0.0160918	0
Notch1	-0.761789	6.65525	30.61	0.000106777	0.0160918	1
Slc5a3	1.08692	5.16728	30.3155	0.000111621	0.0165436	0
Tnni3k	2.1021	3.68892	30.2016	0.000113563	0.0165436	0
Smco4	-1.44496	3.38562	30.1182	0.00011501	0.0165436	0
Prom1	-1.15372	4.14919	30.1075	0.000115197	0.0165436	0
Aen	1.20296	4.77735	29.7855	0.000120999	0.0169398	0
Sp3os	-0.817251	5.69608	29.7587	0.000121496	0.0169398	0
Ddr1	-0.815391	6.08566	29.7254	0.000122119	0.0169398	0
Hpcal1	1.69338	3.37824	29.2146	0.000132137	0.0179817	0
Adgrg6	-1.37763	3.64837	29.1933	0.000132576	0.0179817	0
Chgb	-1.56395	3.68084	28.68	0.000143659	0.0192708	0
Elavl4	-1.27388	3.82798	28.5288	0.000147127	0.0195215	0
Aff3	-1.07987	5.47228	27.7742	0.00016595	0.0217823	0
Prag1	-1.09634	4.27659	27.6951	0.000168081	0.0218272	0
Tead2	-1.07588	4.3257	27.5685	0.000171557	0.0218291	1
Wwox	-0.774882	7.61691	27.5644	0.000171671	0.0218291	0
Tmem144	0.807295	5.85382	27.3239	0.000178513	0.022465	0
Riiad1	0.834654	7.83271	27.1619	0.000183296	0.0228316	0
Cebpd	0.831523	6.98064	26.5326	0.000203358	0.0250747	1
Sox1ot	-0.741162	7.08938	26.0656	0.000219901	0.0268433	0
Tagln2	-0.813754	5.39962	25.8564	0.000227815	0.027534	0
Gab2	-0.852207	5.17044	25.6753	0.00023493	0.0281156	0
Gmpr	-1.09243	4.11415	25.5817	0.000238709	0.0282905	0
Resf1	0.716317	6.53546	25.438	0.000244653	0.0285889	0
Foxp1	-0.75014	5.72042	25.4081	0.000245911	0.0285889	1
Mrln	-1.5984	2.87568	25.2939	0.000250782	0.0285892	0
Fscn1	-1.0294	4.47391	25.278	0.000251467	0.0285892	0
Hectd2os	0.887965	5.3787	25.1918	0.000255233	0.0285892	0
Efhd2	-0.682508	6.95826	25.161	0.000256594	0.0285892	0
Dnm3	0.974977	5.36824	25.1112	0.000258812	0.0285892	0
Wscd2	-0.854401	5.00688	25.0855	0.000259966	0.0285892	0
Cpd	-0.707187	6.63819	24.9578	0.000265785	0.0289682	0
Ndufc2	-1.14646	10.3206	24.694	0.000278293	0.0300631	0
Bricd5	-0.941011	5.29104	24.5668	0.000284568	0.0303075	0
Rbm3	-0.724097	6.44666	24.5478	0.000285522	0.0303075	0
Itga1	0.891905	5.34383	24.1435	0.000306667	0.0322714	0
Gm4221	0.884476	6.16601	23.9489	0.000317488	0.0330391	0
Ptprn2	1.33606	4.05335	23.9158	0.000319375	0.0330391	0
Lima1	-0.676187	6.96842	23.784	0.000327005	0.0335441	0
Rhbdl2	-1.46006	3.61841	23.678	0.000333298	0.0339048	0
Zdhhc23	-1.11131	4.33369	23.4271	0.000348765	0.0349216	0
Gm47283	-1.08597	5.63698	23.4231	0.000349015	0.0349216	0
Catspere2	-0.946427	4.47796	23.3697	0.000352421	0.0349756	0
Gm34455	1.12503	4.50141	23.3197	0.000355636	0.0350101	0
Lsm14b	-1.00989	4.06226	23.2257	0.00036178	0.03533	0
Rhbdl3	-1.17033	4.20112	23.1659	0.000365754	0.0353395	0
Tex14	1.04137	4.77875	23.1065	0.000369754	0.0353395	0
Simc1	-0.926751	4.32681	23.039	0.000374358	0.0353395	0
Pxdn	-1.1018	4.34164	22.9894	0.000377785	0.0353395	0
Mir670hg	0.776452	5.72552	22.9756	0.000378738	0.0353395	0
Celf3	0.779136	5.46173	22.9683	0.000379248	0.0353395	0
Stmn4	-1.18455	3.87766	22.611	0.000405146	0.0374668	0
Tmcc3	0.670486	6.931	22.5248	0.000411697	0.0375517	0
Rnf166	0.896011	4.7118	22.518	0.000412217	0.0375517	0
Abhd11	-0.839057	4.64972	22.3378	0.000426335	0.0381947	0
Grhl1	0.907039	4.94762	22.3181	0.000427915	0.0381947	1
Vav3	2.18674	2.6101	22.3087	0.000428662	0.0381947	0
S100a4	0.908677	4.6946	22.2481	0.000433569	0.0382151	0
Mfn1	0.695844	6.63686	22.2287	0.000435152	0.0382151	0
Chd7	-0.686121	7.14833	22.0873	0.000446898	0.0387869	1
Entpd2	-0.732625	7.4095	22.0741	0.000448017	0.0387869	0
Enpp2	0.679604	6.15916	21.9147	0.000461746	0.0396939	0
Wls	-0.947187	4.4974	21.5599	0.000494081	0.0421766	0
Igdcc4	-0.718266	6.35057	21.4141	0.000508132	0.0430748	0
2810049E08Rik	1.04469	4.58772	21.2608	0.000523408	0.0440637	0
Dio2	0.751821	6.65838	21.2063	0.00052896	0.0442261	0
Gpc1	-1.10714	3.55725	21.1663	0.000533088	0.044268	0
Mpg	-1.09206	4.06358	21.1278	0.000537092	0.0442992	0
Cxcl14	0.748122	7.52188	21.0415	0.000546191	0.0444773	0
Cacna1d	-0.723834	5.3701	21.0382	0.000546538	0.0444773	0
Wsb1	0.691567	6.81088	20.602	0.000595409	0.0481335	0
Id3	-0.743524	7.51967	20.5036	0.000607126	0.0484822	0
Gm36742	0.854429	5.05252	20.476	0.000610458	0.0484822	0
Camk2g	0.711453	6.54099	20.4428	0.000614502	0.0484822	0
Mettl27	-0.914376	4.14789	20.4337	0.00061561	0.0484822	0
Mettl1	-0.77871	5.17615	20.3974	0.000620073	0.0485207	0
Fam20a	0.636716	6.61422	20.3339	0.000627959	0.0488248	0
Actn1	-1.06943	3.64989	20.2685	0.000636222	0.0491542	0
Epb41l4b	-0.855181	4.5121	20.0966	0.000658511	0.0505562	0
Gadd45a	1.88801	2.70742	20.0055	0.000670689	0.0511694	0
Rorc	-1.25138	4.14111	19.9604	0.000676829	0.0513171	1
Pemt	-1.41623	2.93671	19.8518	0.000691843	0.0518663	0
Pcbd1	-1.24046	3.33458	19.8466	0.00069257	0.0518663	0
Elmo2	0.847194	4.74911	19.696	0.000714087	0.0531516	0
Brdt	-0.853306	4.44695	19.6443	0.000721645	0.0533798	0
Celrr	0.643357	6.26356	19.5976	0.00072856	0.0533798	0
Fmo1	-0.738431	5.15784	19.5861	0.000730271	0.0533798	0
Sinhcaf	-1.02455	3.7218	19.5064	0.00074227	0.0539339	0
Timp4	0.795855	7.87787	19.2687	0.000779464	0.0563013	0
Arnt2	0.789547	5.37556	19.2264	0.000786304	0.0564613	1
Phyhipl	0.788318	7.87532	19.1943	0.000791533	0.0565044	0
Asic2	-1.68488	2.60795	18.9064	0.000840378	0.0594113	0
Ankrd12	0.744531	7.98328	18.8973	0.000841989	0.0594113	0
Prr7	-0.838911	4.46158	18.8278	0.000854327	0.0599354	0
Cfap54	0.994207	6.66418	19.4117	0.000861622	0.0601018	0
Nhp2	-0.755952	5.2719	18.7336	0.000871383	0.0604373	0
Fxn	-0.707755	5.76318	18.6664	0.000883792	0.0609517	0
Kctd14	-0.775709	4.951	18.4972	0.000915952	0.0624127	0
Loxl1	-1.4833	2.66618	18.4644	0.000922342	0.0624127	0
Id2	0.705896	7.20196	18.4514	0.000924903	0.0624127	0
Cntln	-0.69594	5.74057	18.4487	0.000925428	0.0624127	0
Kcnq5	-0.783421	6.9172	18.1812	0.00097975	0.0657132	0
Ezr	0.702308	8.03824	18.1297	0.000990628	0.0659954	0
Eda2r	1.68774	2.95855	18.1103	0.00099477	0.0659954	0
Ano3	1.43855	3.14501	17.9588	0.00102776	0.0676343	0
Aprt	-0.613726	5.85756	17.9462	0.00103055	0.0676343	0
Gm26728	-1.4491	2.75591	17.7937	0.00106516	0.0686923	0
Me3	-0.994819	4.28409	17.7854	0.00106708	0.0686923	0
Xbp1	0.66767	5.94331	17.7787	0.00106863	0.0686923	1
Prdm11	-0.874881	4.49547	17.7763	0.00106918	0.0686923	0
Npas2	1.71629	3.31012	17.6991	0.00108731	0.0690164	1
Lgals3	-1.29624	3.35276	17.6721	0.00109371	0.0690164	0
Cyp1b1	0.584577	6.6839	17.6697	0.00109429	0.0690164	0
Bcl6	0.61047	6.47694	17.655	0.00109781	0.0690164	1
Sypl2	0.794299	4.95365	17.6355	0.0011025	0.0690164	0
Clmn	-0.619751	6.61705	17.598	0.00111155	0.0692282	0
Lyplal1	-0.959183	3.72167	17.4477	0.00114879	0.0711843	0
Gm30731	0.8895	4.29007	17.3738	0.00116764	0.0719867	0
Nudt16	-1.2371	3.07798	17.3332	0.00117815	0.0722698	0
Zcwpw2	-0.919591	3.85413	17.3012	0.0011865	0.0724182	0
Gm29266	-1.41783	2.76186	17.1145	0.00123663	0.0751019	0
Tmem80	0.625932	5.89792	17.0507	0.00125432	0.0754444	0
2410006H16Rik	-0.690032	6.57373	17.0497	0.00125462	0.0754444	0
2700081O15Rik	-0.9619	4.16636	16.99	0.00127143	0.0760516	0
Chl1	0.806014	5.16574	16.9699	0.00127718	0.0760516	0
2900052L18Rik	0.774512	5.37173	16.9158	0.00129273	0.0766035	0
Cacna2d1	-0.822113	4.45054	16.7174	0.00135173	0.0791131	0
Slc20a1	0.663101	5.64805	16.7097	0.00135406	0.0791131	0
Dclk2	-0.583792	6.22685	16.7082	0.00135452	0.0791131	0
Gsto1	-1.11331	3.3015	16.6292	0.00137894	0.0798877	0
D630033O11Rik	0.778235	4.94894	16.623	0.00138087	0.0798877	0
Gprc5b	0.58522	7.28108	16.5895	0.00139138	0.0801158	0
Pycr2	-0.719449	4.89635	16.3768	0.00146044	0.0834273	0
Arvcf	-0.71837	4.8092	16.3704	0.00146256	0.0834273	0
Gm20559	-1.40686	2.57801	16.3007	0.00148607	0.0842499	0
Spata3	-0.89956	3.78387	16.2869	0.00149078	0.0842499	0
Fstl5	-0.755049	6.98685	16.2172	0.00151484	0.0852146	0
Sat2	0.697914	5.13127	16.183	0.0015268	0.0852146	0
Dhrs3	-0.657512	6.26073	16.1773	0.00152879	0.0852146	0
Zrsr1	0.701404	5.73825	16.0531	0.00157327	0.0872951	0
Taf13	0.919272	5.86991	16.0184	0.00158594	0.0875997	0
Akr1b3	-0.736576	4.63368	15.9789	0.00160055	0.0879997	0
Tcerg1l	1.54462	3.80994	15.953	0.00161018	0.0879997	0
Mapt	-0.611611	7.737	15.9206	0.00162234	0.0879997	0
Nudt6	-1.08933	3.25044	15.9075	0.00162729	0.0879997	0
Gm4117	-0.705251	4.84511	15.8886	0.00163446	0.0879997	0
Metrn	-0.613109	6.85742	15.8704	0.00164143	0.0879997	0
Zfp503	0.845596	4.43263	15.8426	0.00165207	0.0879997	0
Ccdc136	-0.668056	6.57842	15.8291	0.00165728	0.0879997	0
Cnih3	-1.58676	2.21998	15.8271	0.00165806	0.0879997	0
AW011738	-0.728802	4.83059	15.7213	0.00169959	0.0898135	0
BC005561	0.604426	6.69319	15.6527	0.00172716	0.0908772	0
Bcl2l12	-0.794635	4.17589	15.6313	0.00173588	0.0909435	0
Gm26802	1.19267	4.43793	15.5895	0.00175301	0.0912697	0
Slc2a9	-0.800374	5.32186	15.5704	0.00176091	0.0912697	0
Fbln5	1.47501	3.31727	15.5617	0.00176453	0.0912697	0
Dhtkd1	-0.79173	4.30969	15.4109	0.00182857	0.0941829	0
Per3	0.575437	6.53882	15.3493	0.00185548	0.0951674	0
Pard3bos1	-0.964708	3.8589	15.2973	0.00187856	0.0959482	0
Mettl22	-0.989749	3.6643	15.2148	0.00191593	0.0974489	0
Atp2b2	-0.61517	5.8761	15.1739	0.00193475	0.0979978	0
Dnah7b	-0.694737	5.38786	15.0224	0.00200636	0.101205	0
Phlda1	0.666359	5.69715	14.9863	0.00202389	0.101669	0
Lama5	-1.52252	2.23428	14.9466	0.00204336	0.102227	0
Gm10561	-0.759818	6.96368	14.8892	0.00207192	0.103232	0
Mcm7	-0.720145	4.8275	14.8705	0.0020813	0.103278	0
Asb8	0.67154	4.92368	14.7812	0.00212687	0.105112	0
Mief2	1.41619	2.9833	14.7254	0.00215595	0.10612	0
Crot	0.587825	6.6704	14.6964	0.00217122	0.106442	0
Kdm6b	-0.716969	4.51748	14.6458	0.00219821	0.106707	0
Hfm1	-1.20175	2.94753	14.6457	0.00219826	0.106707	0
Htra1	0.614202	8.6119	14.6355	0.00220371	0.106707	0
Cacna2d3	0.546141	6.84286	14.6143	0.00221517	0.106707	0
Pde10a	-0.609175	5.67315	14.6048	0.00222033	0.106707	0
Gid4	-0.693986	4.86735	14.5631	0.00224312	0.107216	0
Fam71e1	-0.910134	3.67574	14.5533	0.00224849	0.107216	0
Adcyap1r1	-0.578578	6.47763	14.5228	0.00226538	0.107601	0
Vps25	1.4985	3.27849	14.4835	0.00228736	0.107716	0
Eno1	0.635716	7.321	14.47	0.00229501	0.107716	0
B930095G15Rik	0.563859	5.96848	14.4641	0.00229832	0.107716	0
Kifc3	0.586631	5.81419	14.4557	0.0023031	0.107716	0
Kcnk2	-0.548001	7.0046	14.4091	0.00232968	0.108279	0
Fat1	0.621504	5.56843	14.4035	0.00233288	0.108279	0
Trp53cor1	1.15823	3.973	14.3617	0.00235707	0.108988	0
Hilpda	-0.978854	3.51314	14.2948	0.00239644	0.110131	0
Rcn1	-0.60095	5.38959	14.289	0.00239985	0.110131	0
Yipf2	0.87757	4.03251	14.2458	0.00242574	0.110902	0
B4galnt4	-1.55841	2.00913	14.227	0.00243706	0.111004	0
2810410L24Rik	0.895986	4.3306	14.2039	0.0024511	0.111229	0
Thbs4	0.569329	6.75016	14.1638	0.0024757	0.111929	0
Hlf	0.544233	6.68099	14.1389	0.00249108	0.112209	1
Pcp4	0.756972	5.20382	14.0433	0.00255132	0.1145	0
Gm20342	0.731951	4.62166	13.994	0.00258301	0.115497	0
Grin2b	-0.549667	7.63083	13.9652	0.00260176	0.115911	0
4933424G05Rik	-1.02892	3.55063	13.8663	0.00266728	0.118398	0
St3gal4	-0.524976	6.60426	13.8376	0.00268666	0.118826	0
Nenf	-0.717202	6.00255	13.7988	0.00271318	0.11954	0
Fbxl2	-0.65538	5.07348	13.7763	0.00272867	0.11954	0
Smpd1	0.576746	5.68961	13.7706	0.00273257	0.11954	0
1500004A13Rik	0.640427	5.57227	13.7457	0.00274984	0.11954	0
Gjb6	0.581236	5.79953	13.7324	0.00275917	0.11954	0
Glb1	-0.931555	3.74164	13.7232	0.00276558	0.11954	0
Slc22a15	0.851483	4.16269	13.715	0.00277135	0.11954	0
Gm11508	-1.16902	3.00322	13.6934	0.00278662	0.119775	0
Bcl7c	-0.571085	6.13441	13.6731	0.00280098	0.119971	0
Gm38948	-1.55663	2.20159	13.6038	0.00285085	0.121679	0
E330013P04Rik	0.548602	7.51788	13.5504	0.00288997	0.122919	0
1110065P20Rik	-0.55725	5.59253	13.5015	0.0029263	0.124033	0
Sox4	-0.582807	6.99125	13.4568	0.00296001	0.125027	1
Suclg2	-0.584267	5.36187	13.4369	0.00297522	0.125236	0
Miip	-1.25918	2.94924	13.3474	0.00304448	0.127524	0
4632427E13Rik	0.613996	6.28449	13.3398	0.00305046	0.127524	0
Vash1	-1.50957	2.11209	13.2728	0.0031036	0.129303	0
Obsl1	-1.06169	3.12635	13.2468	0.00312461	0.129735	0
Orc1	-1.43142	2.70804	13.2076	0.00315644	0.130579	0
Tox3	-0.523713	6.78804	13.1812	0.00317817	0.130579	0
Adgrg1	-0.488848	6.67294	13.1728	0.00318506	0.130579	0
Galnt18	0.830783	4.75166	13.1696	0.00318774	0.130579	0
Gca	-0.646483	4.97926	13.1413	0.00321124	0.131002	0
Lrrc75b	1.0001	3.59579	13.1314	0.00321951	0.131002	0
Nhs	-0.812408	3.89438	13.098	0.00324764	0.131548	0
Evi2a	2.37192	1.92432	13.0797	0.00326315	0.131548	0
Ddit4l	1.29572	3.70602	13.075	0.00326711	0.131548	0
Gm14964	0.527546	7.16965	13.0516	0.00328718	0.131548	0
Rps20	-0.693874	9.45357	13.0499	0.00328861	0.131548	0
Zc3h6	-0.882758	4.65854	13.0394	0.0032976	0.131548	0
Abca6	-0.634289	5.23209	13.0172	0.00331678	0.131883	0
D330023K18Rik	0.708721	5.34565	12.9862	0.00334378	0.132524	0
Lama3	1.75945	2.88878	12.9022	0.00341824	0.135037	0
Fbxo36	-0.636068	4.79075	12.8832	0.00343532	0.135274	0
Ttc32	-0.632613	5.20019	12.8593	0.00345704	0.135691	0
2310009B15Rik	-0.615247	5.59549	12.8311	0.00348278	0.136264	0
Dars	-0.495341	6.97523	12.8076	0.0035044	0.136409	0
Syt9	-1.07651	3.8146	12.8028	0.00350885	0.136409	0
Slco1b2	1.46506	2.55673	12.722	0.00358457	0.13891	0
Cyp2j6	0.558668	5.68592	12.6812	0.00362352	0.139647	0
Col16a1	1.19469	3.18832	12.6781	0.00362646	0.139647	0
Gm11659	-1.391	2.12237	12.644	0.00365944	0.14028	0
Slc14a2	-0.787635	5.16194	12.6374	0.00366587	0.14028	0
Snhg20	0.499567	6.60969	12.5733	0.00372888	0.142161	0
Smyd2	-0.637155	4.4901	12.5639	0.00373832	0.142161	0
Josd2	-0.57237	5.50731	12.5321	0.0037701	0.142924	0
Gm15614	-0.88481	3.46789	12.5056	0.00379691	0.143099	0
Gclc	0.602552	6.97554	12.4989	0.00380366	0.143099	0
Leng8	0.619238	7.11782	12.4928	0.00380988	0.143099	0
Elavl3	-0.897961	3.69428	12.4296	0.00387486	0.145093	0
Tcea2	-1.18311	3.02879	12.4002	0.00390554	0.145795	0
Ccng1	0.728203	4.34589	12.366	0.00394164	0.146529	0
Gm42047	1.15307	3.59861	12.3589	0.00394922	0.146529	0
E430024I08Rik	0.683138	5.29655	12.3373	0.00397217	0.146927	0
2310014F06Rik	-1.08128	3.10972	12.3263	0.003984	0.146927	0
Gm35040	-0.679226	4.68333	12.2857	0.00402782	0.147668	0
Ghr	0.570044	6.40529	12.2853	0.00402831	0.147668	0
Jph1	-1.21105	2.92008	12.2582	0.00405783	0.148305	0
Arrb1	-0.537208	5.87403	12.2305	0.00408829	0.148973	0
Tgfbr1	-0.593265	5.18024	12.1603	0.00416687	0.151293	0
Kcnk13	-1.30165	2.35494	12.1515	0.00417677	0.151293	0
Sowaha	-0.585348	5.38497	12.1235	0.00420868	0.151998	0
Camk2n2	-0.76844	4.25327	12.0007	0.00435196	0.156709	0
Rimklb	-0.610936	5.2617	11.9548	0.00440688	0.157217	0
Tfdp2	-0.525445	6.02475	11.9547	0.00440696	0.157217	1
Rnpc3	0.54194	6.26583	11.9473	0.004416	0.157217	0
Gm26724	-0.986077	3.17413	11.946	0.00441758	0.157217	0
Fcrla	-1.40867	2.5541	11.9306	0.00443623	0.157422	0
Calr4	1.46174	3.14801	11.9162	0.00445374	0.157585	0
Srm	-0.578338	5.19623	11.8867	0.00448995	0.157723	0
Bach1	-0.715366	4.03044	11.886	0.00449086	0.157723	1
Timm29	0.683889	4.41453	11.8815	0.00449639	0.157723	0
Map3k20	1.12217	3.91343	11.8676	0.00451362	0.157873	0
Gm49144	2.30541	1.7822	11.8489	0.00453686	0.158037	0
Fars2	-0.531425	8.06419	11.8431	0.0045442	0.158037	0
Nmral1	-1.1321	3.03631	11.8269	0.00456444	0.158238	0
Cnp	0.715292	6.66317	11.8178	0.0045759	0.158238	0
Pfkm	0.534344	5.89141	11.8007	0.00459753	0.158537	0
Rcan1	0.793062	4.09072	11.7225	0.00469798	0.161308	0
Igsf3	-0.697282	4.18942	11.7176	0.00470431	0.161308	0
Serinc3	0.537273	5.67025	11.6898	0.00474068	0.162002	0
Rab3ip	-0.700508	4.10621	11.6819	0.00475111	0.162002	0
Sat1	0.534189	8.39375	11.6524	0.00479019	0.16288	0
Gm19554	1.16411	3.04892	11.6264	0.00482492	0.163196	0
Col9a3	0.491742	6.9106	11.6215	0.00483141	0.163196	0
Vamp9	-1.13712	2.63318	11.6154	0.00483961	0.163196	0
Slc2a1	0.600313	5.50766	11.5807	0.00488656	0.163904	0
Rbbp5	0.736911	4.18949	11.5801	0.00488744	0.163904	0
Exosc5	-0.531551	5.48838	11.5435	0.00493756	0.165131	0
Slc4a7	-0.638869	5.12932	11.5233	0.00496554	0.165613	0
Tmem167	-0.46915	6.42389	11.5034	0.00499312	0.165813	0
Acbd7	1.24919	2.86178	11.4995	0.0049987	0.165813	0
Gstm1	0.597964	9.78446	11.4852	0.00501873	0.166026	0
Mroh5	1.53028	2.70046	11.4353	0.00508929	0.167905	0
Slc30a7	0.725889	4.19147	11.4121	0.0051226	0.168549	0
Abhd14b	0.840694	4.74274	11.3861	0.00516005	0.169282	0
Ado	-1.02759	2.96341	11.3597	0.00519864	0.169282	0
3110083C13Rik	1.66763	2.20985	11.3594	0.00519908	0.169282	0
Gja1	0.563043	8.82069	11.3512	0.00521105	0.169282	0
Chst10	0.597137	5.06558	11.3406	0.00522657	0.169282	0
Mroh7	0.79093	4.07211	11.3396	0.00522808	0.169282	0
Rmst	0.541463	8.04033	11.2825	0.00531307	0.171574	0
Sspn	-0.679844	4.17858	11.2662	0.0053376	0.171574	0
Map2k6	0.499013	5.97716	11.2639	0.00534103	0.171574	0
Ppp1r3c	0.743999	6.22857	11.2475	0.00536583	0.171684	0
Adam15	-0.610429	4.58103	11.243	0.0053726	0.171684	0
4921511C10Rik	-1.08168	3.21972	11.2332	0.0053876	0.171714	0
Zdhhc14	-0.549512	4.96214	11.2148	0.00541576	0.172162	0
Plekhm3	-0.774808	3.72085	11.2039	0.00543256	0.17218	0
Gm16093	-1.33245	2.31908	11.192	0.00545081	0.17218	0
Tnc	-0.59037	8.55321	11.187	0.00545865	0.17218	0
Prelid2	-1.27808	2.30744	11.1672	0.00548935	0.172702	0
Prrx2	1.53649	3.0798	11.1457	0.00552296	0.173184	1
Aldoc	0.638578	11.6176	11.1267	0.00555291	0.173184	0
Ppan	-0.709841	3.92768	11.1266	0.00555316	0.173184	0
Fabp7	-0.688243	11.1759	11.1167	0.00556885	0.173184	0
Tmed3	-0.584054	6.05134	11.1124	0.00557559	0.173184	0
Lair1	0.829469	3.99932	11.09	0.00561126	0.173605	0
4930581F22Rik	-0.529268	5.80466	11.0813	0.00562528	0.173605	0
Wdr35	0.560487	5.88588	11.0772	0.00563182	0.173605	0
Dimt1	-0.58658	4.643	11.0635	0.00565391	0.173847	0
Mrm2	1.13735	3.07591	11.0368	0.00569718	0.174067	0
Gng10	-0.548701	6.71864	11.0362	0.00569808	0.174067	0
Shisa6	1.41209	2.5111	11.0327	0.00570384	0.174067	0
Gm48623	-1.0475	2.83294	11.0117	0.00573813	0.174453	0
Enox1	-0.516131	5.38963	11.0075	0.00574506	0.174453	0
Shpk	-1.522	1.87196	10.9726	0.00580276	0.175767	0
Spink2	-1.3167	2.40091	10.9272	0.00587887	0.177632	0
Tshz3	-0.649265	4.70721	10.9074	0.00591246	0.178146	1
Thbs3	-0.91302	4.93358	11.396	0.00592507	0.178146	0
Gm16124	-0.711011	4.28734	10.8643	0.0059863	0.179545	0
Prkar2b	-1.30631	2.20283	10.8055	0.00608871	0.181277	0
Ntn4	0.473787	6.55024	10.8049	0.00608977	0.181277	0
A330015K06Rik	1.32303	2.61714	10.8037	0.00609187	0.181277	0
Hhip	0.579726	5.39028	10.7971	0.00610345	0.181277	0
Ikbke	-1.4552	1.82234	10.7707	0.00615037	0.181832	0
Gm15997	1.6496	2.39692	10.7698	0.00615192	0.181832	0
Jmjd1c	0.493828	7.76678	10.7512	0.00618508	0.18237	0
Tafa5	0.504104	8.16682	10.7275	0.0062277	0.183185	0
Nanos3	-1.10595	2.78149	10.7016	0.00627481	0.183716	0
Plk2	0.618936	5.86705	10.6981	0.00628124	0.183716	0
Afg1l	0.486183	7.33917	10.6899	0.00629613	0.183716	0
Synpo	-1.09396	3.19801	10.6845	0.00630596	0.183716	0
Hist1h4i	0.786586	5.645	10.6698	0.00633297	0.183752	0
Usp1	0.55095	5.14318	10.661	0.00634928	0.183752	0
Traf5	-0.944845	5.00161	10.9261	0.00636695	0.183752	0
S100a10	0.665874	6.65838	10.6442	0.00638046	0.183752	0
Scn8a	-0.74154	4.1112	10.6383	0.00639132	0.183752	0
Qtrt2	-0.54997	5.19758	10.6171	0.006431	0.183752	0
Rplp0	-0.600398	9.2626	10.615	0.00643488	0.183752	0
4930545L23Rik	-1.18246	2.51676	10.6126	0.00643942	0.183752	0
Opn1sw	-1.74991	1.5234	10.6109	0.00644268	0.183752	0
Neo1	0.53348	7.90181	10.5834	0.00649449	0.184798	0
Fbln2	-0.508236	5.64286	10.5654	0.00652889	0.184927	0
Tfb2m	0.600053	4.6561	10.5651	0.00652934	0.184927	0
Gm16759	0.483251	6.26428	10.5202	0.00661577	0.186941	0
Pepd	-0.57381	4.77303	10.5011	0.00665297	0.187558	0
Mapk8ip3	0.469873	6.3298	10.483	0.00668838	0.187904	0
F13a1	1.83571	1.98299	10.4787	0.00669671	0.187904	0
Trap1	-0.546082	5.11302	10.4713	0.00671142	0.187904	0
Nr2f6	-0.584363	4.59176	10.4581	0.00673749	0.188203	1
Fam167a	-0.627586	4.3569	10.4487	0.00675616	0.188293	0
D130020L05Rik	-0.614707	4.55187	10.4306	0.00679215	0.188865	0
Tspan15	0.494134	7.17478	10.3914	0.00687109	0.190626	0
A130014A01Rik	0.742227	4.00117	10.3487	0.0069582	0.192335	0
Gm6277	-0.530861	5.00652	10.327	0.007003	0.192335	0
Lta4h	-0.601809	5.06361	10.3255	0.00700614	0.192335	0
Slc14a1	0.452831	6.82277	10.3242	0.00700877	0.192335	0
Abcc5	0.444935	6.97161	10.3189	0.00701975	0.192335	0
Prr13	0.486926	5.72405	10.3153	0.00702724	0.192335	0
Rpgrip1l	0.628039	4.60729	10.3038	0.00705127	0.192561	0
Snhg15	-0.562042	4.83864	10.2892	0.00708175	0.192962	0
Zfp319	1.42127	2.48473	10.2769	0.00710759	0.193235	1
Dctpp1	-0.647044	4.83109	10.2508	0.00716302	0.194309	0
Rcn3	-0.5154	5.24666	10.1912	0.00729107	0.197262	0
Zfp982	-1.91749	1.87404	10.183	0.00730884	0.197262	0
Cdc42ep4	0.685131	4.96864	10.1777	0.00732035	0.197262	0
Gm20404	-0.875885	3.27711	10.1581	0.0073634	0.197985	0
Fam229b	0.525615	5.34021	10.1452	0.00739171	0.198309	0
Grk4	0.504976	5.49804	10.0536	0.00759718	0.203375	0
Ifitm7	1.16888	2.9121	10.044	0.00761913	0.203516	0
Apex2	-0.528809	4.92166	10.0314	0.00764798	0.20384	0
Pnp	0.570208	6.27865	10.017	0.00768112	0.204278	0
Rundc3b	-1.27294	2.22705	10.0028	0.00771396	0.204705	0
Tbc1d16	-0.572544	4.63625	9.98021	0.00776651	0.205571	0
Fam234a	-0.517289	6.0299	9.97433	0.00778028	0.205571	0
Ddah2	-0.476316	7.25225	9.96353	0.00780561	0.205795	0
Lcat	0.443246	6.62375	9.94093	0.00785898	0.206756	0
Mars2	-0.777034	3.51526	9.92419	0.00789878	0.207356	0
Ube2g2	-0.716413	3.89934	9.90748	0.00793874	0.207625	0
Papss2	-0.799416	3.43602	9.90044	0.00795564	0.207625	0
Nap1l3	-0.758758	3.76242	9.8986	0.00796006	0.207625	0
Ucp2	1.08568	3.91635	9.87581	0.00801513	0.208083	0
Hus1	-0.624033	4.34772	9.87302	0.00802188	0.208083	0
Psmb7	0.489952	6.19831	9.86763	0.00803498	0.208083	0
Tcte2	-0.64889	4.58868	9.85491	0.00806601	0.208083	0
S1pr3	-0.788573	3.92272	9.84995	0.00807813	0.208083	0
Prkca	0.468755	7.01918	9.84922	0.00807991	0.208083	0
LTO1	-0.808853	3.37662	9.83289	0.00812002	0.208444	0
Gm14418	0.79935	3.69335	9.82962	0.00812807	0.208444	0
Mex3a	-1.03101	2.85124	9.8144	0.00816571	0.20897	0
Matk	-1.31152	1.96874	9.79543	0.00821288	0.209738	0
Abcc10	-1.08605	2.9996	9.76966	0.00827749	0.210946	0
9330162012Rik	0.720836	4.57387	9.72499	0.00839088	0.213391	0
Ctxn3	1.40341	2.43616	9.71461	0.00841751	0.213459	0
Cdh6	1.31824	2.70424	9.71024	0.00842874	0.213459	0
Neurl2	-1.01089	2.83853	9.69151	0.00847707	0.213459	0
Stx6	-0.430043	6.54333	9.69054	0.00847958	0.213459	0
Fgfrl1	0.479835	5.71135	9.68923	0.00848298	0.213459	0
Sox11	-0.564888	4.84283	9.67795	0.00851229	0.213459	1
Zdhhc12	-0.612559	4.29883	9.67653	0.00851597	0.213459	0
Igsf21	-0.986001	3.25213	9.66529	0.0085453	0.213755	0
Gm48742	-0.578634	6.54609	9.64746	0.00859204	0.214126	0
Pcdh7	0.628917	4.58256	9.64328	0.00860306	0.214126	0
9330159F19Rik	-0.471774	6.2527	9.6396	0.00861275	0.214126	0
Sh3bgr	-1.20087	2.40967	9.62037	0.00866367	0.214684	0
Zswim8	-0.56876	5.01431	9.61785	0.00867035	0.214684	0
AC149090.1	-0.495045	5.6988	9.60828	0.00869585	0.214879	0
Msrb1	-0.601374	4.363	9.59309	0.00873649	0.215447	0
Ncan	-0.500056	6.3222	9.57335	0.00878962	0.21632	0
Caml	0.449618	6.42438	9.55465	0.00884033	0.217131	0
Decr2	-0.677384	4.03534	9.52219	0.00892912	0.218653	0
Pla2g15	-1.07306	2.52079	9.51892	0.00893814	0.218653	0
Scly	-0.874825	3.29181	9.49749	0.00899739	0.219662	0
Pappa	2.16889	1.90756	9.48585	0.00902978	0.219833	0
Sfrp1	0.625888	7.11929	9.48205	0.00904039	0.219833	0
Amer2	0.428738	6.69958	9.41885	0.00921885	0.223727	0
Csf2ra	-0.69853	5.19973	9.40035	0.00927188	0.224232	0
Pyroxd1	0.669646	4.36729	9.39475	0.009288	0.224232	0
Smad9	0.675752	4.28067	9.3873	0.00930951	0.224232	1
Frmd4a	0.494997	7.41574	9.38041	0.00932943	0.224232	0
Mdm2	0.533945	5.19283	9.37541	0.00934394	0.224232	0
Sfrp4	-1.22549	2.80011	9.37335	0.00934991	0.224232	0
Tenm2	0.525145	5.76901	9.35594	0.00940064	0.225007	0
Gpld1	0.577505	7.06524	9.31699	0.00951528	0.226117	0
Tubb4a	-0.616051	4.2866	9.31573	0.00951901	0.226117	0
Adamts12	-1.04291	2.88616	9.31361	0.00952529	0.226117	0
Chst11	0.510057	5.27762	9.30928	0.00953817	0.226117	0
Haghl	0.438083	6.7863	9.30879	0.00953962	0.226117	0
Gfra1	0.805101	4.39062	9.29882	0.00956932	0.226381	0
Rlbp1	-0.531729	6.3367	9.2899	0.00959598	0.226573	0
Cfap47	-1.17584	2.77073	9.27171	0.00965061	0.227423	0
Csgalnact1	0.485661	7.41496	9.24282	0.00973812	0.229019	0
Scarb2	0.455091	7.56395	9.22966	0.00977829	0.229019	0
Ly6e	-1.24862	2.45458	9.22736	0.00978533	0.229019	0
Lrpap1	0.492062	7.3973	9.22474	0.00979338	0.229019	0
Gm20743	0.444359	6.15158	9.21064	0.00983671	0.229535	0
Ccdc3	0.910834	3.50398	9.20186	0.00986381	0.229535	0
Tmem132c	0.640943	4.28245	9.19925	0.00987188	0.229535	0
C230035I16Rik	-0.773844	3.77127	9.18313	0.00992191	0.229974	0
Aga	-0.538023	4.71854	9.17424	0.00994963	0.229974	0
Ssbp3	0.463542	6.17038	9.16978	0.00996357	0.229974	0
Cbr3	0.444271	6.99611	9.16897	0.0099661	0.229974	0
Ahnak	0.55379	4.81672	9.15596	0.0100069	0.23048	0
Elk1	-0.930925	3.23199	9.13955	0.0100587	0.231141	1
Fas	1.16924	2.70295	9.13487	0.0100735	0.231141	0
Tln2	-0.554931	4.50171	9.11587	0.0101339	0.232091	0
Tmem150a	-0.831806	3.24077	9.10552	0.010167	0.232412	0
Emc3	0.456918	7.05133	9.08084	0.0102464	0.232486	0
Cdkn2c	0.670819	5.02618	9.07613	0.0102616	0.232486	0
Cyld	0.504419	5.63516	9.0713	0.0102773	0.232486	0
Gm19426	0.967266	3.59788	9.07106	0.0102781	0.232486	0
Bmpr1b	0.466683	7.55002	9.05847	0.010319	0.232486	0
Spp2	1.31893	2.71362	9.05784	0.0103211	0.232486	0
Lurap1	-0.652406	3.8913	9.05684	0.0103243	0.232486	0
Tulp3	0.454782	6.23069	9.05619	0.0103264	0.232486	0
Mfge8	-0.499512	9.45464	9.05155	0.0103416	0.232486	0
Pcyox1l	-0.78515	4.11925	9.03011	0.0104119	0.233637	0
Slc39a10	0.465016	6.01849	9.01548	0.0104602	0.23429	0
Rbbp8	-1.22309	2.65328	9.00502	0.0104949	0.23455	0
Gm33906	1.4187	2.364	8.98989	0.0105454	0.23455	0
Sp2	0.62247	4.22976	8.98535	0.0105606	0.23455	1
Cnpy2	-0.456872	7.2535	8.98481	0.0105624	0.23455	0
Atg2a	-0.631616	4.14301	8.98317	0.0105679	0.23455	0
Rhobtb2	0.61238	4.58948	8.97353	0.0106002	0.234841	0
Sepsecs	0.525576	5.28816	8.96451	0.0106306	0.235087	0
Lrrc1	0.507093	7.31512	8.94037	0.0107125	0.236163	0
Gadd45gip1	0.439523	6.66861	8.93875	0.010718	0.236163	0
Mtss1	-0.42272	6.09867	8.9321	0.0107407	0.236236	0
Spock2	0.477734	6.09662	8.92037	0.0107808	0.236693	0
Gm13889	0.768048	4.98079	8.91269	0.0108072	0.236846	0
Por	0.445895	6.84763	8.89601	0.0108648	0.237672	0
Fxyd2	-0.636214	4.32761	8.89052	0.0108838	0.237672	0
Enpp5	0.476441	5.59411	8.87672	0.0109318	0.237879	0
2900060B14Rik	0.72735	3.98448	8.87119	0.0109511	0.237879	0
Tril	0.411583	6.70797	8.86725	0.0109649	0.237879	0
Cmpk2	-1.28472	2.00258	8.86195	0.0109834	0.237879	0
Gm26512	0.509712	6.4347	8.85986	0.0109907	0.237879	0
Sdk1	-0.760485	3.62985	8.83994	0.0110609	0.238974	0
Fgd6	0.433096	7.02048	8.81903	0.0111351	0.240017	0
Cd27	-1.11117	3.38743	8.81528	0.0111485	0.240017	0
Ltbp3	-0.547886	4.41722	8.79976	0.011204	0.240763	0
Lmo4	0.963856	3.66348	8.7946	0.0112226	0.240763	0
Smox	-0.482438	5.32989	8.76643	0.0113244	0.242521	0
Luc7l	-0.421596	5.90128	8.70627	0.0115455	0.246377	0
Nuak1	-0.940185	2.85444	8.70389	0.0115543	0.246377	0
Grin2c	-1.28443	2.32554	8.70103	0.011565	0.246377	0
Gm28050	1.52585	2.64219	8.69255	0.0115966	0.24662	0
Airn	-0.561747	4.33983	8.68609	0.0116208	0.24668	0
Coq4	-0.587212	4.3097	8.67792	0.0116514	0.24668	0
Frmd4b	-0.910749	3.50375	8.67563	0.01166	0.24668	0
Srsf6	-0.444069	6.29285	8.66388	0.0117043	0.247016	0
Lgr4	-0.447485	7.02762	8.66068	0.0117164	0.247016	0
Slc35f6	0.744313	4.11903	8.64236	0.0117859	0.248053	0
A330093E20Rik	-0.51835	6.34733	8.63258	0.0118233	0.24841	0
Casp8ap2	0.496223	5.22361	8.62038	0.01187	0.248932	0
0610009L18Rik	-0.584176	5.31951	8.61546	0.0118889	0.248932	0
Glce	-0.749866	3.47415	8.59865	0.0119538	0.249116	0
1300002E11Rik	-0.555297	4.69258	8.59422	0.0119709	0.249116	0
Gbe1	-0.60739	4.79991	8.59224	0.0119786	0.249116	0
Rpl29	-0.583668	7.10351	8.58851	0.0119931	0.249116	0
4921504A21Rik	0.634885	4.0998	8.5864	0.0120013	0.249116	0
Chrac1	-0.492138	5.61401	8.57774	0.012035	0.249116	0
2010320M18Rik	-0.534806	4.64391	8.55463	0.0121256	0.249116	0
Wnt5a	-0.601174	4.40122	8.55205	0.0121358	0.249116	0
Prkcz	-0.923483	3.49605	8.55166	0.0121373	0.249116	0
Rnd3	-0.420693	6.1602	8.55013	0.0121433	0.249116	0
Add3	0.425609	7.24509	8.54513	0.0121631	0.249116	0
Nlk	-0.432957	5.69072	8.54047	0.0121815	0.249116	0
B3gat3	0.473593	5.64521	8.5394	0.0121858	0.249116	0
Zscan26	-0.41256	5.98201	8.53733	0.0121939	0.249116	0
Fzd1	0.52401	6.14369	8.53486	0.0122037	0.249116	0
Nme4	-0.713274	3.58811	8.52334	0.0122495	0.249633	0
Abcc4	-0.594914	4.13313	8.51564	0.0122802	0.249841	0
Oat	0.439547	7.77281	8.47915	0.0124271	0.252206	0
Arl4c	-0.415389	6.50037	8.4765	0.0124378	0.252206	0
Ror1	-0.837619	3.09613	8.45186	0.0125382	0.253821	0
Fam173a	0.395086	6.84534	8.43445	0.0126097	0.254846	0
Dhrs4	-0.503952	5.85153	8.42425	0.0126518	0.255274	0
Nsmf	-0.445791	5.72211	8.41128	0.0127057	0.255937	0
Svop	1.6716	2.12525	8.39995	0.0127528	0.256059	0
Folh1	0.560666	4.88671	8.39976	0.0127536	0.256059	0
Mcc	0.437815	7.51408	8.3898	0.0127953	0.256474	0
Gm45650	0.99739	2.96725	8.37089	0.0128749	0.257646	0
Gm6145	0.465489	8.9272	8.36404	0.0129039	0.257803	0
Syt12	-1.31386	1.89396	8.33999	0.0130062	0.258235	0
Guf1	0.493768	5.04145	8.33817	0.013014	0.258235	0
Dnhd1	0.839139	3.53386	8.3372	0.0130181	0.258235	0
Rere	-0.578536	8.42312	8.33279	0.013037	0.258235	1
Nat8l	-0.961477	2.65589	8.32328	0.0130778	0.258235	0
Aqp9	0.819887	3.73026	8.3218	0.0130842	0.258235	0
C030018K13Rik	0.480454	7.28586	8.31881	0.0130971	0.258235	0
Wipf1	-0.635975	4.29505	8.31734	0.0131034	0.258235	0
Draxin	-1.76615	1.62663	8.31444	0.0131159	0.258235	0
C4b	0.960455	3.39173	8.30228	0.0131685	0.258854	0
Ciao1	0.570143	4.37531	8.27301	0.0132962	0.26082	0
Prkce	-0.410435	6.28122	8.26615	0.0133263	0.26082	0
Dleu7	-0.774393	3.78337	8.2647	0.0133327	0.26082	0
Spin1	-0.47124	5.5644	8.25406	0.0133796	0.260927	0
Tha1	-1.09881	2.93152	8.25377	0.0133809	0.260927	0
BC034090	-0.842468	3.21746	8.2398	0.0134427	0.261715	0
Ubxn11	-0.665195	3.73641	8.22974	0.0134875	0.262169	0
Npepl1	-0.496255	4.96134	8.20512	0.0135978	0.263739	0
Hopxos	-0.500401	8.35114	8.20209	0.0136115	0.263739	0
Garem2	0.696851	3.94355	8.18609	0.0136839	0.264024	0
Zdhhc5	0.598778	4.27342	8.18582	0.0136851	0.264024	0
Kidins220	0.410839	7.2899	8.18449	0.0136911	0.264024	0
Dusp22	0.537368	4.79811	8.17608	0.0137294	0.264202	0
Nos1ap	0.475938	5.45752	8.17294	0.0137436	0.264202	0
Pantr2	0.473306	6.65525	8.15063	0.0138458	0.265736	0
Nfe2l2	0.416656	7.09747	8.14312	0.0138804	0.265736	1
Nmd3	0.611674	4.31837	8.14132	0.0138887	0.265736	0
Mri1	-0.647212	4.72115	8.13659	0.0139106	0.265737	0
Rsf1os1	-0.896197	3.0165	8.12973	0.0139423	0.26575	0
Gmppb	-0.750557	3.37	8.12705	0.0139547	0.26575	0
Gucy1a2	-0.480639	5.63961	8.11336	0.0140184	0.266106	0
Hist1h3e	-1.63211	3.70214	10.4621	0.0140282	0.266106	0
Banp	0.583513	4.56993	8.10899	0.0140388	0.266106	0
Mllt1	-0.68747	3.67702	8.09851	0.014088	0.266623	0
D030055H07Rik	-1.18401	2.26613	8.07955	0.0141773	0.267478	0
Mir9-3hg	-0.409539	7.46663	8.07502	0.0141987	0.267478	0
4930480K15Rik	-0.922701	3.43416	8.07498	0.0141989	0.267478	0
Dusp12	-0.531422	4.68746	8.06842	0.01423	0.267502	0
Mbnl2	0.46074	7.66661	8.06548	0.014244	0.267502	0
Med12	0.548672	4.83304	8.05837	0.0142779	0.267726	0
Armc8	0.628903	6.16722	8.05066	0.0143146	0.268004	0
Cemip2	-0.546436	4.26111	8.02763	0.0144253	0.269662	0
Gm4491	0.604093	4.48027	8.01531	0.0144849	0.270362	0
Fuom	-0.479763	4.94314	8.00974	0.0145119	0.270453	0
Gm42743	1.66416	2.53145	7.9983	0.0145676	0.271004	0
Gm6133	0.748414	3.5859	7.99457	0.0145858	0.271004	0
Flnc	-1.48369	1.43587	7.98661	0.0146248	0.271283	0
AA388235	-0.896833	3.62017	7.98243	0.0146453	0.271283	0
Arid5b	0.406019	6.19679	7.97593	0.0146773	0.271463	1
Cited2	0.539857	5.23744	7.969	0.0147115	0.271684	0
Wipi1	0.400874	6.36161	7.9549	0.0147813	0.272237	0
Kdelr3	-1.19082	2.04031	7.95356	0.014788	0.272237	0
Fdx2	-0.479522	5.61526	7.94946	0.0148084	0.272237	0
Mul1	0.586187	4.22768	7.93995	0.0148557	0.272698	0
Creb3l1	-0.810351	3.36918	7.92334	0.014939	0.273814	1
Csmd3	-0.674704	4.61622	7.90859	0.0150134	0.274765	0
4932412D23Rik	1.16171	2.50333	7.90122	0.0150507	0.275035	0
Gfer	-0.557422	4.31431	7.89326	0.0150911	0.275362	0
Rhbdd1	0.411468	6.3651	7.86787	0.015221	0.277317	0
Senp1	0.528492	4.60401	7.86209	0.0152507	0.277445	0
Med17	0.505149	5.19133	7.84737	0.0153267	0.278176	0
Ablim2	-0.734804	3.84241	7.84168	0.0153562	0.278176	0
4930570B17Rik	-0.492837	5.11995	7.83994	0.0153653	0.278176	0
Hepacam	0.443747	8.41525	7.83068	0.0154135	0.278176	0
Dmd	0.472488	7.6411	7.82471	0.0154447	0.278176	0
Pglyrp1	1.6128	1.94349	7.81777	0.015481	0.278176	0
Pcsk5	-0.886346	3.17018	7.81621	0.0154892	0.278176	0
Nipa1	0.427536	5.7571	7.81566	0.015492	0.278176	0
Fbxl7	0.543378	7.22775	7.80982	0.0155227	0.278176	0
Mfap2	-1.25624	5.16723	10.8674	0.0155304	0.278176	0
Nat8f1	-0.566782	6.09697	7.80624	0.0155416	0.278176	0
Uck2	-1.04258	2.29112	7.7972	0.0155893	0.278621	0
Rad9b	-0.665992	3.93753	7.78171	0.0156714	0.27968	0
Shisal1	0.455661	5.33498	7.77131	0.0157268	0.280259	0
Ndufaf1	0.486224	5.25431	7.75491	0.0158147	0.281004	0
Gm15494	1.61309	2.08153	7.75312	0.0158243	0.281004	0
Fkbp7	0.68602	3.7521	7.75063	0.0158377	0.281004	0
Gm16599	-0.718115	4.2756	7.73687	0.015912	0.281756	0
Rpl22l1	-0.473936	8.57564	7.73386	0.0159283	0.281756	0
Snhg4	0.552467	4.76842	7.72329	0.0159857	0.281756	0
Lipt2	-0.599357	4.37322	7.72219	0.0159917	0.281756	0
Agbl5	-0.78881	3.24219	7.72149	0.0159955	0.281756	0
Dusp3	-0.532091	5.29012	7.71292	0.0160423	0.282173	0
AC163638.2	-1.13693	2.15806	7.69673	0.0161311	0.282732	0
Rps4x	-0.528397	9.35274	7.69213	0.0161564	0.282732	0
Psma7	-0.423238	7.75009	7.6846	0.016198	0.282732	0
Zfp617	0.488949	4.95519	7.68368	0.0162031	0.282732	1
Stxbp3	0.408524	5.85933	7.6797	0.0162251	0.282732	0
Uprt	-0.904964	2.72838	7.67137	0.0162713	0.282732	0
Ptar1	-0.39512	6.39906	7.67123	0.0162721	0.282732	0
Foxo6	0.882591	3.24045	7.66983	0.0162799	0.282732	1
P2rx6	-0.689076	3.57895	7.66935	0.0162825	0.282732	0
F730043M19Rik	0.840753	3.40352	7.64505	0.0164184	0.284686	0
Gm17399	-1.24051	1.77045	7.63367	0.0164824	0.285391	0
Ptprj	-0.578141	4.00219	7.61208	0.0166048	0.28565	0
Trib2	0.477224	5.94164	7.61068	0.0166127	0.28565	0
Bbs5	-0.620207	3.77722	7.61045	0.016614	0.28565	0
Gpd2	-0.472923	4.94495	7.61043	0.0166142	0.28565	0
Mrps18a	-0.53031	5.74588	7.6104	0.0166144	0.28565	0
E2f3	-0.595647	4.32607	7.60483	0.0166461	0.285793	1
Crip2	-0.556823	7.55132	7.58752	0.0167453	0.287025	0
Serf1	-0.429993	6.71667	7.58411	0.0167649	0.287025	0
Carm1	-0.735374	3.98035	7.5747	0.0168191	0.287202	0
Pnmal1	0.598717	4.2059	7.57249	0.0168319	0.287202	0
Chst2	0.43907	8.2073	7.57009	0.0168458	0.287202	0
Gabra2	0.44	5.51478	7.55596	0.0169278	0.288198	0
Scara3	-0.409519	5.79113	7.54596	0.0169862	0.28871	0
Gm49492	-0.626551	3.94004	7.53788	0.0170335	0.28871	0
Padi2	-0.405427	6.27954	7.53555	0.0170472	0.28871	0
Itpripl2	1.07844	2.83569	7.52805	0.0170913	0.28871	0
Tpcn2	-1.10759	2.19509	7.52355	0.0171177	0.28871	0
Trim36	-1.13519	2.1002	7.52052	0.0171357	0.28871	0
Etfb	-0.453968	7.52923	7.51943	0.0171421	0.28871	0
Dalrd3	-0.424017	6.22989	7.51858	0.0171471	0.28871	0
Acer3	0.471053	5.25623	7.50194	0.0172458	0.289819	0
Cnih4	-0.390253	6.86096	7.49947	0.0172605	0.289819	0
Ccdc174	0.517277	5.71935	7.48243	0.0173624	0.291028	0
Mpzl1	-0.423108	5.87055	7.47947	0.0173802	0.291028	0
Xkr4	-0.73132	4.50183	7.46667	0.0174572	0.291918	0
Fads6	-0.687969	3.48958	7.45439	0.0175315	0.292759	0
Cth	-0.637626	3.8053	7.43456	0.0176523	0.293863	0
Xlr5a	0.627018	5.12888	7.43197	0.0176681	0.293863	0
Gm20501	-0.926558	3.34461	7.43115	0.0176732	0.293863	0
Ccdc146	-1.04082	3.31653	7.42777	0.0176939	0.293863	0
Gipc1	-0.473917	4.70482	7.41047	0.0178004	0.29523	0
Gm27008	0.946791	2.97885	7.40568	0.01783	0.295255	0
Hif3a	0.898883	2.99735	7.40241	0.0178502	0.295255	1
Asap1	0.396038	7.05666	7.38989	0.017928	0.295454	0
Col27a1	1.41051	3.17762	7.52438	0.017929	0.295454	0
Matn4	-0.940749	3.43961	7.38878	0.0179349	0.295454	0
Rpl18a	-0.499065	9.34354	7.37969	0.0179917	0.29599	0
Abhd3	0.411472	5.72966	7.37151	0.0180429	0.296433	0
Hist3h2a	0.42825	6.29422	7.35707	0.0181338	0.297525	0
2610001J05Rik	0.509535	5.65866	7.34411	0.0182158	0.29847	0
Slc39a7	0.391837	6.43801	7.33308	0.018286	0.298539	0
Hivep2	-0.567541	4.79398	7.33085	0.0183002	0.298539	1
Ctsf	0.392032	6.73402	7.32541	0.0183349	0.298539	0
Bloc1s4	0.583253	4.16331	7.32529	0.0183357	0.298539	0
Gm33195	-1.39329	1.6293	7.3217	0.0183587	0.298539	0
Tctn1	-0.833006	3.11978	7.32044	0.0183668	0.298539	0
Eif2a	0.48934	5.6623	7.31576	0.0183968	0.298629	0
Exoc4	0.437579	7.64957	7.30684	0.0184541	0.299049	0
Timm13	-0.428997	7.56792	7.30413	0.0184716	0.299049	0
Qtrt1	-0.526577	4.23786	7.28489	0.0185962	0.300567	0
Sgsm1	-0.868832	3.17404	7.28206	0.0186146	0.300567	0
Lmnb1	-0.561744	4.10924	7.27712	0.0186468	0.300689	0
Arhgef4	0.465751	6.31069	7.27031	0.0186913	0.301009	0
Snrpf	-0.429112	6.89308	7.26524	0.0187245	0.301146	0
Cmtm3	-0.669601	4.27863	7.25291	0.0188055	0.301913	0
Hspa13	0.435331	5.37735	7.24811	0.0188372	0.301913	0
Diras2	0.649764	3.80102	7.24671	0.0188464	0.301913	0
6720427I07Rik	-0.425925	5.32247	7.23917	0.0188963	0.301977	0
Cdc42se2	-0.381114	6.05973	7.23744	0.0189078	0.301977	0
Agbl4	-0.426822	6.19616	7.23095	0.0189508	0.301977	0
Atg16l2	-0.514251	4.42791	7.23009	0.0189565	0.301977	0
Gnpda2	-0.388144	6.01992	7.22746	0.0189741	0.301977	0
Wdr27	-0.737963	3.91165	7.21925	0.0190288	0.302067	0
Aig1	-0.38627	6.40193	7.2192	0.0190292	0.302067	0
Arpp21	0.697904	3.8623	7.20634	0.0191153	0.30304	0
Tpcn1	-0.379363	6.4584	7.18823	0.0192374	0.3045	0
Tmem184b	-0.520741	4.57628	7.18528	0.0192573	0.3045	0
Hdgf	-0.377696	6.96049	7.17456	0.0193301	0.305063	0
Ccdc30	-0.465411	4.88211	7.16423	0.0194006	0.305063	0
Sept8	-0.368976	6.98699	7.16261	0.0194117	0.305063	0
Gns	-0.468466	5.1889	7.15997	0.0194297	0.305063	0
Ifih1	-0.922912	2.89931	7.1552	0.0194624	0.305063	0
Rps5	-0.545009	9.37197	7.15233	0.0194821	0.305063	0
Agk	0.48324	5.27799	7.15124	0.0194896	0.305063	0
5530601H04Rik	0.458291	5.22269	7.14762	0.0195145	0.305063	0
Pdpn	-0.392319	7.23527	7.1463	0.0195235	0.305063	0
Gm30054	-0.786068	3.11025	7.14179	0.0195547	0.305063	0
Itga2b	-1.06317	2.21564	7.13988	0.0195678	0.305063	0
Selenop	0.372481	6.73643	7.13462	0.0196042	0.30524	0
Cd200	-0.613389	3.94727	7.12937	0.0196405	0.305416	0
Angptl4	0.736798	3.55979	7.11884	0.0197137	0.306164	0
Rpp25l	0.429812	6.05197	7.10514	0.0198094	0.30653	0
Pcdhb11	-1.10513	2.35461	7.10407	0.0198169	0.30653	0
Gm10125	-0.483116	5.20718	7.09807	0.019859	0.30653	0
Ypel3	-0.394942	7.20258	7.09805	0.0198591	0.30653	0
Ocrl	0.397102	5.99726	7.09752	0.0198628	0.30653	0
Notch4	-1.32508	1.74333	7.08606	0.0199435	0.307387	1
Slc8a1	0.968157	2.77285	7.07537	0.0200192	0.308164	0
Gm50013	-1.1758	2.10706	7.07163	0.0200457	0.308184	0
Imp4	-0.511175	4.58349	7.06615	0.0200847	0.308251	0
Nrarp	-0.431575	5.67388	7.06391	0.0201006	0.308251	0
Fbxw4	-0.545755	4.22185	7.04256	0.0202534	0.309882	0
AI504432	0.528701	4.43363	7.03939	0.0202762	0.309882	0
Carhsp1	-0.461531	5.3674	7.03637	0.020298	0.309882	1
Parp16	-0.94447	2.49789	7.03491	0.0203085	0.309882	0
Phldb1	1.00343	2.81848	7.02467	0.0203825	0.310623	0
Cpeb4	0.395572	7.32212	7.0158	0.0204468	0.311215	0
Ptprs	-0.395475	7.63319	7.00831	0.0205014	0.311657	0
Nudcd1	-0.585682	3.95368	6.99096	0.0206284	0.313197	0
Apool	0.614077	4.1017	6.98544	0.020669	0.313424	0
Sept9	-0.483643	4.87479	6.98052	0.0207052	0.313584	0
Rps12	-0.450243	8.11609	6.97072	0.0207776	0.314199	0
Riox2	-0.565292	4.06935	6.96659	0.0208083	0.314199	0
Tob1	0.441933	6.86922	6.96444	0.0208242	0.314199	0
Coq2	-0.449222	5.30553	6.96113	0.0208488	0.314199	0
Tyro3	-0.910627	2.5711	6.95203	0.0209167	0.314833	0
Tube1	1.31327	2.15582	6.94334	0.0209817	0.315423	0
Gm26693	-1.10846	2.25439	6.93742	0.0210261	0.315702	0
Msmo1	0.396341	7.84164	6.92849	0.0210933	0.316321	0
Adra1a	-0.766355	3.27879	6.90794	0.0212489	0.317972	0
Enho	0.506479	7.81691	6.90709	0.0212554	0.317972	0
Med8	-0.446326	5.05204	6.89026	0.0213839	0.319178	0
Gm35552	-0.827232	2.90297	6.88645	0.0214131	0.319178	0
Psen2	0.491506	4.72822	6.8852	0.0214227	0.319178	0
Btbd8	-0.436286	5.05287	6.88287	0.0214407	0.319178	0
3110039M20Rik	0.42625	5.41073	6.87639	0.0214905	0.31953	0
Bcorl1	-0.643018	3.84376	6.87134	0.0215295	0.319648	0
Tfrc	-0.455356	4.96964	6.86858	0.0215508	0.319648	0
Atp2c1	0.369211	6.38295	6.859	0.0216251	0.320361	0
Myh9	0.550686	4.61709	6.85525	0.0216542	0.320404	0
Sv2a	1.04831	2.57921	6.84464	0.0217369	0.321237	0
E530011L22Rik	-0.732423	3.32651	6.83445	0.0218167	0.321981	0
Spon1	0.558077	4.67145	6.83149	0.0218399	0.321981	0
Rbms2	-0.542852	4.77971	6.81695	0.0219545	0.323164	0
Tubb2a	0.469144	8.57837	6.81234	0.0219909	0.323164	0
Secisbp2	-0.422855	5.02278	6.81124	0.0219996	0.323164	0
Ppm1m	0.479192	5.20341	6.80048	0.0220851	0.323757	0
Sumf2	0.415201	5.5133	6.79949	0.022093	0.323757	0
4933407L21Rik	0.673239	4.23171	6.79502	0.0221286	0.32389	0
Nsun6	0.552919	5.08329	6.77801	0.0222649	0.325494	0
Nav3	-0.628508	6.97172	7.09079	0.0224052	0.327154	0
Rsrp1	0.484568	9.00786	6.756	0.0224425	0.327307	0
Mcm3ap	-0.607469	3.94692	6.75008	0.0224906	0.327617	0
Tmem209	0.459373	4.98228	6.73488	0.0226146	0.32903	0
Man1c1	-0.712374	3.32132	6.72102	0.0227284	0.329208	0
Cd320	-0.440381	5.66072	6.71886	0.0227462	0.329208	0
Bcor	0.479516	4.69499	6.71548	0.0227741	0.329208	0
Lamp1	0.444804	9.59508	6.71528	0.0227757	0.329208	0
Khdrbs3	0.395478	7.41371	6.7077	0.0228384	0.329208	0
Grk3	-0.402802	7.08498	6.70691	0.0228449	0.329208	0
Kank3	-0.828452	2.83892	6.70427	0.0228668	0.329208	0
Rnf169	0.389971	5.98782	6.70218	0.0228841	0.329208	0
Gm15831	0.986252	2.64625	6.70173	0.0228879	0.329208	0
Pigg	0.567232	4.23653	6.70069	0.0228965	0.329208	0
Mro	0.362801	6.77113	6.69185	0.0229701	0.32957	0
Fam181b	0.377167	7.45774	6.68696	0.0230109	0.32957	0
2010204K13Rik	-0.441056	5.23766	6.68675	0.0230126	0.32957	0
Smc2	0.596453	4.52577	6.68219	0.0230508	0.32957	0
Kif18a	0.683366	4.30068	6.68149	0.0230567	0.32957	0
Znfx1	0.567993	4.13245	6.66846	0.0231661	0.330416	0
Zfc3h1	0.394021	5.7817	6.66799	0.02317	0.330416	0
C1ql1	-0.789867	3.62445	6.653	0.0232967	0.331835	0
Impact	0.372351	7.39829	6.64858	0.0233342	0.331982	0
Gm49066	0.873378	3.3318	6.63541	0.0234463	0.332901	0
Rpl23a	-0.410442	7.68293	6.63459	0.0234533	0.332901	0
Mphosph10	0.467246	4.96854	6.62548	0.0235313	0.33362	0
Pttg1ip	0.375698	7.30751	6.61694	0.0236047	0.333839	0
Efcab7	-0.590816	3.74824	6.61582	0.0236143	0.333839	0
Dnajc21	-0.464221	4.52478	6.61414	0.0236288	0.333839	0
Ergic1	-0.409356	5.64254	6.608	0.0236818	0.334093	0
Ier2	0.55372	7.30404	6.60572	0.0237015	0.334093	0
Tmem43	0.682832	4.16947	6.58861	0.0238501	0.335799	0
Fam163a	-0.91647	2.81663	6.58178	0.0239097	0.336251	0
Aard	-0.549034	4.73238	6.57551	0.0239646	0.336357	0
Kif6	-0.812494	3.05156	6.57462	0.0239724	0.336357	0
Atp13a4	0.572325	5.08379	6.57009	0.0240121	0.336528	0
Gm32913	1.231	3.41068	6.55874	0.0241121	0.337542	0
Pnrc2	-0.365693	5.91783	6.55533	0.0241421	0.337575	0
Ogt	0.430688	7.50602	6.54916	0.0241968	0.337953	0
Rgs11	-0.978122	2.30093	6.53245	0.0243455	0.33964	0
Abhd14a	-0.458742	6.20424	6.52359	0.0244247	0.339852	0
Arhgap5	0.433727	10.0841	6.52347	0.0244258	0.339852	0
1700003F12Rik	-1.05249	2.70565	6.52141	0.0244442	0.339852	0
Ttc12	-0.49941	4.40392	6.51752	0.0244792	0.339951	0
Tuba1a	-0.473848	9.59299	6.50791	0.0245657	0.340765	0
Amigo2	1.31443	2.36265	6.50335	0.0246069	0.34095	0
Inf2	0.630422	3.87915	6.49328	0.0246981	0.341387	0
Mapkapk2	-0.447899	4.7364	6.49282	0.0247023	0.341387	0
Zfp386	0.406512	5.51004	6.49061	0.0247224	0.341387	1
Copb1	0.386906	6.59888	6.47873	0.0248307	0.342495	0
Abcf2	0.476215	4.86233	6.47051	0.0249059	0.343145	0
Hes1	-0.561074	7.80875	6.45831	0.0250182	0.344303	1
Tdg	-0.423117	5.00235	6.44947	0.0250997	0.344534	0
AA387883	0.630391	4.45463	6.44927	0.0251016	0.344534	0
Siae	0.672193	3.52516	6.44733	0.0251196	0.344534	0
Gm26917	0.716065	6.73719	7.26546	0.0252359	0.345741	0
Fdft1	0.407659	6.79962	6.42871	0.0252928	0.345775	0
Tspan18	-0.460089	6.78341	6.42847	0.0252951	0.345775	0
Pnisr	0.489936	8.59461	6.42289	0.0253472	0.345776	0
Arsb	-0.47055	5.36755	6.42239	0.0253518	0.345776	0
Stxbp1	-0.547368	4.40707	6.40433	0.0255217	0.347353	0
Pea15a	0.384407	7.73454	6.40306	0.0255337	0.347353	0
B130034C11Rik	-0.658598	3.58369	6.39595	0.0256009	0.347353	0
Acvr2b	-0.707282	3.51787	6.38659	0.0256897	0.347353	0
4930412C18Rik	-0.731636	3.41253	6.38153	0.025738	0.347353	0
Nudt13	-0.473198	4.77851	6.37989	0.0257536	0.347353	0
Ccdc62	-0.474514	4.72346	6.37919	0.0257603	0.347353	0
Tmem51os1	-1.28531	1.72687	6.379	0.0257621	0.347353	0
Fbxl15	-0.511832	4.34708	6.37717	0.0257796	0.347353	0
Gm19409	-1.16507	2.39978	6.37687	0.0257824	0.347353	0
Kcnma1	0.498654	4.76273	6.37599	0.0257908	0.347353	0
9330104G04Rik	-1.05138	2.12441	6.37309	0.0258186	0.347353	0
Lin7b	-1.0767	1.95317	6.37101	0.0258385	0.347353	0
Crtap	-0.671168	3.52247	6.36816	0.0258658	0.347353	0
Ube2j2	0.431691	5.38989	6.35899	0.0259539	0.348153	0
Nrcam	0.406599	8.49611	6.35418	0.0260003	0.348392	0
Ubqln2	0.367553	6.49305	6.34731	0.0260666	0.348898	0
Rflnb	1.05449	2.37869	6.32644	0.0262695	0.350847	0
CAAA01118383.1	-0.463949	4.61992	6.32406	0.0262928	0.350847	0
E330009J07Rik	-0.594451	3.68132	6.32133	0.0263195	0.350847	0
Slc35e2	-0.456863	4.61116	6.32054	0.0263272	0.350847	0
Efs	-0.426552	4.79882	6.30564	0.0264736	0.352413	0
Cnn3	-0.385662	8.25308	6.30135	0.0265159	0.352592	0
Mamdc2	-0.929702	2.75493	6.29706	0.0265583	0.352772	0
Luzp2	-0.472153	8.58878	6.29161	0.0266123	0.353105	0
Pcsk4	-0.924178	2.5415	6.28438	0.0266841	0.353517	0
Sgms2	-0.862452	2.75592	6.28008	0.0267269	0.353517	0
Samd8	0.412591	5.53504	6.27974	0.0267303	0.353517	0
Ubr5	0.394959	7.47615	6.26135	0.0269144	0.355567	0
Ctsd	0.352792	7.22193	6.25705	0.0269576	0.355698	0
Jpx	-0.385469	5.47631	6.25457	0.0269826	0.355698	0
Gm28376	-1.07255	2.09015	6.24273	0.0271023	0.356145	0
Zfp658	-1.17337	1.92907	6.24073	0.0271226	0.356145	1
Rdx	0.391717	7.56951	6.23911	0.027139	0.356145	0
Itm2c	0.432983	8.99493	6.23553	0.0271754	0.356145	0
Cald1	-0.340336	6.6228	6.23542	0.0271765	0.356145	0
Syce2	0.56708	4.31967	6.23394	0.0271915	0.356145	0
Ate1	0.504453	6.66071	6.22658	0.0272665	0.356521	0
Sqle	0.370079	6.40244	6.22539	0.0272787	0.356521	0
Rbpj	0.354531	6.71762	6.21818	0.0273524	0.357103	1
Coq8b	0.370394	6.04732	6.21422	0.027393	0.357251	0
Tnfrsf19	0.343754	6.96849	6.20664	0.0274708	0.357883	0
Cox4i2	-0.452848	5.6015	6.19373	0.0276042	0.359237	0
Slc35f1	-0.387792	7.63619	6.18313	0.0277142	0.360284	0
Rpl24	-0.512545	9.52064	6.16094	0.0279462	0.362915	0
Gdpd1	-0.468164	4.48189	6.15725	0.0279849	0.363031	0
Hip1	-0.383501	6.2063	6.14518	0.0281123	0.363971	0
Pctp	-0.983547	2.26955	6.14076	0.0281591	0.363971	0
Trir	0.343277	6.85918	6.13921	0.0281756	0.363971	0
Gucd1	-0.703306	3.48343	6.13911	0.0281767	0.363971	0
Amfr	0.344699	6.50932	6.11854	0.0283958	0.366415	0
Atl2	0.359517	6.62236	6.11349	0.02845	0.366726	0
Mipep	0.519076	4.36129	6.11047	0.0284824	0.366756	0
B230206L02Rik	-0.61092	3.89301	6.10673	0.0285226	0.366886	0
Sned1	-0.393241	6.05014	6.08258	0.0287839	0.369858	0
Tmem229a	0.438153	5.73258	6.07833	0.0288302	0.370063	0
Kank1	0.74015	3.22419	6.07397	0.0288778	0.370286	0
Ints11	-0.481745	4.2996	6.06814	0.0289416	0.370341	0
Ddhd1	0.392836	7.74669	6.06507	0.0289752	0.370341	0
Jam2	-0.341853	6.47804	6.06043	0.0290261	0.370341	0
Dpp7	0.541791	4.09647	6.05897	0.0290422	0.370341	0
Acaa2	0.382178	5.95372	6.05872	0.029045	0.370341	0
Fxyd6	-0.434636	5.33426	6.04842	0.0291585	0.370341	0
Erap1	-0.473918	4.27952	6.04786	0.0291646	0.370341	0
Ier3	0.76957	3.31364	6.04695	0.0291747	0.370341	0
Dhx38	0.667063	3.49214	6.04511	0.0291951	0.370341	0
Skil	-0.500116	4.13489	6.04467	0.0291999	0.370341	1
Lrp12	-0.58756	3.9455	6.04322	0.0292159	0.370341	0
Tent4b	-0.436774	4.86345	6.03882	0.0292647	0.370575	0
Mtmr12	-0.56615	3.88456	6.02728	0.0293931	0.371815	0
Nmnat3	-0.949841	2.60337	6.01888	0.0294869	0.372449	0
Pipox	0.514591	4.22333	6.01734	0.0295042	0.372449	0
Lyrm4	-0.435632	5.77939	6.01038	0.0295823	0.372567	0
Vegfb	-0.351266	6.83631	6.0082	0.0296068	0.372567	0
Plxnc1	0.389541	6.5877	6.00583	0.0296334	0.372567	0
Slc7a11	-0.406952	7.27967	6.00203	0.0296763	0.372567	0
Pank4	-0.722413	3.4783	5.99938	0.0297062	0.372567	0
Bola2	-0.500578	6.77211	5.99729	0.0297298	0.372567	0
Gpr155	-0.691036	3.28687	5.99056	0.029806	0.372567	0
Scg3	0.424671	9.70621	5.9896	0.0298169	0.372567	0
Dynll2	0.353692	6.36145	5.9889	0.0298248	0.372567	0
Zfp62	0.405999	5.361	5.98686	0.029848	0.372567	0
Gm5432	1.02637	2.56337	5.98458	0.0298739	0.372567	0
Pmp22	-0.429688	5.06537	5.98406	0.0298798	0.372567	0
Ttc9	0.754683	3.32129	5.97712	0.0299588	0.372761	0
Gpc5	0.443535	11.0198	5.97483	0.0299849	0.372761	0
Zfp628	1.3938	2.02398	5.97455	0.0299881	0.372761	1
2700038G22Rik	0.58942	4.01857	5.97197	0.0300176	0.372761	0
Bag2	-0.424626	4.70157	5.96443	0.0301039	0.373454	0
Xlr3b	1.24461	2.38829	5.95694	0.03019	0.373606	0
Shroom3	-0.382634	8.16109	5.95411	0.0302225	0.373606	0
Hdac8	0.430163	8.44375	5.95275	0.0302383	0.373606	0
Kcnj3	-0.842722	3.43495	5.94933	0.0302777	0.373606	0
Thop1	-0.544678	4.04453	5.94843	0.0302881	0.373606	0
Gm49303	0.959607	3.41329	5.94609	0.0303152	0.373606	0
2210408I21Rik	-0.393879	6.11289	5.94454	0.0303332	0.373606	0
Ik	0.346055	6.47891	5.94213	0.030361	0.373606	0
Irf3	-0.457804	4.62161	5.93522	0.0304412	0.374216	1
2310015A10Rik	-0.461892	4.68367	5.93241	0.0304739	0.374241	0
4930426I24Rik	0.74349	3.17712	5.91955	0.030624	0.375634	0
Nr3c1	0.359434	7.71332	5.91447	0.0306835	0.375634	1
Tmeff1	-0.509049	4.50865	5.91127	0.030721	0.375634	0
Tmem164	0.359791	6.82414	5.91072	0.0307275	0.375634	0
Stt3b	0.34008	6.56945	5.90699	0.0307715	0.375634	0
Mid1ip1	0.392547	8.2038	5.90694	0.030772	0.375634	0
Rpa1	0.380564	5.62879	5.89676	0.0308921	0.376441	0
Vstm4	0.551809	4.31715	5.89178	0.0309511	0.376441	0
Adck1	0.532738	4.21021	5.89051	0.0309661	0.376441	0
Slc17a5	-0.458087	4.53867	5.89025	0.0309692	0.376441	0
Papss1	0.348491	6.72619	5.88831	0.0309923	0.376441	0
Lca5l	-0.64826	3.31707	5.87575	0.0311419	0.377515	0
Add1	0.350197	7.45178	5.8741	0.0311615	0.377515	0
Bsn	-0.762395	3.23576	5.87309	0.0311736	0.377515	0
E130215H24Rik	-0.663061	3.29332	5.87047	0.031205	0.377522	0
4930402H24Rik	0.381237	8.02996	5.84817	0.0314732	0.380211	0
Fan1	0.49466	4.49758	5.84325	0.0315328	0.380211	0
Ghdc	0.576534	4.12524	5.84242	0.0315429	0.380211	0
Hs2st1	0.381831	7.47472	5.84167	0.0315519	0.380211	0
E2f6	0.435765	5.11325	5.83005	0.0316932	0.381164	1
Bex4	-0.421277	6.47634	5.8284	0.0317133	0.381164	0
Hexa	0.399183	5.94092	5.82747	0.0317246	0.381164	0
Irak1bp1	0.435954	5.92727	5.81666	0.031857	0.381733	0
Arhgef2	-0.424665	4.81017	5.8153	0.0318736	0.381733	0
Ccdc25	0.448194	4.85398	5.81445	0.031884	0.381733	0
Sept6	-0.586128	3.56918	5.81339	0.0318971	0.381733	0
Nap1l5	0.366913	7.45892	5.80778	0.031966	0.382183	0
Miat	0.915265	2.77781	5.80496	0.0320009	0.382226	0
Scg5	-0.375104	6.98879	5.79623	0.0321086	0.383138	0
Litaf	-0.433663	4.8368	5.79327	0.0321453	0.383201	0
Caps2	-0.882925	2.38439	5.77968	0.0323144	0.384728	0
Sox2ot	-0.401656	8.28789	5.77261	0.0324026	0.384728	0
Afg3l1	-0.375841	5.59353	5.7719	0.0324115	0.384728	0
3222401L13Rik	0.399132	5.15568	5.77116	0.0324209	0.384728	0
Capn15	-0.413691	4.87744	5.76787	0.0324621	0.384728	0
Tmem170	-0.6479	3.38471	5.76784	0.0324625	0.384728	0
Tram2	-0.746967	3.17857	5.76306	0.0325224	0.384998	0
Gm44257	0.513667	4.22365	5.761	0.0325484	0.384998	0
Adipor2	0.383088	5.79279	5.75368	0.0326405	0.385121	0
Map3k10	-0.482489	4.24405	5.75301	0.0326491	0.385121	0
Chst12	0.615886	3.95186	5.75122	0.0326717	0.385121	0
Rangrf	-0.472164	4.34852	5.7501	0.0326859	0.385121	0
Ctso	0.361465	6.07802	5.7446	0.0327555	0.385121	0
Sin3a	-0.435376	4.51941	5.74218	0.0327861	0.385121	0
Dpp6	-0.946414	2.87771	5.74129	0.0327975	0.385121	0
Nans	-0.741863	3.03469	5.74021	0.0328112	0.385121	0
Comtd1	-0.688645	3.56219	5.73617	0.0328625	0.385291	0
Rpl15	-0.396098	9.19529	5.73411	0.0328888	0.385291	0
Tnfsf9	1.0623	2.34714	5.71823	0.0330918	0.387297	0
Saysd1	-0.504141	5.13628	5.71058	0.0331901	0.388076	0
Hspa5	0.497771	7.8052	5.7052	0.0332595	0.388257	0
Prkra	-0.464739	5.28292	5.70141	0.0333084	0.388257	0
Tada3	0.440513	4.68062	5.70045	0.0333207	0.388257	0
Khsrp	-0.364728	5.61725	5.69952	0.0333328	0.388257	0
Gemin7	0.406987	5.37318	5.69181	0.0334327	0.38905	0
Svil	-0.422657	4.84925	5.68518	0.033519	0.389683	0
Tmem199	-0.415511	4.6785	5.67876	0.0336027	0.389933	0
Dennd5a	-0.322395	6.72256	5.67863	0.0336044	0.389933	0
Sh3d21	-0.563769	3.86051	5.67179	0.033694	0.3904	0
Rimkla	-1.07247	2.03325	5.67067	0.0337087	0.3904	0
Tcaim	0.432075	4.68425	5.66597	0.0337703	0.390585	0
Ddr2	-0.81609	2.65409	5.66366	0.0338007	0.390585	0
Rabep1	0.336287	6.75937	5.66215	0.0338206	0.390585	0
Arhgap31	-0.359051	5.64255	5.659	0.033862	0.390694	0
Appl2	0.390007	8.13472	5.65477	0.0339179	0.390969	0
Ints10	0.429048	4.77294	5.65231	0.0339504	0.390975	0
Ctsz	-0.322281	6.60276	5.64826	0.0340041	0.391017	0
Abcc1	-0.508233	4.47057	5.64456	0.0340531	0.391017	0
Gm973	0.512504	5.13958	5.64038	0.0341086	0.391017	0
Tbc1d14	-0.436722	4.51944	5.64025	0.0341103	0.391017	0
Ppa2	-0.429991	6.12578	5.63996	0.0341143	0.391017	0
E2f1	-1.06661	1.86048	5.63619	0.0341644	0.391224	1
Gng3	-0.640246	3.58389	5.62304	0.0343402	0.392869	0
Rps11	-0.438472	9.13043	5.61154	0.0344948	0.394248	0
Lrrc8b	-0.748527	2.87894	5.60927	0.0345254	0.394248	0
Abca3	-0.392844	5.42681	5.60433	0.034592	0.39464	0
Itgb5	0.338897	6.81446	5.59764	0.0346826	0.395262	0
Dzip1l	0.822299	2.85451	5.59553	0.0347113	0.395262	1
Per1	0.521925	5.02125	5.58839	0.0348083	0.395752	0
Gm31294	1.02432	2.51989	5.58592	0.0348421	0.395752	0
Ddx17	0.361065	7.74303	5.58475	0.034858	0.395752	0
Jazf1	0.492085	4.21203	5.58285	0.034884	0.395752	1
Plcd4	0.328627	6.53047	5.57935	0.0349318	0.395856	0
Vps13c	0.375198	6.11609	5.57743	0.034958	0.395856	0
Zcchc8	0.37323	5.57821	5.57477	0.0349945	0.395901	0
Hebp1	-0.617083	5.17961	5.67883	0.0351047	0.396584	0
Pole3	-0.44147	4.74431	5.56565	0.0351198	0.396584	0
Jade1	-0.506497	4.0019	5.55723	0.0352359	0.396941	0
Sncaip	-0.358324	6.23055	5.55567	0.0352574	0.396941	0
Gm47484	-0.809781	2.5837	5.55292	0.0352955	0.396941	0
Fn3krp	-0.96017	3.39003	5.62743	0.0353068	0.396941	0
Sctr	0.709477	3.546	5.54919	0.0353473	0.396941	0
Gm43260	-1.03886	1.84265	5.54582	0.035394	0.396941	0
Asb6	0.734454	3.40167	5.54543	0.0353994	0.396941	0
Gm14858	-0.568964	3.93767	5.54456	0.0354115	0.396941	0
Ctss	0.796443	3.04784	5.5344	0.0355532	0.398163	0
Slc39a1	-0.405389	5.34942	5.53158	0.0355926	0.398239	0
Fbxo2	0.408128	6.8246	5.52737	0.0356515	0.398533	0
Xpo4	0.403618	5.40436	5.5167	0.0358013	0.399556	0
Srd5a1	-0.825556	2.68788	5.51551	0.0358182	0.399556	0
Eif4e2	-0.366401	5.48649	5.51233	0.035863	0.399556	0
Yjefn3	-1.24355	1.74661	5.51155	0.035874	0.399556	0
Apln	1.39632	2.19896	5.50169	0.0360135	0.399876	0
Rps26	-0.38219	9.11755	5.50129	0.0360192	0.399876	0
Selenoo	-0.454348	4.26446	5.50069	0.0360276	0.399876	0
Rpgr	0.43508	5.56747	5.49889	0.0360533	0.399876	0
Gm38393	0.718489	3.22809	5.49796	0.0360665	0.399876	0
Akap7	-0.381047	5.67973	5.49437	0.0361175	0.400078	0
Traf3ip2	-0.524004	3.82145	5.48916	0.0361917	0.400537	0
Scand1	0.389605	7.6097	5.48292	0.0362808	0.400941	0
Mrpl13	0.382277	5.78789	5.48124	0.0363049	0.400941	0
Noc2l	-0.483605	4.4635	5.47972	0.0363268	0.400941	0
Gfpt2	0.894963	2.59032	5.47196	0.036438	0.401638	0
Zscan18	0.562979	3.86857	5.46848	0.0364882	0.401638	1
Plaat3	-0.418571	6.80832	5.46779	0.0364981	0.401638	0
Sike1	0.403258	4.96855	5.46582	0.0365266	0.401638	0
Tango6	-0.596575	3.58668	5.4633	0.036563	0.401638	0
Anxa11	1.1979	2.29862	5.46161	0.0365873	0.401638	0
Reep2	-0.637149	3.344	5.44098	0.0368869	0.404446	0
Anln	0.789929	3.07455	5.43943	0.0369094	0.404446	0
Cfap44	0.781671	3.1312	5.43514	0.0369723	0.404772	0
Lrrtm4	-0.812184	6.44615	6.71568	0.037065	0.405386	0
Slc7a1	-0.932985	2.23275	5.42667	0.0370964	0.405386	0
Rps18	-0.376734	8.91101	5.42452	0.037128	0.405386	0
Mettl26	-0.35427	6.72322	5.41687	0.0372407	0.40583	0
Adamts10	-0.533139	3.74363	5.41573	0.0372576	0.40583	0
Gm37494	0.357313	5.86317	5.4145	0.0372757	0.40583	0
Prrg1	-0.435132	4.43047	5.41274	0.0373017	0.40583	0
Brd4	-0.316039	6.57337	5.40866	0.037362	0.406125	0
4930415C11Rik	0.946327	2.45716	5.40121	0.0374726	0.406773	0
Rpl39	-0.391611	9.43203	5.40016	0.0374883	0.406773	0
Rpusd3	0.505774	4.28174	5.39234	0.0376048	0.407675	0
Rap2b	-0.486374	4.83605	5.38687	0.0376865	0.407878	0
Tspan12	-0.34175	6.1633	5.38661	0.0376904	0.407878	0
Smc5	0.353034	6.16121	5.37992	0.0377907	0.408186	0
Gdi1	-0.332238	6.61183	5.37918	0.0378018	0.408186	0
Iah1	-0.406526	4.7069	5.37766	0.0378246	0.408186	0
Rps27a	-0.439192	9.92672	5.3758	0.0378526	0.408186	0
Calu	-0.335215	6.54134	5.37329	0.0378904	0.408233	0
Crh	0.712972	3.52133	5.36997	0.0379404	0.408412	0
Gm29083	0.850889	2.77772	5.36196	0.0380616	0.40912	0
Neu2	-0.984164	2.28774	5.36119	0.0380733	0.40912	0
Nus1	-0.408246	4.6217	5.35567	0.0381569	0.409658	0
Zbtb16	0.979051	2.57576	5.34892	0.0382597	0.41021	1
Gm48420	-1.01196	2.4143	5.34788	0.0382755	0.41021	0
Npas3	0.418876	10.4717	5.34265	0.0383554	0.410705	1
Bloc1s3	0.725645	3.20902	5.33624	0.0384534	0.411394	0
Commd5	1.16918	1.99403	5.33166	0.0385238	0.411637	0
Hadhb	0.346064	7.23075	5.33037	0.0385435	0.411637	0
Rbms3	0.548274	4.23684	5.32614	0.0386086	0.411972	0
Mr1	-0.360857	5.84113	5.32288	0.0386589	0.412148	0
C2cd4b	1.31554	2.12529	5.32061	0.0386939	0.412161	0
Thap4	-0.618964	3.35958	5.31635	0.0387598	0.412503	0
A030001D20Rik	0.518677	4.1733	5.30902	0.0388735	0.413352	0
Tnrc6c	0.334613	6.85087	5.30292	0.0389683	0.414	0
Foxo1	-0.310892	6.7451	5.29169	0.0391436	0.415222	1
B230369F24Rik	0.625252	3.88775	5.29046	0.039163	0.415222	0
Pold4	-0.449782	4.86978	5.28903	0.0391854	0.415222	0
Eci2	0.324844	6.89186	5.28016	0.0393247	0.415498	0
Trappc5	0.373502	5.28166	5.27971	0.0393317	0.415498	0
BC029722	0.452262	4.38669	5.27929	0.0393383	0.415498	0
Zmiz1os1	-0.663955	3.21339	5.2787	0.0393476	0.415498	0
Rabep2	0.630301	3.48589	5.27137	0.0394633	0.415712	0
Bicra	-0.397625	4.75522	5.27113	0.0394672	0.415712	0
1700096K18Rik	-0.534148	3.73707	5.27023	0.0394814	0.415712	0
Tarbp1	-0.723104	3.17803	5.2688	0.039504	0.415712	0
Clpp	-0.35519	6.91057	5.26429	0.0395754	0.415724	0
Nop16	-0.406244	4.77733	5.26373	0.0395844	0.415724	0
Slc20a2	0.356336	7.68274	5.25977	0.0396472	0.415724	0
Sybu	0.414019	8.04286	5.25471	0.0397278	0.415724	0
Herc6	0.439105	5.46517	5.24957	0.0398097	0.415724	0
Lamtor3	0.348689	5.78969	5.24804	0.0398342	0.415724	0
Gria1	0.485876	7.73022	5.24742	0.0398442	0.415724	0
Impdh2	-0.346992	5.5981	5.24718	0.0398479	0.415724	0
Ephx2	0.39004	5.12848	5.24384	0.0399014	0.415724	0
H2-D1	0.539118	5.36223	5.2423	0.0399261	0.415724	0
AC160336.1	0.675023	3.70791	5.24167	0.0399361	0.415724	0
Pdk4	0.538245	4.0118	5.23999	0.0399631	0.415724	0
Ccdc66	0.400236	5.33734	5.23777	0.0399987	0.415724	0
AI837181	0.472763	4.36791	5.23461	0.0400495	0.415724	0
1110038B12Rik	-0.359647	5.49103	5.22959	0.0401304	0.415724	0
Fam171b	0.360854	7.85849	5.2258	0.0401916	0.415724	0
Zfp579	-0.588807	3.80558	5.22475	0.0402086	0.415724	1
Agap3	0.425067	4.70225	5.224	0.0402207	0.415724	0
Dip2c	-0.321613	6.79352	5.22267	0.0402422	0.415724	0
Ropn1l	-0.644582	3.37718	5.22225	0.040249	0.415724	0
Adhfe1	-0.375947	5.82696	5.22166	0.0402585	0.415724	0
Prkcb	-1.04846	1.93858	5.22147	0.0402616	0.415724	0
Mnd1	-0.740545	2.8608	5.21981	0.0402885	0.415724	0
Wipf2	0.381008	5.10258	5.21645	0.040343	0.415812	0
Siah3	-0.336563	6.8398	5.21509	0.0403651	0.415812	0
Cbarp	-0.408332	4.54565	5.21122	0.040428	0.416108	0
Ntn3	-0.81928	2.47295	5.20311	0.0405602	0.417117	0
Cox19	-0.39566	5.16302	5.1954	0.0406862	0.417692	0
Fam174a	-0.336368	6.15983	5.19437	0.0407032	0.417692	0
Paxbp1	0.411896	6.6268	5.19342	0.0407187	0.417692	0
2700046G09Rik	-0.546412	3.66044	5.18908	0.04079	0.418072	0
Abcb4	-0.634059	3.61133	5.18679	0.0408277	0.418108	0
Clk1	0.550656	7.76721	5.25381	0.0409167	0.418474	0
Hbp1	0.3834	5.95888	5.17967	0.0409451	0.418474	0
Nav1	-0.378107	5.0489	5.17838	0.0409664	0.418474	0
Pnpla2	-0.487359	3.93896	5.16921	0.0411182	0.41921	0
Slc44a5	-0.639995	3.48567	5.16785	0.0411408	0.41921	0
Sntg2	-0.952809	2.08268	5.16781	0.0411415	0.41921	0
Atg101	0.464734	5.01319	5.1648	0.0411915	0.419281	0
Pcdhga3	-0.813964	2.6614	5.16327	0.0412171	0.419281	0
Hist1h2ac	0.736457	3.35845	5.15383	0.0413746	0.420532	0
Mcts1	-0.332653	6.08236	5.15053	0.0414298	0.420625	0
Glb1l	-0.608489	3.57015	5.14747	0.0414811	0.420625	0
Fads2	-0.339174	7.7625	5.14711	0.0414871	0.420625	0
Psmg4	-0.425771	6.36076	5.14171	0.0415779	0.420916	0
Wfs1	0.82321	2.89488	5.1413	0.0415847	0.420916	0
Fmr1	0.374281	6.23957	5.13704	0.0416565	0.421039	0
Primpol	0.723638	3.04427	5.13648	0.0416658	0.421039	0
Wdr36	-0.406931	4.65307	5.13421	0.0417042	0.421078	0
Abca1	-0.356331	6.76808	5.11257	0.0420715	0.42425	0
Sdsl	0.464238	4.51441	5.10767	0.042155	0.42425	0
Iars	-0.407341	4.86777	5.10756	0.0421569	0.42425	0
Dync2li1	-0.342271	5.72657	5.10675	0.0421708	0.42425	0
Trim25	0.673548	3.31933	5.1055	0.0421921	0.42425	0
Mrps28	-0.332506	6.2318	5.0918	0.0424275	0.425954	0
Ccdc190	0.314837	6.57239	5.08343	0.042572	0.425954	0
Dtwd2	-0.659228	3.27428	5.08243	0.0425892	0.425954	0
Gm47167	-0.792894	2.92816	5.08222	0.0425929	0.425954	0
Exosc9	0.487241	4.16813	5.07873	0.0426534	0.425954	0
Castor2	-0.446014	4.37933	5.07653	0.0426915	0.425954	0
Fam89b	-0.448749	4.41368	5.07432	0.0427298	0.425954	0
Cavin3	-0.394137	7.88355	5.07353	0.0427437	0.425954	0
Itpr2	-0.318609	6.72568	5.07296	0.0427535	0.425954	0
Kantr	-0.36102	5.28633	5.07005	0.0428042	0.425954	0
Osbpl1a	0.330014	6.29953	5.05908	0.0429956	0.425954	0
Irf9	0.434047	4.47486	5.05531	0.0430618	0.425954	1
Nme2	-0.470141	8.23764	5.05436	0.0430783	0.425954	0
Ifit3	0.415339	4.61242	5.0533	0.0430971	0.425954	0
Pou6f1	0.406421	5.74228	5.05293	0.0431034	0.425954	0
Pnn	0.437787	7.52376	5.04998	0.0431553	0.425954	0
Rpl6	-0.458518	9.28049	5.04782	0.0431933	0.425954	0
Pnpla7	-0.376633	6.28844	5.04745	0.0431999	0.425954	0
Gria3	0.546964	4.51297	5.04658	0.0432151	0.425954	0
Ccp110	0.562657	3.9147	5.0445	0.0432519	0.425954	0
Usp50	-0.725724	4.35179	5.23037	0.0432783	0.425954	0
H3f3b	-0.402561	9.44797	5.04079	0.0433172	0.425954	0
Ciao2b	-0.415199	5.15132	5.03991	0.0433328	0.425954	0
Idi1	0.329211	7.60092	5.03911	0.0433469	0.425954	0
Lins1	-0.562025	3.64443	5.03899	0.043349	0.425954	0
Sdr42e1	0.962411	2.54521	5.03574	0.0434066	0.425954	0
Mif	-0.381049	8.69328	5.03352	0.0434459	0.425954	0
1500002F19Rik	1.17208	2.12598	5.03192	0.0434742	0.425954	0
Gls	-0.342207	5.81309	5.03188	0.043475	0.425954	0
Lgalsl	-0.381605	5.88769	5.03109	0.0434889	0.425954	0
Bend3	-0.830454	2.79135	5.02919	0.0435227	0.425954	0
Coa3	-0.359749	6.75617	5.02771	0.0435489	0.425954	0
AC163347.1	1.44222	1.85759	5.0272	0.043558	0.425954	0
Kdelr2	-0.441735	5.82558	5.02636	0.043573	0.425954	0
Grtp1	-0.416361	4.89615	5.02441	0.0436077	0.425954	0
Gm26588	-0.810729	2.86091	5.02384	0.0436178	0.425954	0
Zfp692	-0.414912	4.81393	5.01805	0.043721	0.426338	1
Fjx1	-0.338178	7.88719	5.01614	0.0437551	0.426338	0
Anapc16	0.314916	7.20485	5.01301	0.0438112	0.426338	0
Ccdc85b	0.37033	6.74381	5.01191	0.0438309	0.426338	0
Acss1	-0.318141	7.07248	5.01186	0.0438318	0.426338	0
Cdk5rap2	0.414135	5.43112	5.00012	0.0440426	0.427577	0
Nabp1	0.990822	2.40341	4.9994	0.0440555	0.427577	0
Rab6b	-0.370633	5.44141	4.99666	0.044105	0.427577	0
Tmsb15b1	1.02002	2.8937	4.99638	0.04411	0.427577	0
Kptn	0.445736	4.37303	4.99504	0.0441343	0.427577	0
Dclk1	0.448163	9.65488	4.98398	0.0443345	0.429176	0
Ddx24	0.322408	7.15575	4.97852	0.0444337	0.429795	0
Stt3a	-0.379663	4.88176	4.97031	0.0445836	0.430728	0
4833422C13Rik	-0.616186	3.55066	4.96843	0.0446179	0.430728	0
Zfp59	0.885856	2.57199	4.96684	0.044647	0.430728	0
Zfyve28	-0.844194	2.7037	4.96551	0.0446712	0.430728	0
Eif4h	0.317319	6.95266	4.95874	0.0447956	0.431586	0
9430038I01Rik	-0.483805	4.10779	4.95228	0.0449145	0.431687	0
Slc30a6	0.419451	4.5379	4.95192	0.0449212	0.431687	0
Lonrf2	-0.381891	5.73869	4.9507	0.0449436	0.431687	0
Zfp975	-0.433021	4.30194	4.95049	0.0449475	0.431687	0
Rgl3	0.752138	2.89955	4.94789	0.0449955	0.431808	0
Emc1	0.442159	4.77516	4.94168	0.0451104	0.431987	0
Gtf2h2	0.510747	4.75877	4.94091	0.0451246	0.431987	0
Acot8	-0.40569	4.52207	4.94047	0.0451329	0.431987	0
Trappc2l	-0.335649	5.83881	4.93924	0.0451557	0.431987	0
Deaf1	-0.494792	3.85225	4.93306	0.0452705	0.43234	1
U2surp	0.314392	7.16368	4.93255	0.04528	0.43234	0
Dact1	0.867498	2.51843	4.9315	0.0452996	0.43234	0
Akr7a5	-0.37668	5.95445	4.92964	0.0453342	0.43234	0
Ppargc1a	0.429344	5.41634	4.91972	0.0455195	0.433423	0
Scrg1	0.376984	7.9105	4.9192	0.0455292	0.433423	0
Kmt2a	0.339722	7.24018	4.91449	0.0456176	0.433423	0
Pim3	0.572878	3.92812	4.91414	0.0456242	0.433423	0
Gpr173	-0.607834	3.33143	4.91322	0.0456416	0.433423	0
Ramp2	-0.309828	6.63847	4.91219	0.0456609	0.433423	0
Nek6	-0.350179	5.27524	4.90728	0.0457533	0.433963	0
Cpm	-0.972238	1.9248	4.90176	0.0458575	0.43437	0
Efna1	-0.926279	2.06536	4.90069	0.0458777	0.43437	0
Rpsa	-0.425763	9.31758	4.89936	0.0459029	0.43437	0
Smg8	-0.8061	2.50216	4.89528	0.0459802	0.434444	0
Zfp647	-0.894104	2.34244	4.89467	0.0459917	0.434444	1
Tmem222	-0.317744	5.91354	4.89331	0.0460175	0.434444	0
G0s2	-0.471419	4.1156	4.88267	0.0462201	0.435835	0
Bcan	-0.343224	7.67441	4.88182	0.0462362	0.435835	0
AU020206	-0.944287	2.18537	4.87803	0.0463086	0.43592	0
A830008E24Rik	1.12015	2.03678	4.87761	0.0463167	0.43592	0
Commd9	0.372421	5.43717	4.87264	0.0464117	0.436277	0
Nek3	0.592083	3.6066	4.87189	0.0464261	0.436277	0
Spg11	-0.420407	4.41817	4.86261	0.0466045	0.437616	0
Elfn2	-1.00124	1.85385	4.8587	0.04668	0.437714	0
Clstn2	0.355494	7.62853	4.85836	0.0466866	0.437714	0
Adgrb1	0.325844	6.56384	4.8523	0.0468037	0.438352	0
Gm12724	-0.567034	3.83457	4.85112	0.0468265	0.438352	0
Gm29260	-0.924708	2.16018	4.8475	0.0468967	0.438409	0
Zc3h13	0.397228	7.06475	4.84711	0.0469044	0.438409	0
March6	0.308492	6.44973	4.83952	0.0470521	0.439453	0
Dym	-0.417298	4.91952	4.83337	0.0471721	0.440237	0
Gm34590	-0.794931	2.45005	4.82798	0.0472774	0.440659	0
Nr2c2ap	-0.409939	4.52619	4.82737	0.0472895	0.440659	0
Cxcr4	-0.489369	4.15005	4.82256	0.0473838	0.440793	0
Actr5	-0.578103	3.52784	4.82129	0.0474089	0.440793	0
Prdm5	-0.350261	5.38518	4.82112	0.0474123	0.440793	0
Epas1	0.598557	3.65281	4.81757	0.0474821	0.441062	1
Zfp398	-0.391435	5.50874	4.81488	0.0475351	0.441062	0
Abhd2	-0.526897	5.13166	4.81351	0.047562	0.441062	0
Ppp2r3a	0.341274	7.22816	4.81113	0.0476091	0.441062	0
Fiz1	-0.522839	3.86263	4.81048	0.0476219	0.441062	1
Pou3f4	-0.825982	2.74839	4.80644	0.047702	0.441189	1
Ppp2r2b	0.345579	8.01839	4.80525	0.0477254	0.441189	0
St5	-0.433336	4.25925	4.79928	0.047844	0.441189	0
4930484I04Rik	-0.871381	2.16385	4.79906	0.0478483	0.441189	0
Il17rd	-0.537316	3.84156	4.79865	0.0478565	0.441189	0
Pde4d	0.375447	7.2044	4.79743	0.0478808	0.441189	0
Akap6	0.343285	7.44504	4.79704	0.0478885	0.441189	0
Wiz	-0.439398	4.14717	4.78112	0.0482067	0.443661	1
Nf2	-0.388674	4.66546	4.77998	0.0482295	0.443661	0
Slc35b1	-0.423747	5.47503	4.77657	0.0482979	0.443952	0
Gadl1	0.626888	3.35282	4.77303	0.0483692	0.443952	0
Grip1	0.640671	4.24829	4.77113	0.0484075	0.443952	0
Zfp963	-0.513032	3.65052	4.76468	0.0485377	0.443952	1
Stau2	-0.308946	6.08039	4.75557	0.0487223	0.443952	0
Erich2	0.5387	3.85077	4.75535	0.0487268	0.443952	0
Cmpk1	-0.336237	6.25559	4.7546	0.0487421	0.443952	0
Msl3l2	0.478121	4.99045	4.75445	0.0487451	0.443952	0
Limk1	-0.869173	2.17127	4.75357	0.048763	0.443952	0
1700023F06Rik	-0.518206	4.35523	4.75317	0.0487712	0.443952	0
Aamdc	-0.308398	6.8465	4.75223	0.0487903	0.443952	0
Cwc22	0.432583	4.56768	4.75188	0.0487974	0.443952	0
S100b	0.499324	5.33951	4.74838	0.0488688	0.443952	0
Trmt10a	-0.372418	4.81145	4.7483	0.0488704	0.443952	0
Sh3gl2	0.463471	4.76911	4.74805	0.0488754	0.443952	0
Prrt1	-0.451329	4.92543	4.74759	0.0488849	0.443952	0
Gas2l1	-0.478195	3.96457	4.746	0.0489173	0.443952	0
Brpf3	0.634868	3.28199	4.7423	0.0489928	0.443952	0
Sox8	-0.348528	5.49251	4.74213	0.0489963	0.443952	1
Polh	-0.644659	3.02507	4.73814	0.049078	0.443952	0
Ppp1r10	0.426444	6.10661	4.73676	0.0491063	0.443952	0
Arl10	-0.732695	2.67752	4.73675	0.0491064	0.443952	0
Atn1	0.375412	5.34399	4.73501	0.0491423	0.443952	0
Tbc1d32	-0.339481	5.5428	4.73128	0.0492187	0.443952	0
Gm47710	0.830274	2.62215	4.73122	0.04922	0.443952	0
Sapcd2	-0.534902	3.85761	4.73102	0.0492241	0.443952	0
Creb3	-0.381238	5.16623	4.7301	0.0492431	0.443952	1
Il17ra	0.741431	2.84796	4.72418	0.0493651	0.444622	0
Gm11906	-0.794263	2.69225	4.72296	0.0493903	0.444622	0
Cdyl2	-0.454593	4.25749	4.71695	0.0495146	0.445088	0
Ccdc158	0.661609	3.17542	4.71693	0.049515	0.445088	0
Echdc2	0.384191	5.79972	4.71399	0.0495758	0.445307	0
Atp13a5	0.840379	2.96384	4.70772	0.0497062	0.44615	0
Ifnar1	0.366533	5.40626	4.70135	0.0498389	0.447012	0
Hnrnpa1	-0.31609	6.628	4.69059	0.050064	0.448357	0
Gm11867	-0.565447	4.83587	4.69031	0.0500699	0.448357	0
Flrt2	0.654145	3.28055	4.68863	0.0501052	0.448357	0
Lingo4	-0.789301	2.78209	4.68717	0.0501358	0.448357	0
Rwdd4a	0.408969	4.53531	4.68203	0.0502441	0.448972	0
Inafm1	-0.438566	4.52618	4.68041	0.0502781	0.448972	0
Abca9	-0.57672	3.35218	4.67462	0.0504005	0.449075	0
Selenbp1	-0.471659	4.8252	4.67235	0.0504485	0.449075	0
Gtpbp3	-0.785832	2.41762	4.6704	0.0504899	0.449075	0
Lhfp	0.326189	7.8013	4.66694	0.0505633	0.449075	0
Ypel5	0.331013	5.85536	4.66662	0.05057	0.449075	0
Rgs6	1.22038	2.4587	4.66629	0.0505771	0.449075	0
Cnpy3	0.323262	5.86304	4.666	0.0505833	0.449075	0
Angptl6	-0.627094	3.46465	4.66596	0.050584	0.449075	0
Pcmtd2	0.330822	6.09938	4.66397	0.0506264	0.449125	0
Unc5c	0.538227	4.13398	4.65852	0.0507425	0.449284	0
Gm11696	0.724299	3.02459	4.65739	0.0507666	0.449284	0
2010001A14Rik	0.444146	4.32548	4.65652	0.050785	0.449284	0
Zbtb37	0.41798	4.61786	4.65616	0.0507927	0.449284	1
Ptch1	0.350615	8.16104	4.65319	0.0508562	0.449284	0
Gps1	0.328988	6.11553	4.65278	0.0508651	0.449284	0
Snx19	0.381666	5.00539	4.65022	0.0509197	0.449441	0
Nid2	0.536219	4.01727	4.64623	0.0510054	0.449872	0
Kcnn2	-0.336737	8.22375	4.64251	0.0510852	0.450202	0
Rpia	-0.592732	3.37141	4.64035	0.0511317	0.450202	0
Ipp	-0.489693	3.90289	4.63886	0.0511636	0.450202	0
D130017N08Rik	-0.417733	4.32985	4.63762	0.0511903	0.450202	0
Zcchc10	0.404635	4.59456	4.6301	0.0513528	0.450955	0
Pter	-0.375854	5.5528	4.62876	0.0513818	0.450955	0
Snhg10	0.653944	3.25645	4.6277	0.0514048	0.450955	0
Cntf	0.887883	2.56306	4.62682	0.0514237	0.450955	0
Slc7a6	-0.681938	3.00035	4.62343	0.0514972	0.451097	0
Mlc1	0.36835	8.96232	4.61885	0.0515969	0.451097	0
Ndp	0.32814	5.67235	4.6185	0.0516045	0.451097	0
Htra2	-0.408935	4.73991	4.61689	0.0516394	0.451097	0
Nme3	-0.793469	3.4207	4.61552	0.0516693	0.451097	0
Atp1a2	0.383709	10.2175	4.61478	0.0516855	0.451097	0
2900060N12Rik	-0.5545	3.42426	4.61418	0.0516985	0.451097	0
Cntfr	0.355837	5.51395	4.60779	0.051838	0.451796	0
Wasf3	0.309555	6.576	4.60637	0.0518692	0.451796	0
Fermt2	0.326688	7.9508	4.6044	0.0519122	0.451796	0
Prdm8	-0.62574	3.93627	4.59786	0.0520557	0.451796	0
Dennd5b	-0.304266	6.02022	4.59649	0.0520859	0.451796	0
Gm32618	0.351315	5.46183	4.59479	0.0521234	0.451796	0
Ccng2	0.526108	3.72739	4.59472	0.0521248	0.451796	0
Slc39a6	-0.371098	4.92311	4.59056	0.0522167	0.451796	0
Zfhx4	-0.966704	2.74781	4.58929	0.0522445	0.451796	1
Cdk4	-0.312735	6.43194	4.58859	0.0522602	0.451796	0
Pcdhga1	-0.733674	2.66702	4.58818	0.0522691	0.451796	0
Pcdhgc4	0.801595	2.79193	4.58686	0.0522983	0.451796	0
Cand1	0.346609	5.60445	4.58642	0.052308	0.451796	0
Oscp1	-0.412478	4.52624	4.58539	0.0523309	0.451796	0
Ankrd13b	-0.732899	2.60844	4.58525	0.0523339	0.451796	0
BC005537	0.312696	6.06989	4.57359	0.0525926	0.453619	0
Kat5	0.454854	4.489	4.57239	0.0526194	0.453619	0
Gnai3	0.310222	6.40908	4.57025	0.0526671	0.45371	0
Dlg5	-0.347764	5.4455	4.56612	0.0527593	0.453947	0
Slc13a3	-0.42662	4.64304	4.56493	0.0527858	0.453947	0
Ccdc90b	0.321803	6.7885	4.56402	0.0528062	0.453947	0
Zfp704	-0.311842	6.66433	4.55249	0.0530649	0.45585	1
Lrrc4	-0.492578	3.75132	4.54637	0.0532027	0.456437	0
Man1b1	-0.406634	4.56881	4.54457	0.0532433	0.456437	0
Polr2h	-0.405015	4.68803	4.54448	0.0532453	0.456437	0
Bhlhe22	0.874328	2.55285	4.53928	0.0533628	0.456635	1
Grm8	0.988814	3.3816	4.61487	0.0534164	0.456635	0
Utp6	0.400406	5.16138	4.53657	0.0534244	0.456635	0
Zfp971	0.485048	3.96719	4.53501	0.0534598	0.456635	0
Pcdhb7	-0.699562	3.30076	4.53354	0.0534931	0.456635	0
Pfkl	0.387382	5.06801	4.53267	0.0535128	0.456635	0
Bcl2l2	0.630152	3.41954	4.52953	0.0535842	0.456635	0
Camta2	0.484084	3.89197	4.52845	0.0536088	0.456635	0
2810006K23Rik	-0.433154	4.45736	4.52769	0.0536262	0.456635	0
Arl15	-0.33879	5.88135	4.5264	0.0536555	0.456635	0
Mitd1	-0.375054	5.10681	4.52144	0.0537689	0.456635	0
3110040N11Rik	-0.563392	3.54092	4.51995	0.0538028	0.456635	0
Mecr	-0.37019	4.76018	4.51934	0.0538168	0.456635	0
Tpbg	0.445088	5.47337	4.51915	0.0538212	0.456635	0
Brsk2	-0.470406	4.52259	4.51657	0.0538802	0.456635	0
Hdac10	-0.783485	2.49393	4.51614	0.0538901	0.456635	0
Ndufs1	0.316386	6.01469	4.51177	0.0539903	0.456635	0
Vps37b	-0.306204	6.04932	4.50693	0.0541017	0.456635	0
Srp54a	0.560275	3.80087	4.50687	0.0541029	0.456635	0
Lig3	-0.435235	4.61954	4.50339	0.0541831	0.456635	0
Wbp1l	-0.414919	4.41727	4.50281	0.0541964	0.456635	0
Stk3	-0.31521	6.28525	4.50051	0.0542496	0.456635	0
Nedd4l	-0.337348	7.17332	4.50042	0.0542516	0.456635	0
Camta1	-0.321075	6.18283	4.49993	0.0542631	0.456635	0
Cox5a	-0.352165	7.5898	4.49955	0.0542718	0.456635	0
Pptc7	-0.499517	4.14491	4.49943	0.0542745	0.456635	0
Gle1	0.449161	4.72719	4.49926	0.0542785	0.456635	0
Dmrt3	0.320852	5.77752	4.49323	0.0544181	0.457091	1
Oxld1	-0.519119	3.9073	4.48612	0.0545832	0.457091	0
Them6	-0.874026	2.33001	4.48592	0.0545879	0.457091	0
Pdzd2	-0.329068	6.03798	4.48486	0.0546125	0.457091	0
Cd274	0.921076	2.64818	4.48296	0.0546567	0.457091	0
Zfhx2os	0.554201	3.60724	4.48146	0.0546917	0.457091	0
2510009E07Rik	-0.313784	5.71141	4.48103	0.0547017	0.457091	0
Zfp236	0.412365	4.77014	4.47917	0.0547452	0.457091	1
Ctxn1	-0.49952	4.4066	4.47897	0.0547498	0.457091	0
Col11a2	0.443257	4.39659	4.47756	0.0547827	0.457091	0
Itih5	-0.502465	3.89913	4.47666	0.0548038	0.457091	0
Fam181a	0.524242	4.15544	4.47529	0.0548359	0.457091	0
Zfp518a	0.444645	4.32652	4.47425	0.0548602	0.457091	1
Czib	-0.310081	5.85278	4.47297	0.0548901	0.457091	0
Gm26930	-0.875213	2.17136	4.47279	0.0548943	0.457091	0
Gm7628	-1.08549	1.70849	4.46762	0.0550156	0.457501	0
Slc26a8	-0.847029	2.36118	4.46749	0.0550186	0.457501	0
Syn3	-0.362897	4.77598	4.46437	0.0550921	0.457801	0
Gas1	0.34966	9.09408	4.4626	0.0551336	0.457834	0
Gpr18	-1.15549	1.47093	4.45546	0.0553021	0.458326	0
Capg	0.418476	4.35631	4.45525	0.0553072	0.458326	0
Sin3b	0.350456	6.57227	4.45238	0.0553751	0.458326	0
Atp1b2	0.34411	8.69853	4.45234	0.0553758	0.458326	0
Rlim	0.347163	6.1547	4.45146	0.0553968	0.458326	0
Nop10	-0.384702	6.84056	4.45056	0.0554181	0.458326	0
Fancm	0.532994	3.72755	4.44662	0.0555114	0.458787	0
BC052040	-0.405246	4.35116	4.4436	0.0555832	0.459069	0
Lgi1	0.348891	7.59155	4.43964	0.0556775	0.459491	0
Cc2d1a	0.603219	3.59407	4.43598	0.0557648	0.459491	0
Phldb2	0.383842	4.68067	4.4345	0.0558001	0.459491	0
Eml2	0.388415	4.67923	4.43269	0.0558434	0.459491	0
Spata13	-0.361617	5.25571	4.43143	0.0558736	0.459491	0
Cyp4v3	0.358358	5.17465	4.43095	0.0558849	0.459491	0
Rpl23	-0.358361	9.45766	4.43042	0.0558977	0.459491	0
Ubxn6	-0.373669	6.07285	4.4267	0.0559869	0.45991	0
Skap2	0.373731	4.82102	4.42514	0.0560242	0.45991	0
Ccdc82	0.360631	5.43082	4.42305	0.0560744	0.460014	0
Homer2	-0.374959	5.34528	4.42031	0.0561403	0.460245	0
Gm10037	1.35273	2.23136	4.41769	0.0562033	0.460452	0
2210016F16Rik	0.370493	5.09122	4.40976	0.0563948	0.461596	0
Dbp	0.361926	6.26259	4.40878	0.0564185	0.461596	1
Drg2	0.3566	4.9479	4.40547	0.0564989	0.461943	0
Cpeb1	-0.361505	5.255	4.39987	0.0566349	0.462745	0
Ctsb	0.317248	7.95608	4.39524	0.0567474	0.463354	0
Ndn	0.43333	7.29134	4.38835	0.0569157	0.464419	0
Shfl	-0.463152	4.37945	4.38519	0.056993	0.464446	0
Shq1	-0.857228	2.10685	4.38473	0.0570043	0.464446	0
Nrp2	0.339771	5.38645	4.3824	0.0570615	0.464446	0
Tesk2	0.519342	4.15726	4.382	0.0570712	0.464446	0
Mydgf	0.298151	6.67546	4.3801	0.0571179	0.464516	0
Rad9a	0.828194	2.53294	4.37845	0.0571584	0.464536	0
Cbr1	0.285569	6.83464	4.37125	0.0573357	0.465364	0
Mapre3	0.317216	5.75003	4.37122	0.0573366	0.465364	0
Gm15246	0.862712	2.93845	4.36931	0.0573837	0.465437	0
Rtn2	-0.497046	3.62803	4.36641	0.0574554	0.465486	0
Marc2	0.29501	7.2227	4.36461	0.0575	0.465486	0
Crebrf	0.300251	6.90053	4.36444	0.0575042	0.465486	0
2810004N23Rik	-0.295273	6.185	4.35747	0.057677	0.466576	0
Tma16	-0.389694	4.4415	4.35409	0.0577611	0.466681	0
Zfat	0.532686	3.59338	4.35388	0.0577664	0.466681	1
1700019D03Rik	-0.385975	6.7066	4.35221	0.057808	0.466708	0
Prdm16os	-0.373422	5.47499	4.34852	0.0578999	0.467141	0
Pex7	-0.351129	5.63812	4.3467	0.0579456	0.467201	0
Atp5g1	-0.369581	7.5728	4.34304	0.058037	0.467629	0
Nck2	0.418584	4.37963	4.33749	0.0581761	0.468093	0
Slc25a29	0.635331	3.52252	4.33579	0.0582189	0.468093	0
Rnf113a2	0.402277	5.06392	4.33494	0.0582402	0.468093	0
Gm17382	0.923078	2.23548	4.3335	0.0582766	0.468093	0
Babam2	-0.291969	6.61443	4.33277	0.0582949	0.468093	0
Mapk12	-1.08709	1.98985	4.33158	0.0583247	0.468093	0
Ccdc171	-0.363118	4.74435	4.31827	0.0586612	0.470484	0
Izumo4	0.400422	5.85899	4.3149	0.0587469	0.470583	0
D6Wsu163e	0.639027	3.45277	4.31386	0.0587733	0.470583	0
Rdh12	1.05622	2.40971	4.31172	0.0588277	0.470583	0
Cnot3	-0.310906	6.0716	4.31172	0.0588277	0.470583	0
Manf	-0.303467	6.67653	4.30992	0.0588734	0.470641	0
Ddrgk1	-0.302354	7.33042	4.30722	0.0589423	0.470883	0
Rhbdd3	-0.383571	4.51528	4.30528	0.0589918	0.470969	0
Gm26670	-0.668957	2.80138	4.30327	0.059043	0.471071	0
Rps13	-0.350054	9.27909	4.30093	0.0591031	0.471242	0
Cwf19l2	0.313085	6.57034	4.29459	0.0592655	0.471466	0
Pias1	0.332588	7.16465	4.29322	0.0593007	0.471466	0
Tle5	-0.312859	6.97259	4.29033	0.0593749	0.471466	0
Haus4	-0.659287	2.85951	4.29028	0.0593763	0.471466	0
Wdr74	-0.391096	4.35249	4.29027	0.0593765	0.471466	0
Elk3	-0.375487	4.5849	4.28934	0.0594004	0.471466	1
Ruvbl1	-0.329351	5.59411	4.2893	0.0594015	0.471466	0
Taco1	-0.443218	4.46338	4.28486	0.0595158	0.471813	0
Nthl1	-0.435355	4.51679	4.28349	0.0595513	0.471813	0
Gm26901	-0.739327	2.5267	4.28021	0.059636	0.471813	0
Asxl2	-0.323791	6.15146	4.27962	0.0596513	0.471813	0
Cln6	-0.644277	2.99691	4.27874	0.0596742	0.471813	0
Sft2d2	0.345887	5.16352	4.27688	0.0597223	0.471813	0
Galnt11	-0.3183	5.6595	4.27645	0.0597333	0.471813	0
Cspg5	-0.347181	9.93177	4.27467	0.0597795	0.471813	0
Eya4	0.386057	6.25165	4.27415	0.0597932	0.471813	0
Uchl3	-0.30755	5.97701	4.26415	0.0600533	0.473528	0
Rbak	-0.538102	3.5171	4.26281	0.0600881	0.473528	0
Rnf40	-0.526078	3.89957	4.25857	0.0601991	0.473779	0
Nin	-0.433872	4.25647	4.25724	0.0602338	0.473779	0
Zfp942	-0.505489	4.14182	4.25714	0.0602364	0.473779	0
Msl2	0.368302	4.72792	4.25514	0.0602888	0.473886	0
Mrpl54	-0.376223	5.50989	4.24309	0.0606057	0.475217	0
Tlr3	0.325597	6.28695	4.24241	0.0606236	0.475217	0
Abca2	-0.440836	4.23247	4.24161	0.0606446	0.475217	0
Scaf8	0.31437	6.52504	4.24159	0.0606451	0.475217	0
Map3k13	0.560318	4.02158	4.24127	0.0606536	0.475217	0
Car5b	0.386912	4.66012	4.23983	0.0606917	0.475217	0
Pbx4	-0.442398	3.96631	4.23292	0.0608746	0.476343	1
Crem	-0.31494	5.84822	4.23037	0.0609423	0.476568	1
Clstn1	0.288024	7.04732	4.22296	0.0611394	0.477803	0
Alyref2	0.498252	3.89179	4.22035	0.0612088	0.47804	0
Serpine2	0.44308	8.34009	4.21751	0.0612846	0.478111	0
Ikzf4	-0.491585	3.62214	4.21708	0.0612963	0.478111	1
Kif1a	0.325994	7.57743	4.21378	0.0613846	0.478224	0
Pbld2	1.06974	1.83361	4.21318	0.0614005	0.478224	0
Ubc	0.781469	8.78908	4.86896	0.0614283	0.478224	0
Etaa1	0.407963	4.58567	4.20828	0.061532	0.478726	0
B2m	0.311542	6.09814	4.20462	0.0616305	0.47893	0
Pabpn1	0.333408	7.87605	4.20439	0.0616367	0.47893	0
Gpr137c	-0.33184	6.13604	4.19983	0.0617594	0.479398	0
Aqr	0.35417	5.64042	4.19805	0.0618074	0.479398	0
Pcbp3	-0.365776	4.70164	4.1942	0.0619116	0.479398	0
Trim9	-0.298176	7.31886	4.19349	0.0619308	0.479398	0
Numb	0.337846	6.05989	4.19213	0.0619676	0.479398	0
Sf3b3	-0.342828	5.25873	4.19072	0.0620058	0.479398	0
Asah1	0.310333	6.89372	4.19072	0.0620058	0.479398	0
Slc25a19	0.542278	4.07118	4.18701	0.0621065	0.479398	0
Glcci1	-0.43902	4.61847	4.18555	0.0621461	0.479398	0
Gm16835	-0.525093	3.7788	4.18447	0.0621755	0.479398	0
Nbas	0.355836	5.54331	4.18394	0.06219	0.479398	0
Zfp958	0.448205	4.13443	4.18195	0.0622441	0.479398	0
Ncor2	-0.361181	5.45602	4.18142	0.0622584	0.479398	0
Lrrc24	-0.815337	2.152	4.17973	0.0623046	0.479398	0
Tmem35a	0.638663	3.20012	4.17087	0.0625466	0.479398	0
Mettl9	-0.30486	6.31963	4.17015	0.0625665	0.479398	0
Gcc1	0.707402	3.18949	4.16875	0.0626047	0.479398	0
Lmbr1l	-0.548886	3.35012	4.16875	0.0626047	0.479398	0
Scfd1	0.368231	5.80678	4.16746	0.0626402	0.479398	0
Hspbp1	-0.36328	4.77895	4.16732	0.062644	0.479398	0
Tmem250-ps	-0.719876	3.2106	4.16708	0.0626507	0.479398	0
6030407O03Rik	0.817742	2.4942	4.16706	0.0626511	0.479398	0
Rgmb	-0.351647	5.38973	4.1668	0.0626583	0.479398	0
2310039H08Rik	-0.438394	5.44551	4.16655	0.0626651	0.479398	0
Gin1	0.35106	5.23042	4.1634	0.0627516	0.479398	0
Rela	-0.348295	4.82471	4.16331	0.0627541	0.479398	1
Slc24a5	-0.525256	5.32005	4.2283	0.0627573	0.479398	0
Cap1	0.306133	6.0175	4.16013	0.0628418	0.47958	0
B3gntl1	-0.391617	4.33997	4.15571	0.0629636	0.47958	0
Poglut1	-0.331339	5.05715	4.1554	0.062972	0.47958	0
Sgta	0.332679	6.22872	4.15539	0.0629725	0.47958	0
Pltp	0.366207	5.51009	4.15473	0.0629907	0.47958	0
Lrp4	-0.283839	6.58495	4.15378	0.0630168	0.47958	0
1700102H20Rik	0.611403	3.31727	4.15011	0.0631184	0.479922	0
Pou3f2	0.315424	6.37294	4.14932	0.0631403	0.479922	1
Ckap5	0.30423	7.89304	4.14763	0.0631872	0.479979	0
Gm15446	-0.48516	3.83199	4.14569	0.0632408	0.480088	0
Dnpep	-0.532326	4.71073	4.14128	0.0633635	0.480717	0
Aldh18a1	-0.661854	3.13402	4.13959	0.0634105	0.480717	0
Ift43	-0.360174	6.01548	4.13847	0.0634418	0.480717	0
Ggh	-0.316519	6.60366	4.13501	0.0635383	0.481149	0
Lcmt2	0.620538	3.37289	4.13119	0.0636449	0.481297	0
Cadm2	0.355786	9.69734	4.13111	0.0636471	0.481297	0
Snapc5	0.294172	5.96371	4.13007	0.0636761	0.481297	0
Diaph1	0.333659	5.34988	4.12792	0.0637364	0.481306	0
6430553K19Rik	0.795893	2.69677	4.12722	0.0637562	0.481306	0
Plekho2	0.341183	5.73716	4.12477	0.0638248	0.481444	0
Slc16a13	-0.767785	2.36778	4.12375	0.0638534	0.481444	0
Ankrd10	0.305572	6.33909	4.11693	0.0640451	0.481988	0
B4galt5	0.729062	3.44255	4.11604	0.0640703	0.481988	0
2310033P09Rik	0.329841	5.58778	4.11566	0.064081	0.481988	0
Mat2a	0.376007	7.76375	4.11557	0.0640834	0.481988	0
Tspyl2	-0.320195	5.3143	4.10955	0.0642537	0.482773	0
Tmem181a	-0.417392	4.53395	4.10813	0.0642939	0.482773	0
Elac2	-0.582422	3.29203	4.10638	0.0643434	0.482773	0
Gtpbp6	-0.39828	4.21753	4.10629	0.064346	0.482773	0
Mapkap1	0.308509	6.51034	4.09674	0.0646171	0.484017	0
Ybx1	-0.341503	8.3741	4.0967	0.0646184	0.484017	1
Rex1bd	-0.354478	6.75538	4.09627	0.0646307	0.484017	0
Tmem120b	-0.598778	3.08275	4.09366	0.0647049	0.484275	0
Grm5	0.433354	4.96965	4.09173	0.06476	0.484391	0
Slc25a44	0.40744	4.26028	4.08792	0.0648691	0.48491	0
Cecr2	-0.286219	6.27356	4.0806	0.0650789	0.48618	0
Syde2	0.707932	2.98481	4.07792	0.0651559	0.486221	0
Nr6a1	-0.372846	4.81011	4.07662	0.0651932	0.486221	1
Usp28	-0.454658	4.26915	4.0741	0.065266	0.486221	0
Hsd17b4	0.274084	6.81799	4.06984	0.0653889	0.486221	0
Ptrhd1	-0.409092	4.39731	4.068	0.0654422	0.486221	0
Kcnd2	0.29625	6.24263	4.06763	0.0654527	0.486221	0
Hmgb2	0.302284	6.46065	4.06757	0.0654546	0.486221	1
Bmper	-0.339958	6.34313	4.06752	0.065456	0.486221	0
Rxra	0.746924	2.66053	4.06623	0.0654932	0.486221	1
Rasip1	0.632555	3.2398	4.06533	0.0655193	0.486221	0
Gm38182	1.0262	2.14136	4.06522	0.0655225	0.486221	0
Hist2h2be	-0.836852	2.02639	4.06238	0.0656049	0.486475	0
P2rx7	-0.381869	4.45829	4.06129	0.0656364	0.486475	0
Chd6	0.35207	7.00519	4.05811	0.0657289	0.486802	1
Zswim5	-0.441795	4.34019	4.05517	0.0658142	0.486802	0
Naglu	-0.776346	2.41253	4.05499	0.0658194	0.486802	0
Gm41609	-0.585219	3.29353	4.05384	0.0658531	0.486802	0
Tnpo2	-0.532996	3.4586	4.05221	0.0659006	0.486802	0
Pola2	-0.678941	2.80071	4.05155	0.0659198	0.486802	0
Rpl36a	-0.301721	7.94073	4.04922	0.065988	0.486806	0
Dus3l	-0.440421	4.01149	4.0488	0.0660002	0.486806	0
Gm49521	-0.870499	1.91368	4.04284	0.0661744	0.487498	0
Klhl8	0.299631	6.04232	4.03844	0.0663037	0.487498	0
Dnaaf4	-0.522635	3.5871	4.03768	0.066326	0.487498	0
Ube2a	-0.351061	5.32404	4.03767	0.0663263	0.487498	0
Fastkd1	-0.472759	3.74646	4.0362	0.0663695	0.487498	0
Cbx8	0.711208	3.48291	4.03401	0.0664341	0.487498	0
1700037C18Rik	-0.720661	2.65373	4.03382	0.0664394	0.487498	0
Rb1	0.28765	7.17767	4.03282	0.066469	0.487498	1
Eva1b	-0.606449	2.97099	4.03219	0.0664876	0.487498	0
Pdss1	0.379273	4.56677	4.02926	0.066574	0.487498	0
Sncb	1.32156	1.98263	4.02848	0.0665969	0.487498	0
Pabpc1	-0.309739	7.23751	4.02758	0.0666236	0.487498	0
Parl	0.310458	5.75914	4.02635	0.0666598	0.487498	0
Kcnb1	0.287826	6.2699	4.02311	0.0667559	0.487498	0
Slc22a17	0.316213	7.7358	4.02294	0.0667607	0.487498	0
Egfem1	-0.63357	8.55762	4.35699	0.0668097	0.487498	0
Maml2	0.332743	9.00289	4.02024	0.0668409	0.487498	0
Gm13402	-1.1978	1.60459	4.0192	0.0668719	0.487498	0
Washc3	-0.343425	5.11335	4.01886	0.0668817	0.487498	0
Kcnj10	0.311052	8.30008	4.01849	0.0668927	0.487498	0
Brms1	0.40819	4.3648	4.01182	0.0670912	0.48792	0
Rps28	-0.39152	9.62212	4.01182	0.0670912	0.48792	0
Gm13483	0.772496	2.813	4.00984	0.0671503	0.48792	0
Tcp11l2	0.329008	5.28628	4.00978	0.0671521	0.48792	0
3110009E18Rik	0.505338	3.76744	4.00651	0.0672496	0.48792	0
Mcat	-0.479554	3.75294	4.00553	0.0672789	0.48792	0
Sephs2	-0.376244	4.46545	4.00489	0.0672981	0.48792	0
Ogfod2	-0.62599	2.93373	4.00448	0.0673103	0.48792	0
Bcs1l	-0.445883	3.87972	4.00448	0.0673104	0.48792	0
Serpina3n	0.918368	2.41715	3.99687	0.0675386	0.488732	0
Pus10	0.382403	4.56249	3.99628	0.0675561	0.488732	0
Efna4	-0.83188	2.18985	3.99547	0.0675806	0.488732	0
Armc2	0.441233	4.01058	3.9954	0.0675826	0.488732	0
Ccnj	-0.740011	2.43675	3.99377	0.0676318	0.488799	0
Hic2	-0.684633	2.85191	3.99035	0.0677347	0.489253	1
Egln3	-0.797805	2.65239	3.98852	0.0677899	0.489362	0
Ccdc88c	0.471361	3.98794	3.9796	0.0680596	0.49075	0
Rhob	0.355815	8.16892	3.97886	0.068082	0.49075	0
Mns1	-0.579809	4.03163	3.97755	0.0681218	0.49075	0
Emc10	0.279845	6.68184	3.97685	0.068143	0.49075	0
Zfp768	0.562024	3.61886	3.97513	0.0681954	0.490825	1
Zfp61	-0.587768	3.26706	3.97243	0.0682776	0.490825	0
Naa60	0.359694	4.84561	3.97213	0.0682865	0.490825	0
Ddit4	-0.369109	5.62102	3.97004	0.0683503	0.490825	0
Hmox2	0.284803	6.11876	3.9699	0.0683544	0.490825	0
Lhfpl3	-0.717111	2.57082	3.96702	0.0684422	0.491166	0
Shf	-0.639849	2.77852	3.95561	0.0687917	0.493178	0
Fkbp3	-0.331933	7.83149	3.95523	0.0688033	0.493178	0
Itgav	0.330839	6.25133	3.95376	0.0688484	0.493211	0
Fam210a	-0.355608	4.59645	3.95119	0.0689276	0.493489	0
Rps17	-0.373348	8.33459	3.94708	0.0690542	0.493539	0
Gm44899	-0.621039	3.60285	3.94659	0.0690694	0.493539	0
Tbc1d4	-0.427392	4.29061	3.94634	0.0690769	0.493539	0
Git1	0.552624	3.55523	3.94439	0.0691372	0.493539	0
Etnk2	-0.824631	2.05788	3.94327	0.0691717	0.493539	0
Paqr7	0.378123	5.44765	3.9431	0.0691771	0.493539	0
Nav2	-0.289795	7.33637	3.94106	0.0692401	0.493699	0
Tpgs2	-0.391528	4.26466	3.93815	0.0693304	0.494055	0
Gm45847	0.422619	4.51603	3.93293	0.0694925	0.494921	0
Zfp959	0.663585	3.02262	3.93125	0.0695447	0.495004	0
Acadsb	0.279723	6.91762	3.92932	0.0696046	0.495142	0
Gm33699	-0.49956	3.52883	3.92376	0.0697781	0.495253	0
Gnl3	-0.302706	5.55647	3.92285	0.0698066	0.495253	0
Rab11fip3	-0.391127	4.92575	3.92044	0.0698818	0.495253	0
Sart1	0.367639	4.84453	3.91969	0.0699055	0.495253	0
Lrrc7	-0.30765	5.96886	3.91782	0.0699638	0.495253	0
Ino80dos	0.292423	5.98781	3.9167	0.0699989	0.495253	0
Rab5b	0.315318	5.49618	3.91591	0.070024	0.495253	0
Lars	0.293971	5.94022	3.91494	0.0700543	0.495253	0
Clk3	0.422167	4.07581	3.91421	0.0700772	0.495253	0
Amer1	0.794157	3.36194	3.91302	0.0701146	0.495253	0
Fam13a	0.426781	4.68883	3.9127	0.0701245	0.495253	0
Alkbh2	-0.426622	3.94315	3.91161	0.070159	0.495253	0
Mtmr10	0.438141	5.31824	3.91071	0.0701873	0.495253	0
Nomo1	0.568896	3.48303	3.91068	0.0701882	0.495253	0
Banf1	-0.378254	5.90454	3.90585	0.0703405	0.495732	0
Timm10	-0.325679	5.24739	3.90494	0.0703691	0.495732	0
Hist2h4	0.760405	2.66495	3.90279	0.0704368	0.495732	0
Ddx39	-0.524404	3.35809	3.90228	0.0704532	0.495732	0
Wdr37	0.352461	4.98394	3.90128	0.0704848	0.495732	0
P4ha3	-0.434405	5.94826	3.89925	0.0705489	0.495732	0
4930473A02Rik	-0.606425	3.2438	3.899	0.0705569	0.495732	0
Efemp1	-0.840491	2.02285	3.89605	0.0706501	0.495732	0
Gm38839	0.873003	2.20885	3.89596	0.0706531	0.495732	0
Arxes1	0.458722	4.47573	3.89551	0.0706673	0.495732	0
Borcs7	-0.313551	5.34189	3.89369	0.0707252	0.495732	0
Gm26652	0.779753	2.60627	3.89311	0.0707435	0.495732	0
Med7	0.331093	5.33724	3.88799	0.0709063	0.495911	0
Ift52	-0.412624	4.66621	3.88719	0.0709318	0.495911	0
Zfp382	0.627363	3.07189	3.88653	0.0709528	0.495911	0
Traf3ip1	0.466941	3.99253	3.88359	0.0710466	0.495911	0
Zcwpw1	-0.443158	4.06647	3.8834	0.0710528	0.495911	0
Gm28307	-0.955079	2.09124	3.87945	0.0711789	0.495911	0
Fam204a	0.295317	6.5475	3.87929	0.0711841	0.495911	0
Fez2	0.357207	5.0309	3.87809	0.0712226	0.495911	0
Aldh2	0.286257	7.238	3.87768	0.0712357	0.495911	0
Drc3	0.617064	3.069	3.87674	0.0712657	0.495911	0
Trim41	-0.378547	4.38641	3.87646	0.0712747	0.495911	0
Mif4gd	-0.331549	5.50401	3.87585	0.0712943	0.495911	0
Tbcc	0.377987	4.83384	3.87576	0.0712971	0.495911	0
Ncoa4	0.355514	5.41254	3.86995	0.071484	0.496167	0
Hadha	0.311889	6.82874	3.86956	0.0714964	0.496167	0
Susd6	0.314267	5.93997	3.86734	0.0715679	0.496167	0
Sacm1l	0.319363	6.12369	3.8662	0.0716044	0.496167	0
1700088E04Rik	0.349638	4.74233	3.86576	0.0716189	0.496167	0
Klhl26	-0.392311	4.85451	3.86572	0.0716199	0.496167	0
Clcn2	0.419006	4.51358	3.86532	0.071633	0.496167	0
Rrbp1	0.271274	6.66543	3.86427	0.0716668	0.496167	0
Gtdc1	-0.33029	5.61377	3.86163	0.071752	0.496167	0
Coq10b	0.874175	6.65819	5.08379	0.0717844	0.496167	0
Rab42	-0.880554	2.16976	3.86032	0.0717943	0.496167	0
L3mbtl3	-0.277575	6.41401	3.85948	0.0718216	0.496167	0
Wasl	0.274256	6.89248	3.85766	0.0718805	0.496292	0
Nradd	-0.41727	4.70042	3.85349	0.0720155	0.496687	0
4930579H20Rik	-0.713696	2.45835	3.85338	0.072019	0.496687	0
Nr1h2	-0.337199	4.99043	3.84828	0.072185	0.497551	1
Nfxl1	0.470878	4.55266	3.84326	0.0723486	0.4976	0
Phka1	0.277773	6.36993	3.84256	0.0723714	0.4976	0
Zhx1	0.285138	6.04764	3.84163	0.0724016	0.4976	1
Trip6	-0.391239	4.88521	3.83936	0.072476	0.4976	0
Zfp592	0.4036	4.27941	3.83565	0.0725974	0.4976	1
Mtmr1	0.356505	4.87943	3.83493	0.0726207	0.4976	0
Has2os	-0.424025	4.15071	3.83397	0.0726525	0.4976	0
Tada2b	0.451553	3.88835	3.83395	0.072653	0.4976	1
Lzic	0.308225	6.30033	3.83297	0.0726851	0.4976	0
1810010H24Rik	-0.579895	3.39696	3.83264	0.0726961	0.4976	0
Sertad3	-0.586197	3.0899	3.83204	0.0727157	0.4976	0
Pak1	0.447373	4.19604	3.83132	0.0727394	0.4976	0
Gm14412	0.556314	3.47676	3.83079	0.0727569	0.4976	0
Klhl12	-0.341111	4.72332	3.8306	0.0727629	0.4976	0
Dtymk	-0.279272	6.59242	3.82808	0.0728458	0.497889	0
Rbfox3	-0.929843	1.86908	3.82487	0.0729516	0.498137	0
Rnaset2a	-0.437784	5.68158	3.8245	0.0729638	0.498137	0
Alg3	-0.730677	3.13496	3.82071	0.0730889	0.498145	0
P2rx4	-0.427637	4.0649	3.82041	0.0730988	0.498145	0
Gdf10	0.441436	4.22287	3.82018	0.0731064	0.498145	0
Prkcsh	0.316844	5.84827	3.81952	0.0731282	0.498145	0
Psmd7	0.272523	6.96668	3.81681	0.0732177	0.498476	0
Tbc1d5	-0.279493	6.23217	3.81071	0.0734201	0.499391	0
Gm16499	-0.712729	2.47341	3.80998	0.0734445	0.499391	0
H2-K1	0.385628	6.10525	3.80906	0.0734748	0.499391	0
A230057D06Rik	-0.294631	7.0553	3.80511	0.0736064	0.499474	0
Dpf2	0.331855	5.01624	3.80494	0.0736121	0.499474	0
Gm19412	-0.339151	5.06933	3.80309	0.0736737	0.499474	0
Slc39a12	0.29283	7.39126	3.80289	0.0736803	0.499474	0
Kcnip1	-0.34753	8.11273	3.80134	0.0737322	0.499474	0
Dld	0.325103	5.8049	3.80133	0.0737325	0.499474	0
Eef2kmt	-0.393546	4.65696	3.79647	0.0738948	0.500296	0
Zbtb21	-0.546546	3.43423	3.79144	0.0740634	0.50116	0
Tgoln1	0.349921	6.12794	3.79011	0.0741081	0.501176	0
Pde1c	-0.321138	7.60236	3.78893	0.0741479	0.501176	0
Cpne2	0.275861	6.66461	3.78192	0.074384	0.502436	0
Lyrm9	-0.437337	3.80764	3.77947	0.0744665	0.502436	0
Hscb	-0.377298	4.52979	3.77858	0.0744968	0.502436	0
Wdr95	0.880847	2.56786	3.77716	0.0745449	0.502436	0
Fhod3	-1.27155	1.37531	3.77518	0.0746117	0.502436	0
Sh2d3c	-0.899257	2.18004	3.774	0.0746517	0.502436	0
Trim11	-0.448951	3.95804	3.77367	0.0746629	0.502436	0
Usp42	-0.434416	3.90469	3.77365	0.0746637	0.502436	0
Mrpl57	-0.292527	5.79801	3.76972	0.0747969	0.503028	0
Hspe1	-0.340318	8.0556	3.76863	0.074834	0.503028	0
Dbn1	-0.309297	5.23697	3.7635	0.0750087	0.503924	0
Csrp1	0.329799	8.12989	3.76203	0.0750587	0.503983	0
4930432B10Rik	-0.786425	2.39445	3.7605	0.075111	0.504057	0
Cipc	0.289023	6.00692	3.75895	0.0751637	0.504134	0
Hars	-0.343528	4.77099	3.7557	0.0752752	0.504357	0
Syt11	-0.32403	9.66126	3.75557	0.0752796	0.504357	0
Tuba4a	0.586348	3.36087	3.75148	0.0754195	0.504744	0
Rce1	0.482229	4.04844	3.75147	0.07542	0.504744	0
Qpctl	-0.565572	3.32851	3.7494	0.0754912	0.504943	0
Mia	0.326067	5.37312	3.74752	0.0755556	0.505097	0
Sbno2	0.48951	3.67211	3.74437	0.075664	0.505545	0
Ccdc122	-0.381319	4.6976	3.74304	0.0757101	0.505554	0
Ccar1	0.276203	6.28358	3.74193	0.0757482	0.505554	0
Unc13a	0.677853	2.82148	3.7397	0.0758253	0.505776	0
Alk	1.13461	1.93237	3.73856	0.0758644	0.505776	0
1010001B22Rik	0.707639	2.95998	3.73503	0.0759865	0.505814	0
Nme5	-0.415892	4.01096	3.73149	0.0761093	0.505814	0
Rapgef1	-0.30783	5.34878	3.73049	0.0761442	0.505814	0
Rpl13	-0.343225	10.093	3.73023	0.0761529	0.505814	0
Tmem106c	-0.324719	5.31192	3.7288	0.0762026	0.505814	0
Stard8	0.398129	4.38943	3.72763	0.0762433	0.505814	0
Pmm1	0.329933	7.37128	3.7273	0.0762547	0.505814	0
Taf11	-0.31861	5.55154	3.72645	0.0762844	0.505814	0
Arsa	0.45684	3.8774	3.72598	0.0763007	0.505814	0
Mfsd13a	-0.487991	3.46011	3.72533	0.0763235	0.505814	0
Leng1	0.332062	4.90167	3.72526	0.0763259	0.505814	0
Depdc7	1.00062	1.95547	3.72237	0.0764264	0.506206	0
Ppib	-0.35477	8.52253	3.71334	0.0767421	0.507901	0
Mrps21	-0.379128	7.40518	3.71075	0.076833	0.507901	0
Rnf32	-0.403918	4.36738	3.71047	0.0768427	0.507901	0
Gm960	-1.02101	2.25612	3.70823	0.0769215	0.507901	0
P3h3	-0.38	4.36741	3.70817	0.0769236	0.507901	0
C530044C16Rik	0.987058	2.30849	3.70793	0.076932	0.507901	0
Ccdc162	0.337582	5.16074	3.70457	0.0770501	0.508095	0
Mlh1	-0.439966	3.77617	3.70341	0.0770909	0.508095	0
Tmem38a	0.322822	5.30995	3.70285	0.0771106	0.508095	0
Sox1	-0.265114	7.03127	3.70159	0.0771551	0.508095	1
Tmem200c	0.889826	2.18985	3.70086	0.0771809	0.508095	0
Ippk	-0.578471	3.60915	3.69903	0.0772455	0.508095	0
Hist1h4d	-0.449321	6.88147	3.80017	0.0772528	0.508095	0
BC051226	-0.35964	4.45652	3.69614	0.0773478	0.508297	0
C1qtnf4	0.31609	5.81884	3.6956	0.0773668	0.508297	0
Bag6	-0.327572	4.90296	3.69345	0.0774428	0.508523	0
Pgd	0.36747	4.67001	3.68706	0.0776698	0.509466	0
Abcb1b	0.435649	3.90821	3.68705	0.0776698	0.509466	0
Sh3bp4	0.517176	3.90591	3.6825	0.0778318	0.510141	0
A930024E05Rik	0.599562	3.33732	3.68181	0.0778564	0.510141	0
Sh3pxd2b	-0.29883	6.35983	3.67606	0.078062	0.511214	0
Arid4a	0.314611	6.69147	3.67431	0.0781244	0.511348	0
Rbm18	0.341476	4.92622	3.67285	0.0781767	0.511416	0
Synpo2	0.317023	5.82557	3.67077	0.0782514	0.511568	0
Aggf1	0.334673	5.49169	3.66932	0.0783035	0.511568	0
A330033J07Rik	-0.893802	2.36513	3.66843	0.0783353	0.511568	0
Fndc10	-0.765367	2.80307	3.66754	0.0783675	0.511568	0
8030456M14Rik	-0.759831	2.63962	3.66219	0.0785599	0.51255	0
R3hdm4	-0.315595	4.94995	3.6592	0.0786679	0.51298	0
Gm9968	-0.582666	3.17709	3.65585	0.0787889	0.513379	0
Chd3	-0.29622	5.56987	3.65466	0.0788318	0.513379	0
Endog	-0.44647	4.47616	3.65365	0.0788684	0.513379	0
Abi1	0.274776	7.03047	3.65183	0.0789345	0.513379	0
Tef	0.353118	6.62433	3.65123	0.078956	0.513379	1
Agt	0.274231	7.24533	3.6493	0.0790261	0.513379	0
Gyg	-0.353517	4.51302	3.64848	0.0790561	0.513379	0
Vps39	-0.403167	3.97489	3.64738	0.0790961	0.513379	0
Fam160a2	-0.367226	4.54035	3.64427	0.0792092	0.513379	0
Ubqln1	0.298512	5.52297	3.64322	0.0792474	0.513379	0
Gm43713	-0.614339	3.46456	3.64155	0.0793081	0.513379	0
Plxdc2	0.293107	6.14312	3.64107	0.0793257	0.513379	0
Dcdc2b	-0.783066	2.11208	3.63911	0.0793973	0.513379	0
Prkd1	0.290389	7.56161	3.63875	0.0794104	0.513379	0
BC006965	0.410037	4.21494	3.63833	0.0794256	0.513379	0
Gon4l	0.314609	5.58732	3.63798	0.0794383	0.513379	1
Bcl10	0.285639	5.78089	3.63783	0.0794439	0.513379	0
Ppp1r13l	-0.981206	1.58804	3.63655	0.0794908	0.513409	0
Arfgap2	0.312666	5.26411	3.63034	0.0797181	0.514369	0
Afap1	-0.321591	4.89584	3.63019	0.0797235	0.514369	0
Katnal2	-0.33996	5.12973	3.62751	0.0798222	0.514733	0
Syt14	-0.521175	3.38535	3.6227	0.0799989	0.515334	0
Sirt1	0.313	5.48224	3.62097	0.0800629	0.515334	0
Prmt5	-0.347205	4.67885	3.61978	0.0801066	0.515334	0
Gdap1	-0.556611	3.48613	3.619	0.0801356	0.515334	0
Eno3	-0.755259	2.18707	3.61782	0.0801791	0.515334	0
Rbmx	-0.283629	5.80405	3.6172	0.0802018	0.515334	0
Herc2	0.316664	6.40684	3.61696	0.0802109	0.515334	0
Ldb2	-0.339649	5.95926	3.61513	0.0802784	0.515467	0
Peak1	-0.342786	5.59241	3.61412	0.080316	0.515467	0
Dcaf12l1	-0.575547	3.02571	3.61241	0.0803793	0.515582	0
F2r	-0.638685	2.96748	3.61135	0.0804184	0.515582	0
Krit1	0.307569	6.19402	3.60626	0.0806077	0.516524	0
Degs1	0.277811	6.67532	3.60467	0.0806668	0.516631	0
Rrp7a	-0.39779	4.43319	3.60311	0.0807247	0.516657	0
Dop1a	0.300794	5.72844	3.60017	0.0808344	0.516657	0
Rps15	-0.309782	7.89191	3.59993	0.0808434	0.516657	0
Hdhd5	0.376954	4.37221	3.59892	0.0808809	0.516657	0
Scamp3	0.323566	4.95767	3.59888	0.0808825	0.516657	0
Hdac11	0.384203	4.29905	3.59513	0.0810227	0.517256	0
Pcyox1	-0.354577	5.44928	3.59411	0.081061	0.517256	0
Pofut1	-0.346429	4.72221	3.59162	0.0811541	0.51758	0
Nectin3	0.268595	6.24615	3.5898	0.0812223	0.517744	0
6430548M08Rik	-0.434187	4.92194	3.58516	0.0813968	0.518148	0
Yy1	0.281462	6.54561	3.58329	0.0814672	0.518148	1
Sacs	0.358906	4.52935	3.58262	0.0814923	0.518148	0
Smarcc1	-0.259829	6.64865	3.58232	0.0815037	0.518148	1
Prmt3	-0.419601	4.09331	3.57989	0.0815955	0.518148	0
Gm10516	-0.534497	3.25596	3.5789	0.0816326	0.518148	0
Gm10762	-0.352467	4.46402	3.57838	0.0816522	0.518148	0
Cstdc2	0.805113	2.76313	3.57798	0.0816674	0.518148	0
Pygb	0.309533	8.34191	3.577	0.0817045	0.518148	0
Epha4	-0.295042	5.60162	3.57622	0.0817341	0.518148	0
Hey1	0.376258	4.30982	3.57467	0.0817926	0.518148	1
Hlcs	-0.360201	5.24491	3.57461	0.081795	0.518148	0
Gm49306	0.8183	2.34631	3.57172	0.0819046	0.518385	0
Acap2	0.26119	6.67732	3.57138	0.0819173	0.518385	0
Napepld	1.04671	2.46343	3.569	0.0820077	0.518688	0
Zfp169	-0.641394	3.09137	3.56431	0.082186	0.519547	1
Atad2	-0.424878	4.14421	3.561	0.0823121	0.519802	0
Gramd3	0.276379	7.16899	3.55941	0.0823725	0.519802	0
Ss18	-0.296123	5.66788	3.55841	0.0824108	0.519802	0
Nxn	0.270651	7.15357	3.55815	0.0824208	0.519802	0
Yes1	-0.28988	5.82986	3.55658	0.0824808	0.519802	0
Fam214a	-0.293978	5.98347	3.55655	0.0824818	0.519802	0
Dynll1	0.30923	8.32242	3.55539	0.0825262	0.519813	0
Atxn7l1	0.312651	5.34537	3.55147	0.0826765	0.520264	0
Bend7	-0.365361	4.7256	3.55121	0.0826865	0.520264	0
Rfx7	-0.260279	6.38268	3.55019	0.0827257	0.520264	1
Cyp4f15	-0.460283	3.56816	3.54864	0.0827849	0.520292	0
Lrrc74b	-0.921827	1.8636	3.5477	0.0828212	0.520292	0
Gm26936	-0.841953	2.2554	3.5437	0.0829751	0.520292	0
A730036I17Rik	0.61047	2.97682	3.54343	0.0829853	0.520292	0
Mettl24	0.411738	4.24427	3.54287	0.0830071	0.520292	0
Zxdc	0.395033	4.24362	3.5413	0.0830677	0.520292	1
Gm5089	0.285094	7.52879	3.53864	0.0831702	0.520292	0
Gm16230	0.915484	1.9602	3.53838	0.0831804	0.520292	0
Cdc42bpa	0.295974	7.37433	3.53752	0.0832134	0.520292	0
Gm44686	-0.616626	3.15479	3.5375	0.0832143	0.520292	0
Gm28424	-0.798644	1.97636	3.53675	0.0832433	0.520292	0
2310057M21Rik	0.501888	3.56675	3.53552	0.0832908	0.520292	0
Ptbp1	0.351755	4.99351	3.53504	0.0833093	0.520292	0
Pard3	-0.282866	6.56961	3.53459	0.0833268	0.520292	0
Eif4g3	-0.27096	6.31052	3.53193	0.0834298	0.520668	0
Ccdc71l	0.60534	3.36488	3.52999	0.0835049	0.520671	0
Zfp90	-0.412404	3.97448	3.5289	0.0835473	0.520671	0
C130060C02Rik	0.584348	3.67551	3.52765	0.083596	0.520671	0
Mtfr1	0.395099	4.11867	3.52752	0.0836008	0.520671	0
Nr4a3	-0.638048	3.70321	3.52593	0.0836626	0.520782	1
Pfn4	0.64313	2.98895	3.52308	0.0837736	0.520782	0
Cldn12	0.499294	3.56297	3.52224	0.0838067	0.520782	0
Ears2	-0.67615	3.13331	3.51901	0.0839326	0.520782	0
Snrpb2	-0.375348	5.39337	3.51673	0.0840215	0.520782	0
Zfp879	-0.663594	2.51776	3.51604	0.0840485	0.520782	0
BC037039	0.824189	2.4778	3.51459	0.0841055	0.520782	0
Fbxl12	-0.366103	4.7197	3.51401	0.0841282	0.520782	0
Prdm15	0.600912	3.12577	3.51358	0.0841448	0.520782	1
Isoc2a	-0.508161	4.58477	3.51195	0.084209	0.520782	0
1700037H04Rik	-0.570422	3.25723	3.51159	0.0842228	0.520782	0
Hist1h4a	-0.675748	2.50278	3.51107	0.0842431	0.520782	0
7530416G11Rik	-0.912807	2.08402	3.50973	0.0842957	0.520782	0
Ppm1h	-0.513385	3.65152	3.50869	0.0843367	0.520782	0
C230013L11Rik	-0.792902	2.29492	3.50572	0.0844535	0.520782	0
Ramac	0.374417	5.44852	3.50533	0.0844688	0.520782	0
Rasa2	0.281077	7.47949	3.50496	0.0844835	0.520782	0
A930012L18Rik	0.890824	2.21731	3.50377	0.0845301	0.520782	0
Tgfb3	-0.420127	4.24541	3.50326	0.0845505	0.520782	0
Zfp280b	0.720829	2.55593	3.4999	0.0846828	0.520782	1
Ufsp2	-0.3075	5.3063	3.49975	0.0846889	0.520782	0
Tmem51	-0.347518	4.51206	3.4968	0.0848052	0.520782	0
Itsn1	0.265285	6.24826	3.49614	0.0848315	0.520782	0
Mtln	-0.277891	6.47635	3.49589	0.0848415	0.520782	0
Znrf1	-0.307245	5.15833	3.49572	0.084848	0.520782	0
Ndufa11	-0.313463	7.49424	3.49513	0.0848714	0.520782	0
Gpx8	-0.31919	6.39165	3.49361	0.0849315	0.520782	0
Cideb	-0.808508	2.6388	3.49277	0.084965	0.520782	0
Cyb5b	0.299343	5.32158	3.4923	0.0849834	0.520782	0
Ssr2	-0.289558	6.19499	3.49084	0.0850414	0.520782	0
Slco1c1	0.305855	7.80163	3.48994	0.085077	0.520782	0
Sept11	-0.31238	5.51453	3.48971	0.0850862	0.520782	0
Polr3k	-0.310561	4.91785	3.48964	0.0850892	0.520782	0
Dbt	-0.358037	5.36449	3.48813	0.0851491	0.520782	0
Pwwp2a	0.311155	6.08183	3.48714	0.0851885	0.520782	0
Bod1l	0.285774	6.77716	3.48645	0.085216	0.520782	0
Dcun1d5	-0.26281	6.45096	3.48542	0.0852566	0.520782	0
Mrps18c	-0.343251	5.8698	3.48518	0.0852665	0.520782	0
Rpl37	-0.422805	9.92922	3.48461	0.0852892	0.520782	0
[truncated: 30,286 more rows]

## Sheet: Ascl1_qNSCs_GO
ID	Description	GeneRatio	BgRatio	pvalue	p.adjust	qvalue	ENTREZID	Count	Gene
GO:0030856	regulation of epithelial cell differentiation	'9/144'	'168/28943'	1.7547e-07	0.000172377	0.000130466	15208|12443|13388|18109|17172|18128|19126|108655|195733	9	Hes5|Ccnd1|Dll1|Mycn|Ascl1|Notch1|Prom1|Foxp1|Grhl1
GO:0045607	regulation of inner ear auditory receptor cell differentiation	'4/144'	'12/28943'	2.82008e-07	0.000172377	0.000130466	15208|13388|18109|18128	4	Hes5|Dll1|Mycn|Notch1
GO:0045631	regulation of mechanoreceptor differentiation	'4/144'	'12/28943'	2.82008e-07	0.000172377	0.000130466	15208|13388|18109|18128	4	Hes5|Dll1|Mycn|Notch1
GO:2000980	regulation of inner ear receptor cell differentiation	'4/144'	'12/28943'	2.82008e-07	0.000172377	0.000130466	15208|13388|18109|18128	4	Hes5|Dll1|Mycn|Notch1
GO:0043583	ear development	'10/144'	'254/28943'	6.22187e-07	0.000304249	0.000230275	15208|13388|18109|20897|60613|18128|12305|12609|320790|57266	10	Hes5|Dll1|Mycn|Stra6|Kcnq4|Notch1|Ddr1|Cebpd|Chd7|Cxcl14
GO:0001822	kidney development	'11/144'	'334/28943'	9.799e-07	0.000399309	0.000302222	15208|13388|20897|12931|67703|18186|19277|18129|18128|19126|15903	11	Hes5|Dll1|Stra6|Crlf1|Kirrel3|Nrp1|Ptpro|Notch2|Notch1|Prom1|Id3
GO:0072001	renal system development	'11/144'	'348/28943'	1.46088e-06	0.000510265	0.0003862	15208|13388|20897|12931|67703|18186|19277|18129|18128|19126|15903	11	Hes5|Dll1|Stra6|Crlf1|Kirrel3|Nrp1|Ptpro|Notch2|Notch1|Prom1|Id3
GO:0031589	cell-substrate adhesion	'11/144'	'371/28943'	2.7073e-06	0.00082742	0.000626242	13612|13607|56013|12571|18186|23790|18128|12305|109700|18606|109711	11	Edil3|Eda|Srcin1|Cdk6|Nrp1|Coro1c|Notch1|Ddr1|Itga1|Enpp2|Actn1
GO:0007219	Notch signaling pathway	'8/144'	'185/28943'	4.29618e-06	0.00109231	0.000826729	15208|13388|17172|12571|382111|18129|18128|244418	8	Hes5|Dll1|Ascl1|Cdk6|Susd5|Notch2|Notch1|Prag1
GO:0001655	urogenital system development	'11/144'	'391/28943'	4.46753e-06	0.00109231	0.000826729	15208|13388|20897|12931|67703|18186|19277|18129|18128|19126|15903	11	Hes5|Dll1|Stra6|Crlf1|Kirrel3|Nrp1|Ptpro|Notch2|Notch1|Prom1|Id3
GO:0010001	glial cell differentiation	'9/144'	'261/28943'	6.77402e-06	0.00150568	0.00113959	15208|13388|18109|17172|13490|18128|215798|18606|14733	9	Hes5|Dll1|Mycn|Ascl1|Drd3|Notch1|Adgrg6|Enpp2|Gpc1
GO:0045604	regulation of epidermal cell differentiation	'5/144'	'56/28943'	8.85454e-06	0.00180411	0.00136546	15208|13388|18109|18128|195733	5	Hes5|Dll1|Mycn|Notch1|Grhl1
GO:0030857	negative regulation of epithelial cell differentiation	'5/144'	'57/28943'	9.66727e-06	0.00181819	0.00137612	15208|12443|13388|18128|108655	5	Hes5|Ccnd1|Dll1|Notch1|Foxp1
GO:0072073	kidney epithelium development	'7/144'	'155/28943'	1.3118e-05	0.00227878	0.00172472	15208|13388|12931|19277|18129|18128|19126	7	Hes5|Dll1|Crlf1|Ptpro|Notch2|Notch1|Prom1
GO:0042063	gliogenesis	'10/144'	'363/28943'	1.47564e-05	0.00227878	0.00172472	15208|13388|18109|17172|12571|13490|18128|215798|18606|14733	10	Hes5|Dll1|Mycn|Ascl1|Cdk6|Drd3|Notch1|Adgrg6|Enpp2|Gpc1
GO:0048839	inner ear development	'8/144'	'221/28943'	1.57289e-05	0.00227878	0.00172472	15208|13388|18109|60613|18128|12609|320790|57266	8	Hes5|Dll1|Mycn|Kcnq4|Notch1|Cebpd|Chd7|Cxcl14
GO:0045682	regulation of epidermis development	'5/144'	'63/28943'	1.58443e-05	0.00227878	0.00172472	15208|13388|18109|18128|195733	5	Hes5|Dll1|Mycn|Notch1|Grhl1
GO:0072006	nephron development	'7/144'	'161/28943'	1.67814e-05	0.00227948	0.00172525	15208|13388|67703|19277|18129|18128|19126	7	Hes5|Dll1|Kirrel3|Ptpro|Notch2|Notch1|Prom1
GO:0045662	negative regulation of myoblast differentiation	'4/144'	'32/28943'	1.89615e-05	0.00243348	0.00184181	13388|18128|57266|15903	4	Dll1|Notch1|Cxcl14|Id3
GO:0032835	glomerulus development	'5/144'	'66/28943'	1.99058e-05	0.00243348	0.00184181	67703|19277|18129|18128|19126	5	Kirrel3|Ptpro|Notch2|Notch1|Prom1
GO:0050767	regulation of neurogenesis	'11/144'	'463/28943'	2.16399e-05	0.00251951	0.00190692	15208|13388|18109|55927|17172|18186|13490|18128|67414|320790|18606	11	Hes5|Dll1|Mycn|Hes6|Ascl1|Nrp1|Drd3|Notch1|Mfn1|Chd7|Enpp2
GO:0007160	cell-matrix adhesion	'8/144'	'233/28943'	2.29938e-05	0.00255545	0.00193412	13607|12571|18186|23790|12305|109700|18606|109711	8	Eda|Cdk6|Nrp1|Coro1c|Ddr1|Itga1|Enpp2|Actn1
GO:1905208	negative regulation of cardiocyte differentiation	'3/144'	'12/28943'	2.5676e-05	0.00272947	0.00206583	13649|12444|13388	3	Egfr|Ccnd2|Dll1
GO:0072009	nephron epithelium development	'6/144'	'120/28943'	3.13188e-05	0.00319061	0.00241485	15208|13388|19277|18129|18128|19126	6	Hes5|Dll1|Ptpro|Notch2|Notch1|Prom1
GO:0070986	left/right axis specification	'3/144'	'13/28943'	3.32571e-05	0.00321228	0.00243125	13388|18129|18128	3	Dll1|Notch2|Notch1
GO:0045686	negative regulation of glial cell differentiation	'4/144'	'37/28943'	3.41592e-05	0.00321228	0.00243125	15208|18109|13490|18128	4	Hes5|Mycn|Drd3|Notch1
GO:0048505	regulation of timing of cell differentiation	'3/144'	'14/28943'	4.21729e-05	0.00369657	0.00279779	13388|17172|18128	3	Dll1|Ascl1|Notch1
GO:0035051	cardiocyte differentiation	'7/144'	'186/28943'	4.23329e-05	0.00369657	0.00279779	13649|74103|12444|13388|24052|18128|108655	7	Egfr|Nebl|Ccnd2|Dll1|Sgcd|Notch1|Foxp1
GO:0035850	epithelial cell differentiation involved in kidney development	'4/144'	'41/28943'	5.15755e-05	0.00414261	0.00313538	19277|18129|18128|19126	4	Ptpro|Notch2|Notch1|Prom1
GO:0051154	negative regulation of striated muscle cell differentiation	'4/144'	'41/28943'	5.15755e-05	0.00414261	0.00313538	12444|13388|18128|108655	4	Ccnd2|Dll1|Notch1|Foxp1
GO:0043584	nose development	'3/144'	'15/28943'	5.25239e-05	0.00414261	0.00313538	20897|17172|320790	3	Stra6|Ascl1|Chd7
GO:0001654	eye development	'10/144'	'424/28943'	5.49606e-05	0.00414423	0.0031366	13649|15208|13388|20897|18186|18129|18128|19126|69675|320790	10	Egfr|Hes5|Dll1|Stra6|Nrp1|Notch2|Notch1|Prom1|Pxdn|Chd7
GO:0150063	visual system development	'10/144'	'427/28943'	5.82807e-05	0.00414423	0.0031366	13649|15208|13388|20897|18186|18129|18128|19126|69675|320790	10	Egfr|Hes5|Dll1|Stra6|Nrp1|Notch2|Notch1|Prom1|Pxdn|Chd7
GO:0060541	respiratory system development	'8/144'	'267/28943'	6.02859e-05	0.00414423	0.0031366	18109|20897|17172|13607|15483|18128|108655|320790	8	Mycn|Stra6|Ascl1|Eda|Hsd11b1|Notch1|Foxp1|Chd7
GO:0048880	sensory system development	'10/144'	'431/28943'	6.29723e-05	0.00414423	0.0031366	13649|15208|13388|20897|18186|18129|18128|19126|69675|320790	10	Egfr|Hes5|Dll1|Stra6|Nrp1|Notch2|Notch1|Prom1|Pxdn|Chd7
GO:0040034	regulation of development, heterochronic	'3/144'	'16/28943'	6.44092e-05	0.00414423	0.0031366	13388|17172|18128	3	Dll1|Ascl1|Notch1
GO:0045605	negative regulation of epidermal cell differentiation	'3/144'	'16/28943'	6.44092e-05	0.00414423	0.0031366	15208|13388|18128	3	Hes5|Dll1|Notch1
GO:0045683	negative regulation of epidermis development	'3/144'	'16/28943'	6.44092e-05	0.00414423	0.0031366	15208|13388|18128	3	Hes5|Dll1|Notch1
GO:0045747	positive regulation of Notch signaling pathway	'4/144'	'44/28943'	6.83408e-05	0.00428444	0.00324273	15208|13388|17172|18128	4	Hes5|Dll1|Ascl1|Notch1
GO:0002067	glandular epithelial cell differentiation	'5/144'	'86/28943'	7.16274e-05	0.00437823	0.00331371	13388|17172|12571|18128|108655	5	Dll1|Ascl1|Cdk6|Notch1|Foxp1
GO:0003184	pulmonary valve morphogenesis	'3/144'	'17/28943'	7.79262e-05	0.00464706	0.00351718	20897|18129|18128	3	Stra6|Notch2|Notch1
GO:0034329	cell junction assembly	'10/144'	'445/28943'	8.20117e-05	0.00477425	0.00361345	16979|20450|67703|18186|19277|23790|14086|103967|18606|109711	10	Lrrn1|St8sia2|Kirrel3|Nrp1|Ptpro|Coro1c|Fscn1|Dnm3|Enpp2|Actn1
GO:0008593	regulation of Notch signaling pathway	'5/144'	'90/28943'	8.89626e-05	0.00484686	0.0036684	15208|13388|17172|18128|244418	5	Hes5|Dll1|Ascl1|Notch1|Prag1
GO:0048715	negative regulation of oligodendrocyte differentiation	'3/144'	'18/28943'	9.31708e-05	0.00484686	0.0036684	15208|13490|18128	3	Hes5|Drd3|Notch1
GO:0061318	renal filtration cell differentiation	'3/144'	'18/28943'	9.31708e-05	0.00484686	0.0036684	19277|18129|19126	3	Ptpro|Notch2|Prom1
GO:0072112	podocyte differentiation	'3/144'	'18/28943'	9.31708e-05	0.00484686	0.0036684	19277|18129|19126	3	Ptpro|Notch2|Prom1
GO:0072311	glomerular epithelial cell differentiation	'3/144'	'18/28943'	9.31708e-05	0.00484686	0.0036684	19277|18129|19126	3	Ptpro|Notch2|Prom1
GO:0097581	lamellipodium organization	'5/144'	'92/28943'	9.87557e-05	0.00503037	0.00380729	19277|23790|14086|57257|18606	5	Ptpro|Coro1c|Fscn1|Vav3|Enpp2
GO:0045685	regulation of glial cell differentiation	'5/144'	'95/28943'	0.000114973	0.00571039	0.00432197	15208|18109|13490|18128|18606	5	Hes5|Mycn|Drd3|Notch1|Enpp2
GO:0043010	camera-type eye development	'9/144'	'376/28943'	0.000116777	0.00571039	0.00432197	13649|15208|13388|20897|18186|18129|18128|19126|320790	9	Egfr|Hes5|Dll1|Stra6|Nrp1|Notch2|Notch1|Prom1|Chd7
GO:0072010	glomerular epithelium development	'3/144'	'20/28943'	0.000129219	0.0061949	0.00468868	19277|18129|19126	3	Ptpro|Notch2|Prom1
GO:0061005	cell differentiation involved in kidney development	'4/144'	'52/28943'	0.000132152	0.00621367	0.00470289	19277|18129|18128|19126	4	Ptpro|Notch2|Notch1|Prom1
GO:0022612	gland morphogenesis	'6/144'	'157/28943'	0.000139307	0.00631242	0.00477762	13649|13607|18186|18129|18128|12305	6	Egfr|Eda|Nrp1|Notch2|Notch1|Ddr1
GO:0010810	regulation of cell-substrate adhesion	'7/144'	'225/28943'	0.000139415	0.00631242	0.00477762	13612|12571|18186|23790|18128|12305|18606	7	Edil3|Cdk6|Nrp1|Coro1c|Notch1|Ddr1|Enpp2
GO:0003177	pulmonary valve development	'3/144'	'21/28943'	0.000150206	0.00657105	0.00497337	20897|18129|18128	3	Stra6|Notch2|Notch1
GO:0003002	regionalization	'9/144'	'389/28943'	0.000150669	0.00657105	0.00497337	17965|15208|13388|55927|17172|18186|18129|18128|68151	9	Nbl1|Hes5|Dll1|Hes6|Ascl1|Nrp1|Notch2|Notch1|Wls
GO:0035272	exocrine system development	'4/144'	'54/28943'	0.00015319	0.00657105	0.00497337	13649|13607|18186|68151	4	Egfr|Eda|Nrp1|Wls
GO:0048732	gland development	'10/144'	'483/28943'	0.000159932	0.00674197	0.00510274	13649|12443|20897|17172|13607|18186|18129|18128|12305|68151	10	Egfr|Ccnd1|Stra6|Ascl1|Eda|Nrp1|Notch2|Notch1|Ddr1|Wls
GO:0050679	positive regulation of epithelial cell proliferation	'7/144'	'232/28943'	0.000168342	0.0069762	0.00528002	13649|12443|12444|18109|18129|18128|108655	7	Egfr|Ccnd1|Ccnd2|Mycn|Notch2|Notch1|Foxp1
GO:0060562	epithelial tube morphogenesis	'9/144'	'397/28943'	0.000175346	0.00707639	0.00535585	15208|13388|18109|18186|18129|18128|12305|21677|108655	9	Hes5|Dll1|Mycn|Nrp1|Notch2|Notch1|Ddr1|Tead2|Foxp1
GO:0048713	regulation of oligodendrocyte differentiation	'4/144'	'56/28943'	0.000176548	0.00707639	0.00535585	15208|13490|18128|18606	4	Hes5|Drd3|Notch1|Enpp2
GO:0072080	nephron tubule development	'5/144'	'105/28943'	0.000184139	0.0071557	0.00541587	15208|13388|18129|18128|19126	5	Hes5|Dll1|Notch2|Notch1|Prom1
GO:0060326	cell chemotaxis	'8/144'	'314/28943'	0.00018438	0.0071557	0.00541587	17965|18186|19277|18128|109700|57257|18606|57266	8	Nbl1|Nrp1|Ptpro|Notch1|Itga1|Vav3|Enpp2|Cxcl14
GO:0048638	regulation of developmental growth	'9/144'	'402/28943'	0.000192415	0.00735085	0.00556358	12444|13388|12575|14431|18186|13490|18128|108655|320790	9	Ccnd2|Dll1|Cdkn1a|Gamt|Nrp1|Drd3|Notch1|Foxp1|Chd7
GO:0090287	regulation of cellular response to growth factor stimulus	'8/144'	'318/28943'	0.0002009	0.007497	0.00567419	17965|15208|13388|18186|65112|18129|18128|14733	8	Nbl1|Hes5|Dll1|Nrp1|Pmepa1|Notch2|Notch1|Gpc1
GO:0014014	negative regulation of gliogenesis	'4/144'	'58/28943'	0.000202373	0.007497	0.00567419	15208|18109|13490|18128	4	Hes5|Mycn|Drd3|Notch1
GO:0030900	forebrain development	'9/144'	'407/28943'	0.000210847	0.00769434	0.00582355	13649|15208|17172|67703|18186|23790|18128|15572|320790	9	Egfr|Hes5|Ascl1|Kirrel3|Nrp1|Coro1c|Notch1|Elavl4|Chd7
GO:0045737	positive regulation of cyclin-dependent protein serine/threonine kinase activity	'3/144'	'24/28943'	0.000226098	0.00812957	0.00615296	13649|12443|12444	3	Egfr|Ccnd1|Ccnd2
GO:0061326	renal tubule development	'5/144'	'111/28943'	0.000238649	0.00845648	0.00640038	15208|13388|18129|18128|19126	5	Hes5|Dll1|Notch2|Notch1|Prom1
GO:0042491	inner ear auditory receptor cell differentiation	'4/144'	'61/28943'	0.000246063	0.00859462	0.00650494	15208|13388|18109|18128	4	Hes5|Dll1|Mycn|Notch1
GO:0060972	left/right pattern formation	'3/144'	'25/28943'	0.000255996	0.00881562	0.0066722	13388|18129|18128	3	Dll1|Notch2|Notch1
GO:0048562	embryonic organ morphogenesis	'8/144'	'333/28943'	0.000274056	0.0093065	0.00704373	13388|18109|20897|18129|60613|18128|21677|320790	8	Dll1|Mycn|Stra6|Notch2|Kcnq4|Notch1|Tead2|Chd7
GO:1904031	positive regulation of cyclin-dependent protein kinase activity	'3/144'	'27/28943'	0.000323196	0.0108249	0.00819292	13649|12443|12444	3	Egfr|Ccnd1|Ccnd2
GO:0048709	oligodendrocyte differentiation	'5/144'	'119/28943'	0.000329447	0.0108675	0.00822517	15208|17172|13490|18128|18606	5	Hes5|Ascl1|Drd3|Notch1|Enpp2
GO:0051148	negative regulation of muscle cell differentiation	'4/144'	'66/28943'	0.000333358	0.0108675	0.00822517	12444|13388|18128|108655	4	Ccnd2|Dll1|Notch1|Foxp1
GO:0061437	renal system vasculature development	'3/144'	'28/28943'	0.000360664	0.0114523	0.00866777	18186|18129|18128	3	Nrp1|Notch2|Notch1
GO:0061440	kidney vasculature development	'3/144'	'28/28943'	0.000360664	0.0114523	0.00866777	18186|18129|18128	3	Nrp1|Notch2|Notch1
GO:0035315	hair cell differentiation	'4/144'	'68/28943'	0.000373796	0.0117171	0.0088682	15208|13388|18109|18128	4	Hes5|Dll1|Mycn|Notch1
GO:0050678	regulation of epithelial cell proliferation	'9/144'	'442/28943'	0.00038551	0.0119313	0.00903033	13649|15208|12443|12444|18109|12571|18129|18128|108655	9	Egfr|Hes5|Ccnd1|Ccnd2|Mycn|Cdk6|Notch2|Notch1|Foxp1
GO:0003143	embryonic heart tube morphogenesis	'4/144'	'69/28943'	0.000395277	0.0120807	0.00914338	13388|18129|18128|21677	4	Dll1|Notch2|Notch1|Tead2
GO:0048738	cardiac muscle tissue development	'7/144'	'271/28943'	0.00043126	0.0130177	0.00985256	74103|12444|13388|24052|18128|108655|320790	7	Nebl|Ccnd2|Dll1|Sgcd|Notch1|Foxp1|Chd7
GO:0000079	regulation of cyclin-dependent protein serine/threonine kinase activity	'4/144'	'71/28943'	0.000440861	0.0131452	0.00994908	13649|12443|12444|12575	4	Egfr|Ccnd1|Ccnd2|Cdkn1a
GO:0001952	regulation of cell-matrix adhesion	'5/144'	'128/28943'	0.000460494	0.0134037	0.0101447	12571|18186|23790|12305|18606	5	Cdk6|Nrp1|Coro1c|Ddr1|Enpp2
GO:0003279	cardiac septum development	'5/144'	'128/28943'	0.000460494	0.0134037	0.0101447	20897|18186|18129|18128|320790	5	Stra6|Nrp1|Notch2|Notch1|Chd7
GO:0042476	odontogenesis	'5/144'	'129/28943'	0.000477166	0.0137255	0.0103883	13388|13607|68151|15903|208659	5	Dll1|Eda|Wls|Id3|Fam20a
GO:1905207	regulation of cardiocyte differentiation	'3/144'	'31/28943'	0.000489493	0.0139164	0.0105328	13649|12444|13388	3	Egfr|Ccnd2|Dll1
GO:0003205	cardiac chamber development	'6/144'	'199/28943'	0.00049742	0.0139792	0.0105803	20897|18186|18129|18128|215798|320790	6	Stra6|Nrp1|Notch2|Notch1|Adgrg6|Chd7
GO:1904029	regulation of cyclin-dependent protein kinase activity	'4/144'	'74/28943'	0.000516093	0.0143392	0.0108528	13649|12443|12444|12575	4	Egfr|Ccnd1|Ccnd2|Cdkn1a
GO:0060977	coronary vasculature morphogenesis	'3/144'	'32/28943'	0.000538169	0.0147845	0.0111898	18186|24052|18128	3	Nrp1|Sgcd|Notch1
GO:0003007	heart morphogenesis	'7/144'	'283/28943'	0.000557863	0.0151553	0.0114705	13388|18186|18129|18128|215798|21677|320790	7	Dll1|Nrp1|Notch2|Notch1|Adgrg6|Tead2|Chd7
GO:0007422	peripheral nervous system development	'4/144'	'76/28943'	0.000571054	0.0153431	0.0116126	17172|53881|215798|14733	4	Ascl1|Slc5a3|Adgrg6|Gpc1
GO:0014013	regulation of gliogenesis	'5/144'	'135/28943'	0.000586938	0.015507	0.0117366	15208|18109|13490|18128|18606	5	Hes5|Mycn|Drd3|Notch1|Enpp2
GO:1905314	semi-lunar valve development	'3/144'	'33/28943'	0.000589836	0.015507	0.0117366	20897|18129|18128	3	Stra6|Notch2|Notch1
GO:0043523	regulation of neuron apoptotic process	'7/144'	'290/28943'	0.000644366	0.0167604	0.0126853	12443|18008|12931|17172|56461|18186|109700	7	Ccnd1|Nes|Crlf1|Ascl1|Kcnip3|Nrp1|Itga1
GO:0014706	striated muscle tissue development	'7/144'	'291/28943'	0.000657548	0.0169232	0.0128085	74103|12444|13388|24052|18128|108655|320790	7	Nebl|Ccnd2|Dll1|Sgcd|Notch1|Foxp1|Chd7
GO:0010721	negative regulation of cell development	'6/144'	'211/28943'	0.000676266	0.0172237	0.0130359	15208|18109|18186|13490|23790|18128	6	Hes5|Mycn|Nrp1|Drd3|Coro1c|Notch1
GO:0035116	embryonic hindlimb morphogenesis	'3/144'	'35/28943'	0.000702439	0.0177058	0.0134008	18128|16764|320790	3	Notch1|Aff3|Chd7
GO:0055123	digestive system development	'5/144'	'141/28943'	0.000714653	0.0178299	0.0134947	13649|20897|17172|18128|68151	5	Egfr|Stra6|Ascl1|Notch1|Wls
GO:0048844	artery morphogenesis	'4/144'	'81/28943'	0.000726458	0.0179413	0.0135791	20897|18186|18128|320790	4	Stra6|Nrp1|Notch1|Chd7
GO:0030326	embryonic limb morphogenesis	'5/144'	'143/28943'	0.000761519	0.01795	0.0135856	18109|18129|18128|16764|320790	5	Mycn|Notch2|Notch1|Aff3|Chd7
GO:0035113	embryonic appendage morphogenesis	'5/144'	'143/28943'	0.000761519	0.01795	0.0135856	18109|18129|18128|16764|320790	5	Mycn|Notch2|Notch1|Aff3|Chd7
GO:0048710	regulation of astrocyte differentiation	'3/144'	'36/28943'	0.000763516	0.01795	0.0135856	15208|18109|18128	3	Hes5|Mycn|Notch1
GO:0051491	positive regulation of filopodium assembly	'3/144'	'36/28943'	0.000763516	0.01795	0.0135856	18186|14086|103967	3	Nrp1|Fscn1|Dnm3
GO:1902745	positive regulation of lamellipodium organization	'3/144'	'36/28943'	0.000763516	0.01795	0.0135856	23790|14086|18606	3	Coro1c|Fscn1|Enpp2
GO:0007435	salivary gland morphogenesis	'3/144'	'37/28943'	0.000827871	0.0188386	0.0142582	13649|13607|18186	3	Egfr|Eda|Nrp1
GO:0061384	heart trabecula morphogenesis	'3/144'	'37/28943'	0.000827871	0.0188386	0.0142582	18128|215798|320790	3	Notch1|Adgrg6|Chd7
GO:0072332	intrinsic apoptotic signaling pathway by p53 class mediator	'4/144'	'84/28943'	0.000832862	0.0188386	0.0142582	27280|12575|68048|80707	4	Phlda3|Cdkn1a|Aen|Wwox
GO:0002065	columnar/cuboidal epithelial cell differentiation	'5/144'	'146/28943'	0.000836072	0.0188386	0.0142582	13388|17172|12571|18128|108655	5	Dll1|Ascl1|Cdk6|Notch1|Foxp1
GO:0007389	pattern specification process	'9/144'	'493/28943'	0.000839839	0.0188386	0.0142582	17965|15208|13388|55927|17172|18186|18129|18128|68151	9	Nbl1|Hes5|Dll1|Hes6|Ascl1|Nrp1|Notch2|Notch1|Wls
GO:0060537	muscle tissue development	'9/144'	'494/28943'	0.000851867	0.0189347	0.0143309	74103|12444|13388|20897|24052|18128|108655|320790|14733	9	Nebl|Ccnd2|Dll1|Stra6|Sgcd|Notch1|Foxp1|Chd7|Gpc1
GO:0032413	negative regulation of ion transmembrane transporter activity	'4/144'	'85/28943'	0.000870646	0.0190065	0.0143853	66240|14664|13490|69563	4	Kcne1l|Slc6a9|Drd3|Mrln
GO:0060411	cardiac septum morphogenesis	'4/144'	'85/28943'	0.000870646	0.0190065	0.0143853	18186|18129|18128|320790	4	Nrp1|Notch2|Notch1|Chd7
GO:1901214	regulation of neuron death	'8/144'	'399/28943'	0.000898394	0.0193394	0.0146372	12443|18008|20450|12931|17172|56461|18186|109700	8	Ccnd1|Nes|St8sia2|Crlf1|Ascl1|Kcnip3|Nrp1|Itga1
GO:0045661	regulation of myoblast differentiation	'4/144'	'86/28943'	0.000909622	0.0193394	0.0146372	13388|18128|57266|15903	4	Dll1|Notch1|Cxcl14|Id3
GO:0048041	focal adhesion assembly	'4/144'	'86/28943'	0.000909622	0.0193394	0.0146372	18186|23790|18606|109711	4	Nrp1|Coro1c|Enpp2|Actn1
GO:0055007	cardiac muscle cell differentiation	'5/144'	'150/28943'	0.00094378	0.019515	0.0147702	74103|12444|13388|24052|108655	5	Nebl|Ccnd2|Dll1|Sgcd|Foxp1
GO:0001649	osteoblast differentiation	'6/144'	'225/28943'	0.000943854	0.019515	0.0147702	12571|71584|18128|80707|12609|15903	6	Cdk6|Gdpd2|Notch1|Wwox|Cebpd|Id3
GO:0048708	astrocyte differentiation	'4/144'	'87/28943'	0.000949812	0.019515	0.0147702	15208|13388|18109|18128	4	Hes5|Dll1|Mycn|Notch1
GO:0060113	inner ear receptor cell differentiation	'4/144'	'87/28943'	0.000949812	0.019515	0.0147702	15208|13388|18109|18128	4	Hes5|Dll1|Mycn|Notch1
GO:0045637	regulation of myeloid cell differentiation	'6/144'	'226/28943'	0.000965688	0.0196458	0.0148692	13388|68027|67017|12571|18129|108655	6	Dll1|Tmem178|Fam210b|Cdk6|Notch2|Foxp1
GO:0003206	cardiac chamber morphogenesis	'5/144'	'151/28943'	0.000972247	0.0196458	0.0148692	18186|18129|18128|215798|320790	5	Nrp1|Notch2|Notch1|Adgrg6|Chd7
GO:2000736	regulation of stem cell differentiation	'4/144'	'88/28943'	0.000991235	0.0198653	0.0150353	15208|12571|18128|21677	4	Hes5|Cdk6|Notch1|Tead2
GO:1901532	regulation of hematopoietic progenitor cell differentiation	'3/144'	'40/28943'	0.00104128	0.0204293	0.0154621	15208|12571|18128	3	Hes5|Cdk6|Notch1
GO:0002315	marginal zone B cell differentiation	'2/144'	'10/28943'	0.00107763	0.0204293	0.0154621	13388|18129	2	Dll1|Notch2
GO:0060837	blood vessel endothelial cell differentiation	'2/144'	'10/28943'	0.00107763	0.0204293	0.0154621	13388|18128	2	Dll1|Notch1
GO:0060982	coronary artery morphogenesis	'2/144'	'10/28943'	0.00107763	0.0204293	0.0154621	18186|18128	2	Nrp1|Notch1
GO:0072070	loop of Henle development	'2/144'	'10/28943'	0.00107763	0.0204293	0.0154621	15208|13388	2	Hes5|Dll1
GO:1905456	regulation of lymphoid progenitor cell differentiation	'2/144'	'10/28943'	0.00107763	0.0204293	0.0154621	15208|18128	2	Hes5|Notch1
GO:0045665	negative regulation of neuron differentiation	'4/144'	'90/28943'	0.00107786	0.0204293	0.0154621	15208|13388|17172|18128	4	Hes5|Dll1|Ascl1|Notch1
GO:0007431	salivary gland development	'3/144'	'41/28943'	0.00111941	0.0208928	0.015813	13649|13607|18186	3	Egfr|Eda|Nrp1
GO:0030513	positive regulation of BMP signaling pathway	'3/144'	'41/28943'	0.00111941	0.0208928	0.015813	15208|18129|18128	3	Hes5|Notch2|Notch1
GO:0018108	peptidyl-tyrosine phosphorylation	'7/144'	'320/28943'	0.00114292	0.0211701	0.0160228	13649|15208|12931|56013|18186|12305|18606	7	Egfr|Hes5|Crlf1|Srcin1|Nrp1|Ddr1|Enpp2
GO:0048593	camera-type eye morphogenesis	'5/144'	'157/28943'	0.00115666	0.021184	0.0160334	13388|20897|18129|18128|19126	5	Dll1|Stra6|Notch2|Notch1|Prom1
GO:0090596	sensory organ morphogenesis	'7/144'	'321/28943'	0.00116363	0.021184	0.0160334	13388|20897|18129|60613|18128|19126|320790	7	Dll1|Stra6|Notch2|Kcnq4|Notch1|Prom1|Chd7
GO:0035050	embryonic heart tube development	'4/144'	'92/28943'	0.00116967	0.021184	0.0160334	13388|18129|18128|21677	4	Dll1|Notch2|Notch1|Tead2
GO:0018212	peptidyl-tyrosine modification	'7/144'	'322/28943'	0.00118463	0.0212972	0.016119	13649|15208|12931|56013|18186|12305|18606	7	Egfr|Hes5|Crlf1|Srcin1|Nrp1|Ddr1|Enpp2
GO:0030324	lung development	'6/144'	'236/28943'	0.00120606	0.0215242	0.0162908	18109|20897|17172|15483|18128|108655	6	Mycn|Stra6|Ascl1|Hsd11b1|Notch1|Foxp1
GO:0032410	negative regulation of transporter activity	'4/144'	'94/28943'	0.00126682	0.0222669	0.016853	66240|14664|13490|69563	4	Kcne1l|Slc6a9|Drd3|Mrln
GO:0042490	mechanoreceptor differentiation	'4/144'	'94/28943'	0.00126682	0.0222669	0.016853	15208|13388|18109|18128	4	Hes5|Dll1|Mycn|Notch1
GO:0030323	respiratory tube development	'6/144'	'239/28943'	0.00128641	0.0222669	0.016853	18109|20897|17172|15483|18128|108655	6	Mycn|Stra6|Ascl1|Hsd11b1|Notch1|Foxp1
GO:0060563	neuroepithelial cell differentiation	'3/144'	'43/28943'	0.00128656	0.0222669	0.016853	13388|17172|18128	3	Dll1|Ascl1|Notch1
GO:0045667	regulation of osteoblast differentiation	'5/144'	'161/28943'	0.00129321	0.0222669	0.016853	12571|71584|18128|12609|15903	5	Cdk6|Gdpd2|Notch1|Cebpd|Id3
GO:0072102	glomerulus morphogenesis	'2/144'	'11/28943'	0.00131281	0.0224463	0.0169888	67703|18129	2	Kirrel3|Notch2
GO:0051402	neuron apoptotic process	'7/144'	'329/28943'	0.00134009	0.0227537	0.0172214	12443|18008|12931|17172|56461|18186|109700	7	Ccnd1|Nes|Crlf1|Ascl1|Kcnip3|Nrp1|Itga1
GO:0007044	cell-substrate junction assembly	'4/144'	'96/28943'	0.00136948	0.0230923	0.0174776	18186|23790|18606|109711	4	Nrp1|Coro1c|Enpp2|Actn1
GO:0006813	potassium ion transport	'6/144'	'244/28943'	0.00142935	0.0237739	0.0179936	66240|170738|56461|13490|60613|12289	6	Kcne1l|Kcnh7|Kcnip3|Drd3|Kcnq4|Cacna1d
GO:0045664	regulation of neuron differentiation	'6/144'	'244/28943'	0.00142935	0.0237739	0.0179936	17965|15208|13388|18109|17172|18128	6	Nbl1|Hes5|Dll1|Mycn|Ascl1|Notch1
GO:0042771	intrinsic apoptotic signaling pathway in response to DNA damage by p53 class mediator	'3/144'	'45/28943'	0.00146862	0.0240992	0.0182398	27280|12575|68048	3	Phlda3|Cdkn1a|Aen
GO:0086009	membrane repolarization	'3/144'	'45/28943'	0.00146862	0.0240992	0.0182398	66240|170738|12289	3	Kcne1l|Kcnh7|Cacna1d
GO:0010632	regulation of epithelial cell migration	'6/144'	'248/28943'	0.00155218	0.0252581	0.0191169	18186|23790|18128|14389|108655|18606	6	Nrp1|Coro1c|Notch1|Gab2|Foxp1|Enpp2
GO:0050768	negative regulation of neurogenesis	'5/144'	'168/28943'	0.00156035	0.0252581	0.0191169	15208|18109|18186|13490|18128	5	Hes5|Mycn|Nrp1|Drd3|Notch1
GO:0009191	ribonucleoside diphosphate catabolic process	'2/144'	'12/28943'	0.00157024	0.0252581	0.0191169	11717|12496	2	Ampd3|Entpd2
GO:0009798	axis specification	'4/144'	'101/28943'	0.00165129	0.0262811	0.0198911	13388|18129|18128|68151	4	Dll1|Notch2|Notch1|Wls
GO:0003179	heart valve morphogenesis	'3/144'	'47/28943'	0.00166608	0.0262811	0.0198911	20897|18129|18128	3	Stra6|Notch2|Notch1
GO:1900087	positive regulation of G1/S transition of mitotic cell cycle	'3/144'	'47/28943'	0.00166608	0.0262811	0.0198911	13649|12443|12444	3	Egfr|Ccnd1|Ccnd2
GO:0150115	cell-substrate junction organization	'4/144'	'102/28943'	0.00171213	0.0268343	0.0203099	18186|23790|18606|109711	4	Nrp1|Coro1c|Enpp2|Actn1
GO:0051961	negative regulation of nervous system development	'5/144'	'172/28943'	0.0017301	0.0269432	0.0203923	15208|18109|18186|13490|18128	5	Hes5|Mycn|Nrp1|Drd3|Notch1
GO:0035137	hindlimb morphogenesis	'3/144'	'48/28943'	0.00177072	0.0274013	0.020739	18128|16764|320790	3	Notch1|Aff3|Chd7
GO:0030099	myeloid cell differentiation	'8/144'	'445/28943'	0.0017914	0.0274845	0.0208019	13388|68027|67017|12571|18129|14389|108655|109711	8	Dll1|Tmem178|Fam210b|Cdk6|Notch2|Gab2|Foxp1|Actn1
GO:0007229	integrin-mediated signaling pathway	'4/144'	'104/28943'	0.00183845	0.0274845	0.0208019	18186|14389|109700|57257	4	Nrp1|Gab2|Itga1|Vav3
GO:0030510	regulation of BMP signaling pathway	'4/144'	'104/28943'	0.00183845	0.0274845	0.0208019	17965|15208|18129|18128	4	Nbl1|Hes5|Notch2|Notch1
GO:0051153	regulation of striated muscle cell differentiation	'4/144'	'104/28943'	0.00183845	0.0274845	0.0208019	12444|13388|18128|108655	4	Ccnd2|Dll1|Notch1|Foxp1
GO:0002328	pro-B cell differentiation	'2/144'	'13/28943'	0.00184969	0.0274845	0.0208019	15208|18128	2	Hes5|Notch1
GO:1901533	negative regulation of hematopoietic progenitor cell differentiation	'2/144'	'13/28943'	0.00184969	0.0274845	0.0208019	15208|18128	2	Hes5|Notch1
GO:0035107	appendage morphogenesis	'5/144'	'175/28943'	0.00186602	0.0274845	0.0208019	18109|18129|18128|16764|320790	5	Mycn|Notch2|Notch1|Aff3|Chd7
GO:0035108	limb morphogenesis	'5/144'	'175/28943'	0.00186602	0.0274845	0.0208019	18109|18129|18128|16764|320790	5	Mycn|Notch2|Notch1|Aff3|Chd7
GO:0070997	neuron death	'8/144'	'450/28943'	0.00192025	0.0281138	0.0212782	12443|18008|20450|12931|17172|56461|18186|109700	8	Ccnd1|Nes|St8sia2|Crlf1|Ascl1|Kcnip3|Nrp1|Itga1
GO:1902743	regulation of lamellipodium organization	'3/144'	'50/28943'	0.00199211	0.0289923	0.0219432	23790|14086|18606	3	Coro1c|Fscn1|Enpp2
GO:0021879	forebrain neuron differentiation	'3/144'	'51/28943'	0.00210896	0.0303495	0.0229704	15208|17172|18186	3	Hes5|Ascl1|Nrp1
GO:1904063	negative regulation of cation transmembrane transport	'4/144'	'108/28943'	0.00211019	0.0303495	0.0229704	66240|14664|13490|69563	4	Kcne1l|Slc6a9|Drd3|Mrln
GO:0050807	regulation of synapse organization	'6/144'	'264/28943'	0.00212557	0.0303919	0.0230025	16979|20450|56013|19277|103967|67414	6	Lrrn1|St8sia2|Srcin1|Ptpro|Dnm3|Mfn1
GO:0061140	lung secretory cell differentiation	'2/144'	'14/28943'	0.00215094	0.0305759	0.0231417	17172|108655	2	Ascl1|Foxp1
GO:0034446	substrate adhesion-dependent cell spreading	'4/144'	'109/28943'	0.00218223	0.0308413	0.0233426	56013|18186|23790|18606	4	Srcin1|Nrp1|Coro1c|Enpp2
GO:0007015	actin filament organization	'8/144'	'460/28943'	0.00219984	0.0309116	0.0233958	74103|17357|18186|71584|23790|14086|65970|109711	8	Nebl|Marcksl1|Nrp1|Gdpd2|Coro1c|Fscn1|Lima1|Actn1
GO:0060043	regulation of cardiac muscle cell proliferation	'3/144'	'52/28943'	0.00222999	0.0309791	0.0234469	12444|18128|108655	3	Ccnd2|Notch1|Foxp1
GO:2001258	negative regulation of cation channel activity	'3/144'	'52/28943'	0.00222999	0.0309791	0.0234469	66240|14664|13490	3	Kcne1l|Slc6a9|Drd3
GO:0055006	cardiac cell development	'4/144'	'110/28943'	0.00225594	0.0311206	0.0235539	74103|24052|18128|108655	4	Nebl|Sgcd|Notch1|Foxp1
GO:0060041	retina development in camera-type eye	'5/144'	'183/28943'	0.00226663	0.0311206	0.0235539	13388|18186|18128|19126|320790	5	Dll1|Nrp1|Notch1|Prom1|Chd7
GO:0021537	telencephalon development	'6/144'	'268/28943'	0.00229108	0.0311206	0.0235539	13649|15208|17172|67703|23790|320790	6	Egfr|Hes5|Ascl1|Kirrel3|Coro1c|Chd7
GO:0050730	regulation of peptidyl-tyrosine phosphorylation	'6/144'	'268/28943'	0.00229108	0.0311206	0.0235539	13649|15208|12931|56013|18186|18606	6	Egfr|Hes5|Crlf1|Srcin1|Nrp1|Enpp2
GO:0048813	dendrite morphogenesis	'5/144'	'186/28943'	0.00243188	0.03186	0.0241136	56013|18186|15572|103967|67414	5	Srcin1|Nrp1|Elavl4|Dnm3|Mfn1
GO:0051962	positive regulation of nervous system development	'7/144'	'366/28943'	0.00244514	0.03186	0.0241136	16979|20450|17172|18186|18128|67414|18606	7	Lrrn1|St8sia2|Ascl1|Nrp1|Notch1|Mfn1|Enpp2
GO:0050803	regulation of synapse structure or activity	'6/144'	'272/28943'	0.00246613	0.03186	0.0241136	16979|20450|56013|19277|103967|67414	6	Lrrn1|St8sia2|Srcin1|Ptpro|Dnm3|Mfn1
GO:0006188	IMP biosynthetic process	'2/144'	'15/28943'	0.00247378	0.03186	0.0241136	11717|66355	2	Ampd3|Gmpr
GO:0009134	nucleoside diphosphate catabolic process	'2/144'	'15/28943'	0.00247378	0.03186	0.0241136	11717|12496	2	Ampd3|Entpd2
GO:0021781	glial cell fate commitment	'2/144'	'15/28943'	0.00247378	0.03186	0.0241136	15208|17172	2	Hes5|Ascl1
GO:0061029	eyelid development in camera-type eye	'2/144'	'15/28943'	0.00247378	0.03186	0.0241136	13649|20897	2	Egfr|Stra6
GO:0070141	response to UV-A	'2/144'	'15/28943'	0.00247378	0.03186	0.0241136	13649|12443	2	Egfr|Ccnd1
GO:0097475	motor neuron migration	'2/144'	'15/28943'	0.00247378	0.03186	0.0241136	17172|18186	2	Ascl1|Nrp1
GO:0008544	epidermis development	'7/144'	'367/28943'	0.00248253	0.03186	0.0241136	13649|15208|13388|18109|13607|18128|195733	7	Egfr|Hes5|Dll1|Mycn|Eda|Notch1|Grhl1
GO:0048592	eye morphogenesis	'5/144'	'187/28943'	0.00248886	0.03186	0.0241136	13388|20897|18129|18128|19126	5	Dll1|Stra6|Notch2|Notch1|Prom1
GO:0043266	regulation of potassium ion transport	'4/144'	'114/28943'	0.00256798	0.0327016	0.0247506	66240|56461|13490|12289	4	Kcne1l|Kcnip3|Drd3|Cacna1d
GO:0048546	digestive tract morphogenesis	'3/144'	'55/28943'	0.00261864	0.0331739	0.0251081	13649|20897|18128	3	Egfr|Stra6|Notch1
GO:0007517	muscle organ development	'7/144'	'371/28943'	0.00263652	0.0332283	0.0251492	13388|20897|18128|108655|320790|14733|15903	7	Dll1|Stra6|Notch1|Foxp1|Chd7|Gpc1|Id3
GO:0050731	positive regulation of peptidyl-tyrosine phosphorylation	'5/144'	'191/28943'	0.00272652	0.0336408	0.0254614	15208|12931|56013|18186|18606	5	Hes5|Crlf1|Srcin1|Nrp1|Enpp2
GO:0060840	artery development	'4/144'	'116/28943'	0.00273458	0.0336408	0.0254614	20897|18186|18128|320790	4	Stra6|Nrp1|Notch1|Chd7
GO:0060428	lung epithelium development	'3/144'	'56/28943'	0.00275687	0.0336408	0.0254614	20897|17172|108655	3	Stra6|Ascl1|Foxp1
GO:0061001	regulation of dendritic spine morphogenesis	'3/144'	'56/28943'	0.00275687	0.0336408	0.0254614	56013|103967|67414	3	Srcin1|Dnm3|Mfn1
GO:0010715	regulation of extracellular matrix disassembly	'2/144'	'16/28943'	0.00281797	0.0336408	0.0254614	12305|14086	2	Ddr1|Fscn1
GO:0060979	vasculogenesis involved in coronary vascular morphogenesis	'2/144'	'16/28943'	0.00281797	0.0336408	0.0254614	18186|18128	2	Nrp1|Notch1
GO:0061101	neuroendocrine cell differentiation	'2/144'	'16/28943'	0.00281797	0.0336408	0.0254614	17172|18128	2	Ascl1|Notch1
GO:0061548	ganglion development	'2/144'	'16/28943'	0.00281797	0.0336408	0.0254614	17172|18186	2	Ascl1|Nrp1
GO:0072673	lamellipodium morphogenesis	'2/144'	'16/28943'	0.00281797	0.0336408	0.0254614	23790|18606	2	Coro1c|Enpp2
GO:0106380	purine ribonucleotide salvage	'2/144'	'16/28943'	0.00281797	0.0336408	0.0254614	11717|66355	2	Ampd3|Gmpr
GO:0034766	negative regulation of ion transmembrane transport	'4/144'	'117/28943'	0.0028206	0.0336408	0.0254614	66240|14664|13490|69563	4	Kcne1l|Slc6a9|Drd3|Mrln
GO:0051489	regulation of filopodium assembly	'3/144'	'57/28943'	0.00289952	0.0340247	0.025752	18186|14086|103967	3	Nrp1|Fscn1|Dnm3
GO:0061383	trabecula morphogenesis	'3/144'	'57/28943'	0.00289952	0.0340247	0.025752	18128|215798|320790	3	Notch1|Adgrg6|Chd7
GO:1903053	regulation of extracellular matrix organization	'3/144'	'57/28943'	0.00289952	0.0340247	0.025752	18128|12305|14086	3	Notch1|Ddr1|Fscn1
GO:0035282	segmentation	'4/144'	'118/28943'	0.00290845	0.0340247	0.025752	15208|13388|18186|18128	4	Hes5|Dll1|Nrp1|Notch1
GO:0048863	stem cell differentiation	'6/144'	'282/28943'	0.00294775	0.0343202	0.0259756	15208|12571|18186|23790|18128|21677	6	Hes5|Cdk6|Nrp1|Coro1c|Notch1|Tead2
GO:0045445	myoblast differentiation	'4/144'	'119/28943'	0.00299815	0.0347417	0.0262946	13388|18128|57266|15903	4	Dll1|Notch1|Cxcl14|Id3
GO:0003170	heart valve development	'3/144'	'58/28943'	0.00304664	0.0351369	0.0265938	20897|18129|18128	3	Stra6|Notch2|Notch1
GO:0098773	skin epidermis development	'4/144'	'120/28943'	0.00308973	0.0354666	0.0268433	13649|13388|13607|18128	4	Egfr|Dll1|Eda|Notch1
GO:0010769	regulation of cell morphogenesis involved in differentiation	'4/144'	'121/28943'	0.0031832	0.0355444	0.0269022	18186|23790|67414|18606	4	Nrp1|Coro1c|Mfn1|Enpp2
GO:0003222	ventricular trabecula myocardium morphogenesis	'2/144'	'17/28943'	0.00318331	0.0355444	0.0269022	18128|320790	2	Notch1|Chd7
GO:0030540	female genitalia development	'2/144'	'17/28943'	0.00318331	0.0355444	0.0269022	20897|320790	2	Stra6|Chd7
GO:0045655	regulation of monocyte differentiation	'2/144'	'17/28943'	0.00318331	0.0355444	0.0269022	12571|108655	2	Cdk6|Foxp1
GO:0071696	ectodermal placode development	'2/144'	'17/28943'	0.00318331	0.0355444	0.0269022	13607|18186	2	Eda|Nrp1
GO:1900024	regulation of substrate adhesion-dependent cell spreading	'3/144'	'59/28943'	0.00319827	0.0355444	0.0269022	18186|23790|18606	3	Nrp1|Coro1c|Enpp2
GO:1902808	positive regulation of cell cycle G1/S phase transition	'3/144'	'59/28943'	0.00319827	0.0355444	0.0269022	13649|12443|12444	3	Egfr|Ccnd1|Ccnd2
GO:0021782	glial cell development	'4/144'	'122/28943'	0.00327858	0.0362721	0.0274529	15208|13388|17172|215798	4	Hes5|Dll1|Ascl1|Adgrg6
GO:0035924	cellular response to vascular endothelial growth factor stimulus	'3/144'	'60/28943'	0.00335445	0.0367786	0.0278363	13388|18186|18128	3	Dll1|Nrp1|Notch1
GO:0050922	negative regulation of chemotaxis	'3/144'	'60/28943'	0.00335445	0.0367786	0.0278363	17965|18186|18128	3	Nbl1|Nrp1|Notch1
GO:0030316	osteoclast differentiation	'4/144'	'123/28943'	0.00337589	0.0368485	0.0278892	68027|18129|14389|108655	4	Tmem178|Notch2|Gab2|Foxp1
GO:0050808	synapse organization	'8/144'	'496/28943'	0.00348074	0.0376907	0.0285266	16979|20450|67703|56013|18186|19277|103967|67414	8	Lrrn1|St8sia2|Kirrel3|Srcin1|Nrp1|Ptpro|Dnm3|Mfn1
GO:0010812	negative regulation of cell-substrate adhesion	'3/144'	'61/28943'	0.00351523	0.0376907	0.0285266	23790|18128|18606	3	Coro1c|Notch1|Enpp2
GO:0010918	positive regulation of mitochondrial membrane potential	'2/144'	'18/28943'	0.00356958	0.0376907	0.0285266	68197|67414	2	Ndufc2|Mfn1
GO:0032261	purine nucleotide salvage	'2/144'	'18/28943'	0.00356958	0.0376907	0.0285266	11717|66355	2	Ampd3|Gmpr
GO:0036035	osteoclast development	'2/144'	'18/28943'	0.00356958	0.0376907	0.0285266	18129|108655	2	Notch2|Foxp1
GO:0043278	response to morphine	'2/144'	'18/28943'	0.00356958	0.0376907	0.0285266	19049|13490	2	Ppp1r1b|Drd3
GO:0072148	epithelial cell fate commitment	'2/144'	'18/28943'	0.00356958	0.0376907	0.0285266	13388|18128	2	Dll1|Notch1
GO:1901890	positive regulation of cell junction assembly	'4/144'	'125/28943'	0.00357637	0.0376907	0.0285266	16979|20450|18186|18606	4	Lrrn1|St8sia2|Nrp1|Enpp2
GO:0001947	heart looping	'3/144'	'62/28943'	0.00368064	0.0380526	0.0288005	13388|18129|18128	3	Dll1|Notch2|Notch1
GO:0002011	morphogenesis of an epithelial sheet	'3/144'	'62/28943'	0.00368064	0.0380526	0.0288005	18129|18128|12305	3	Notch2|Notch1|Ddr1
GO:0021872	forebrain generation of neurons	'3/144'	'62/28943'	0.00368064	0.0380526	0.0288005	15208|17172|18186	3	Hes5|Ascl1|Nrp1
GO:0048736	appendage development	'5/144'	'205/28943'	0.00368853	0.0380526	0.0288005	18109|18129|18128|16764|320790	5	Mycn|Notch2|Notch1|Aff3|Chd7
GO:0060173	limb development	'5/144'	'205/28943'	0.00368853	0.0380526	0.0288005	18109|18129|18128|16764|320790	5	Mycn|Notch2|Notch1|Aff3|Chd7
GO:0071805	potassium ion transmembrane transport	'5/144'	'207/28943'	0.00384351	0.0394848	0.0298845	66240|170738|56461|60613|12289	5	Kcne1l|Kcnh7|Kcnip3|Kcnq4|Cacna1d
GO:0048565	digestive tract development	'4/144'	'128/28943'	0.00389203	0.039816	0.0301352	13649|20897|17172|18128	4	Egfr|Stra6|Ascl1|Notch1
GO:0006098	pentose-phosphate shunt	'2/144'	'19/28943'	0.00397656	0.0401734	0.0304057	66171|15483	2	Pgls|Hsd11b1
GO:0014072	response to isoquinoline alkaloid	'2/144'	'19/28943'	0.00397656	0.0401734	0.0304057	19049|13490	2	Ppp1r1b|Drd3
GO:0086011	membrane repolarization during action potential	'2/144'	'19/28943'	0.00397656	0.0401734	0.0304057	66240|170738	2	Kcne1l|Kcnh7
GO:0001954	positive regulation of cell-matrix adhesion	'3/144'	'64/28943'	0.00402556	0.0401734	0.0304057	12571|18186|18606	3	Cdk6|Nrp1|Enpp2
GO:0051893	regulation of focal adhesion assembly	'3/144'	'64/28943'	0.00402556	0.0401734	0.0304057	18186|23790|18606	3	Nrp1|Coro1c|Enpp2
GO:0090109	regulation of cell-substrate junction assembly	'3/144'	'64/28943'	0.00402556	0.0401734	0.0304057	18186|23790|18606	3	Nrp1|Coro1c|Enpp2
GO:0060038	cardiac muscle cell proliferation	'3/144'	'66/28943'	0.0043895	0.0427297	0.0323405	12444|18128|108655	3	Ccnd2|Notch1|Foxp1
GO:0003215	cardiac right ventricle morphogenesis	'2/144'	'20/28943'	0.00440404	0.0427297	0.0323405	18128|320790	2	Notch1|Chd7
GO:0007379	segment specification	'2/144'	'20/28943'	0.00440404	0.0427297	0.0323405	15208|13388	2	Hes5|Dll1
GO:0048148	behavioral response to cocaine	'2/144'	'20/28943'	0.00440404	0.0427297	0.0323405	19049|13490	2	Ppp1r1b|Drd3
GO:0048712	negative regulation of astrocyte differentiation	'2/144'	'20/28943'	0.00440404	0.0427297	0.0323405	15208|18109	2	Hes5|Mycn
GO:0060973	cell migration involved in heart development	'2/144'	'20/28943'	0.00440404	0.0427297	0.0323405	18186|18128	2	Nrp1|Notch1
GO:2000725	regulation of cardiac muscle cell differentiation	'2/144'	'20/28943'	0.00440404	0.0427297	0.0323405	12444|13388	2	Ccnd2|Dll1
GO:0046427	positive regulation of receptor signaling pathway via JAK-STAT	'3/144'	'68/28943'	0.00477278	0.0458069	0.0346695	15208|20897|18128	3	Hes5|Stra6|Notch1
GO:0061371	determination of heart left/right asymmetry	'3/144'	'68/28943'	0.00477278	0.0458069	0.0346695	13388|18129|18128	3	Dll1|Notch2|Notch1
GO:0048639	positive regulation of developmental growth	'5/144'	'218/28943'	0.00478032	0.0458069	0.0346695	12444|13388|18186|18128|320790	5	Ccnd2|Dll1|Nrp1|Notch1|Chd7
GO:1904062	regulation of cation transmembrane transport	'7/144'	'414/28943'	0.00479614	0.0458069	0.0346695	66240|14664|56461|13490|69563|320790|12289	7	Kcne1l|Slc6a9|Kcnip3|Drd3|Mrln|Chd7|Cacna1d
GO:0043101	purine-containing compound salvage	'2/144'	'21/28943'	0.00485182	0.0461583	0.0349355	11717|66355	2	Ampd3|Gmpr
GO:0060538	skeletal muscle organ development	'5/144'	'219/28943'	0.00487284	0.0461786	0.0349508	13388|20897|18128|108655|14733	5	Dll1|Stra6|Notch1|Foxp1|Gpc1
GO:0045668	negative regulation of osteoblast differentiation	'3/144'	'69/28943'	0.00497175	0.0465745	0.0352504	12571|18128|15903	3	Cdk6|Notch1|Id3
GO:0086003	cardiac muscle cell contraction	'3/144'	'69/28943'	0.00497175	0.0465745	0.0352504	66240|24052|12289	3	Kcne1l|Sgcd|Cacna1d
GO:0150116	regulation of cell-substrate junction organization	'3/144'	'69/28943'	0.00497175	0.0465745	0.0352504	18186|23790|18606	3	Nrp1|Coro1c|Enpp2
GO:0010811	positive regulation of cell-substrate adhesion	'4/144'	'138/28943'	0.00507955	0.0474026	0.0358772	13612|12571|18186|18606	4	Edil3|Cdk6|Nrp1|Enpp2
GO:1901888	regulation of cell junction assembly	'5/144'	'222/28943'	0.00515801	0.0478184	0.0361919	16979|20450|18186|23790|18606	5	Lrrn1|St8sia2|Nrp1|Coro1c|Enpp2
GO:0061337	cardiac conduction	'3/144'	'70/28943'	0.00517567	0.0478184	0.0361919	66240|435766|12289	3	Kcne1l|Tnni3k|Cacna1d
GO:0032409	regulation of transporter activity	'6/144'	'317/28943'	0.00519884	0.0478184	0.0361919	66240|14664|13490|53881|69563|12289	6	Kcne1l|Slc6a9|Drd3|Slc5a3|Mrln|Cacna1d
GO:0007266	Rho protein signal transduction	'4/144'	'139/28943'	0.0052102	0.0478184	0.0361919	14570|117600|18186|244418	4	Arhgdig|Srgap1|Nrp1|Prag1
GO:0001975	response to amphetamine	'2/144'	'22/28943'	0.00531967	0.0478184	0.0361919	19049|13490	2	Ppp1r1b|Drd3
GO:0006740	NADPH regeneration	'2/144'	'22/28943'	0.00531967	0.0478184	0.0361919	66171|15483	2	Pgls|Hsd11b1
GO:0048486	parasympathetic nervous system development	'2/144'	'22/28943'	0.00531967	0.0478184	0.0361919	17172|18186	2	Ascl1|Nrp1
GO:0048532	anatomical structure arrangement	'2/144'	'22/28943'	0.00531967	0.0478184	0.0361919	13388|18186	2	Dll1|Nrp1
GO:0060749	mammary gland alveolus development	'2/144'	'22/28943'	0.00531967	0.0478184	0.0361919	12443|12305	2	Ccnd1|Ddr1
GO:0061377	mammary gland lobule development	'2/144'	'22/28943'	0.00531967	0.0478184	0.0361919	12443|12305	2	Ccnd1|Ddr1
GO:0030111	regulation of Wnt signaling pathway	'6/144'	'319/28943'	0.00535727	0.0479799	0.0363142	13649|13607|19277|18128|80707|68151	6	Egfr|Eda|Ptpro|Notch1|Wwox|Wls
GO:0009855	determination of bilateral symmetry	'4/144'	'141/28943'	0.00547822	0.0488841	0.0369985	17965|13388|18129|18128	4	Nbl1|Dll1|Notch2|Notch1
GO:0046579	positive regulation of Ras protein signal transduction	'3/144'	'72/28943'	0.00559845	0.0497471	0.0376517	18129|18128|244418	3	Notch2|Notch1|Prag1
GO:0009799	specification of symmetry	'4/144'	'142/28943'	0.00561563	0.0497471	0.0376517	17965|13388|18129|18128	4	Nbl1|Dll1|Notch2|Notch1
GO:0002761	regulation of myeloid leukocyte differentiation	'4/144'	'143/28943'	0.00575531	0.049907	0.0377727	68027|12571|18129|108655	4	Tmem178|Cdk6|Notch2|Foxp1
GO:0035270	endocrine system development	'4/144'	'143/28943'	0.00575531	0.049907	0.0377727	13388|20897|17172|12571	4	Dll1|Stra6|Ascl1|Cdk6
GO:0030595	leukocyte chemotaxis	'5/144'	'228/28943'	0.0057635	0.049907	0.0377727	17965|19277|109700|57257|57266	5	Nbl1|Ptpro|Itga1|Vav3|Cxcl14
GO:0045927	positive regulation of growth	'6/144'	'324/28943'	0.00576881	0.049907	0.0377727	13649|12444|13388|18186|18128|320790	6	Egfr|Ccnd2|Dll1|Nrp1|Notch1|Chd7
GO:0009168	purine ribonucleoside monophosphate biosynthetic process	'2/144'	'23/28943'	0.0058074	0.049907	0.0377727	11717|66355	2	Ampd3|Gmpr
GO:0038083	peptidyl-tyrosine autophosphorylation	'2/144'	'23/28943'	0.0058074	0.049907	0.0377727	13649|12305	2	Egfr|Ddr1
GO:0071398	cellular response to fatty acid	'2/144'	'23/28943'	0.0058074	0.049907	0.0377727	108655|15903	2	Foxp1|Id3
GO:0060997	dendritic spine morphogenesis	'3/144'	'73/28943'	0.00581738	0.049907	0.0377727	56013|103967|67414	3	Srcin1|Dnm3|Mfn1
GO:1904894	positive regulation of receptor signaling pathway via STAT	'3/144'	'73/28943'	0.00581738	0.049907	0.0377727	15208|20897|18128	3	Hes5|Stra6|Notch1
