# Supplementary material for: Sequential transcriptional programs underpin activation of hippocampal stem cells
Source: Sci Adv. 2025 Jun 11;11(24):eadu4523. doi: 10.1126/sciadv.adu4523 (PMC12154177; doi:10.1126/sciadv.adu4523)
Supplement: Supplementary file 2 — Tables S1 to S5 [file sciadv.adu4523_tables_s1_to_s5.zip › adu4523_table_s3.xlsx]

## Sheet: Huwe1_NSCs_pseudobulk
Gene	logFC	logCPM	F	PValue	FDR	TF
Miat	3.64648	5.83268	213.822	3.96868e-12	2.91036e-08	0
Cdh20	2.8619	6.03593	191.013	4.49337e-12	2.91036e-08	0
Tesc	3.41611	4.79091	164.847	1.82491e-11	7.87995e-08	0
Nbl1	2.39866	6.39649	138.778	1.76198e-10	5.70618e-07	0
Olfm2	3.20862	4.07106	101.501	1.54959e-09	4.01467e-06	0
Hist1h2bc	-2.29299	7.9442	124.434	2.87716e-09	6.2118e-06	0
Ecrg4	-1.62975	7.06529	92.8771	3.37831e-09	6.25181e-06	0
Btbd17	1.66688	6.49326	89.8665	4.49769e-09	7.28288e-06	0
Pclaf	1.9387	6.31963	86.877	1.20411e-08	1.73312e-05	0
Tcerg1l	-4.06263	3.10267	76.4977	1.7766e-08	2.30141e-05	0
Maff	-1.91682	5.58512	73.2762	2.54532e-08	2.99746e-05	1
Opcml	-1.60812	6.37125	71.838	3.00057e-08	3.23912e-05	0
Ptgds	1.37486	8.03718	69.0222	4.17285e-08	4.15809e-05	0
Lrrc7	1.45106	7.06755	66.8234	5.43843e-08	4.76463e-05	0
Rgs16	2.20602	4.85711	70.0714	5.51717e-08	4.76463e-05	0
Atf3	-1.60234	6.77621	65.2195	6.62597e-08	5.26871e-05	1
Pak3	1.69934	5.59823	65.9292	6.91432e-08	5.26871e-05	0
Kcnq4	2.26723	4.18291	63.495	8.22808e-08	5.92148e-05	0
Klf4	-1.53647	7.96697	62.4628	9.38703e-08	6.39998e-05	1
Drd3	-2.30074	3.90463	61.7304	1.03175e-07	6.68264e-05	0
Hist1h4h	-1.69293	5.21087	61.0414	1.27066e-07	7.83819e-05	0
Aurkb	2.31382	4.02902	58.8075	1.51755e-07	8.86449e-05	0
Gamt	1.31591	6.64705	58.4363	1.5954e-07	8.86449e-05	0
Tprn	2.38891	3.94203	58.222	1.64233e-07	8.86449e-05	0
Hist1h2ap	1.7523	6.69848	60.1869	1.80118e-07	9.33299e-05	0
Ccn1	-1.39979	7.64612	57.065	1.92326e-07	9.33356e-05	0
Crh	-5.47917	2.23691	56.9819	1.94539e-07	9.33356e-05	0
Efhd2	1.2372	7.81479	55.8943	2.26199e-07	0.000104649	0
Ube2c	1.50509	5.98583	56.531	2.47638e-07	0.000110618	0
1700016P03Rik	-2.47514	3.82131	54.6445	2.69724e-07	0.000113411	0
Cdk1	1.52603	5.27909	54.6008	2.71403e-07	0.000113411	0
Ephb2	1.91255	4.35372	54.2391	2.85749e-07	0.000115675	0
Dusp1	-1.28433	8.54697	52.0065	3.94962e-07	0.000155041	0
Dll3	3.13548	3.30955	51.6976	5.63898e-07	0.000214845	0
Esco2	1.88582	4.31108	47.5379	7.79082e-07	0.000280801	0
Top2a	1.16813	6.9029	47.5274	7.80363e-07	0.000280801	0
Sapcd2	1.85213	4.37456	46.4177	9.30301e-07	0.000325706	0
Hmgn2	1.16824	9.67795	45.6572	1.05118e-06	0.000358341	0
Cebpb	-1.21717	6.56226	45.2591	1.12124e-06	0.000372425	1
Nfatc2	-1.68307	5.47442	45.8734	1.34041e-06	0.000431094	1
Sfrp1	-1.23818	5.87717	44.0423	1.36907e-06	0.000431094	0
Mxra7	1.76686	6.50552	61.2536	1.39771e-06	0.000431094	0
Eldr	1.91441	3.89362	42.9395	1.64617e-06	0.000495917	0
Hes6	1.21147	6.87191	43.9774	1.8073e-06	0.000532087	1
Tmsb4x	1.28445	10.0086	43.7809	1.86513e-06	0.00053691	0
Trpm3	1.72795	4.14736	41.5871	2.073e-06	0.0005789	0
Clstn2	-1.20613	7.54073	42.873	2.10038e-06	0.0005789	0
Spc25	1.58257	4.45494	40.7622	2.39204e-06	0.000645551	0
Gse1	1.25491	6.34817	41.8631	2.54985e-06	0.000674098	0
Zfp36	-1.21435	6.83685	39.2977	3.09935e-06	0.000788336	0
Dut	1.08031	6.79018	39.2899	3.10368e-06	0.000788336	0
Kank1	2.28281	3.49607	38.9276	3.3124e-06	0.00082517	0
E2f1	1.63154	4.22296	38.2211	3.76516e-06	0.000920262	1
Gm3924	4.45354	2.46874	39.0982	4.16184e-06	0.000998379	0
Erc2	-1.13703	6.2696	36.5432	5.13693e-06	0.00120989	0
D030055H07Rik	1.5923	4.31269	36.2868	5.39112e-06	0.00123332	0
Kcnip3	1.00283	7.54797	36.2519	5.42685e-06	0.00123332	0
Tyms	1.40413	4.77178	36.1017	5.58321e-06	0.00124698	0
Idi1	-1.15967	7.20074	37.0479	5.97342e-06	0.00131152	0
Rgcc	-1.00888	6.85493	35.2381	6.58398e-06	0.00142148	0
Tnfsf13	1.47238	4.65367	35.1784	6.85482e-06	0.00145569	0
Hist1h2ae	1.99915	6.70725	57.4839	7.06641e-06	0.00147642	0
Slc8a3	1.68681	4.07378	34.7291	7.3453e-06	0.00151033	0
Fstl5	-1.30425	6.66278	38.6275	7.717e-06	0.00156197	0
Epn2	0.998112	6.98417	34.2267	8.01342e-06	0.00159701	0
Klf2	-1.3082	6.39388	35.0988	8.36946e-06	0.00163677	1
Kcne1l	1.11046	5.55831	33.9474	8.46562e-06	0.00163677	0
Maf	-1.38642	4.44187	33.3707	9.49076e-06	0.00177288	1
Klf6	-1.05262	7.43497	33.3603	9.51043e-06	0.00177288	0
Etv4	1.1073	5.87418	33.3237	9.58017e-06	0.00177288	0
Tubb5	0.964066	9.23732	33.058	1.01028e-05	0.00184326	0
Spc24	1.23424	5.14417	32.9658	1.02915e-05	0.00185162	0
Ddit4l	2.3781	3.52653	33.5506	1.05099e-05	0.00186501	0
Clspn	1.55841	4.27956	32.5512	1.11887e-05	0.00195863	0
Junb	-1.15742	9.79595	33.5666	1.18033e-05	0.00203866	1
Creb5	-1.06794	7.37396	32.2524	1.26997e-05	0.00216463	1
Erbb4	1.91159	3.6253	31.5585	1.37062e-05	0.00230585	0
Gm42047	1.34332	4.82168	31.449	1.40197e-05	0.00232378	0
Cenpk	1.42165	4.25491	31.397	1.41715e-05	0.00232378	0
Rad51ap1	1.71247	3.70138	31.0205	1.5325e-05	0.00246425	0
Hist3h2ba	-1.05277	5.79001	30.9944	1.54087e-05	0.00246425	0
4631405J19Rik	1.53855	4.2566	31.3977	1.7125e-05	0.00270534	0
Birc5	1.05179	5.46905	30.3422	1.76718e-05	0.00274508	0
Kcnq3	1.03467	5.71523	30.3079	1.78004e-05	0.00274508	0
Col9a3	0.937345	7.07812	30.0947	1.8624e-05	0.0028383	0
Neil3	1.37958	4.41973	29.9681	1.91327e-05	0.00288192	0
Kif11	1.23265	4.81544	29.4929	2.11825e-05	0.00313177	0
Igfbpl1	1.19424	5.1511	29.7543	2.1275e-05	0.00313177	0
Pbk	1.04546	5.42589	29.3969	2.16249e-05	0.00314751	0
Tk1	1.70223	3.62396	29.3305	2.1937e-05	0.00315747	0
Hs6st3	1.10766	5.53856	29.2745	2.22043e-05	0.00316081	0
Nap1l5	-0.94083	6.57077	28.9017	2.40753e-05	0.00338991	0
Cdca3	1.15328	5.16394	28.6673	2.55677e-05	0.00354765	0
Gstm1	-0.909675	9.27004	28.591	2.57673e-05	0.00354765	0
Ppp1r14b	0.895488	8.3737	28.547	2.60172e-05	0.00354765	0
Rfc4	1.13304	4.96955	28.4851	2.63732e-05	0.00355873	0
Slit1	3.9657	2.08837	28.6603	2.68947e-05	0.00359169	0
Pawr	-0.917929	6.99154	28.2163	2.79834e-05	0.00369894	0
Rbfox3	1.33887	4.6218	28.4083	2.84089e-05	0.00371726	0
H2afz	0.901334	9.59943	28.013	2.92721e-05	0.00379191	0
Ccdc190	-0.989838	5.9195	27.2854	3.44478e-05	0.00441818	0
Cplx2	1.01498	5.46806	27.227	3.49045e-05	0.00443287	0
Man1a	-1.2577	4.50733	27.1162	3.57894e-05	0.00450113	0
Uhrf1	1.31187	4.60803	27.0999	3.79336e-05	0.00472492	0
Draxin	1.26544	4.78428	27.0269	3.85602e-05	0.00475722	0
Gclc	-0.904935	7.06325	26.6469	3.9822e-05	0.00481109	0
Zfp367	1.08524	5.13118	26.6433	3.98554e-05	0.00481109	0
Cenpm	1.08858	5.07465	26.6153	4.0111e-05	0.00481109	0
Ldlr	-1.03899	5.93657	26.5045	4.11425e-05	0.00488954	0
Cfap54	-1.00155	5.4784	26.3994	4.21482e-05	0.00492355	0
Ppp1r15a	-0.971724	6.71234	26.3952	4.21888e-05	0.00492355	0
Jph1	1.38854	4.22206	26.3341	4.27856e-05	0.00494862	0
Selenoh	0.847855	7.62613	26.237	4.37544e-05	0.00497764	0
Vstm2a	-1.12026	4.87795	26.232	4.3805e-05	0.00497764	0
Cdk2ap1	0.856061	7.12293	26.1521	4.46209e-05	0.00502626	0
Mcm7	0.979701	6.38845	26.6286	4.68355e-05	0.00523023	0
Shf	1.29597	4.254	25.7747	4.87076e-05	0.0053928	0
Adam23	-0.872407	6.56631	25.6807	4.97876e-05	0.00546567	0
Dock4	0.914133	6.42441	25.6395	5.02694e-05	0.00547219	0
Zfp36l1	-0.871492	9.56393	25.602	5.0712e-05	0.00547436	0
Mettl1	-1.08012	4.92173	25.5084	5.18375e-05	0.00554961	0
Sox11	0.911861	6.82973	25.69	5.22928e-05	0.00555247	1
Elavl3	1.01116	5.39099	25.3779	5.34503e-05	0.00562923	0
Trp53i11	2.25094	2.9668	25.4578	5.51038e-05	0.00569595	0
Usp2	-0.934376	6.23715	25.2376	5.52479e-05	0.00569595	0
Cacna2d1	1.0286	5.37977	25.2257	5.5403e-05	0.00569595	0
Hells	1.17283	5.10997	25.6851	5.78829e-05	0.00582673	0
Tcf19	1.74807	3.3774	25.0313	5.80105e-05	0.00582673	0
Tshr	-2.24495	2.99615	25.0221	5.81366e-05	0.00582673	0
Thsd7b	1.78607	3.42312	24.9714	5.88416e-05	0.00582673	0
Ctnna2	-0.81957	8.62297	24.9655	5.8924e-05	0.00582673	0
Sdk1	1.00595	5.33827	24.9055	5.977e-05	0.00586562	0
Nusap1	1.13222	4.87076	24.8076	6.11789e-05	0.00595874	0
Ncor2	0.892081	6.37922	24.7433	6.2124e-05	0.00599079	0
Nsg2	1.21816	4.48493	24.6963	6.28263e-05	0.00599079	0
Rhob	-0.850105	8.18386	24.6917	6.28954e-05	0.00599079	0
Slbp	0.932928	6.22756	24.7666	6.48928e-05	0.00606849	0
Rbm38	1.28044	4.13861	24.5543	6.49984e-05	0.00606849	0
Cenps	1.51868	3.64842	24.5467	6.51166e-05	0.00606849	0
Slc44a5	-1.62725	3.51218	24.4814	6.61455e-05	0.00611888	0
Tmsb10	0.890918	8.06052	25.0711	6.6602e-05	0.00611888	0
Ccdc162	-1.17244	4.87091	24.5901	6.76619e-05	0.00613237	0
Slc2a9	-0.957784	5.58532	24.3575	6.81455e-05	0.00613237	0
Coq10b	-0.877102	7.02703	24.3322	6.85621e-05	0.00613237	0
Hnrnpa1	0.837088	8.56636	24.3274	6.86424e-05	0.00613237	0
Smco4	1.03791	5.06255	24.1438	7.17545e-05	0.00636649	0
Mki67	0.962536	5.69954	24.0082	7.41523e-05	0.00653448	0
Ncald	1.23964	4.69734	24.5241	7.55997e-05	0.00661702	0
Dkk3	-0.852224	6.56832	23.8745	7.66037e-05	0.0066599	0
Mfap2	0.985781	6.91173	25.535	7.80137e-05	0.00669718	0
Il17d	-1.19688	5.16677	25.641	7.80666e-05	0.00669718	0
Dner	2.35396	2.66045	23.5015	8.39235e-05	0.00713134	0
Inhba	-1.10579	4.86428	23.4867	8.42284e-05	0.00713134	0
Igfbp2	1.84225	3.3586	23.6164	8.54729e-05	0.00718972	0
Sgcd	0.805369	7.77473	23.3801	8.64676e-05	0.00722646	0
Csf2ra	-1.1397	4.97254	23.6436	9.30278e-05	0.00772488	0
Ccnb1	1.14431	4.65021	23.0235	9.44472e-05	0.0077928	0
Hist3h2a	-1.07337	5.43724	23.7105	9.69681e-05	0.0079355	0
Brip1	1.80806	3.35895	22.9087	9.78575e-05	0.0079355	0
Taco1os	-1.06727	4.68593	22.8746	9.80145e-05	0.0079355	0
Ranbp3l	-0.890556	5.71317	22.8286	9.91465e-05	0.00795981	0
Hunk	-0.88056	6.2546	22.8053	9.97249e-05	0.00795981	0
Mad2l2	0.995561	4.98174	22.788	0.000100158	0.00795981	0
Prc1	0.965483	6.0667	23.0476	0.000100786	0.00796088	0
Dll1	1.11338	5.13124	23.2095	0.000103216	0.00809601	0
Gm14964	-0.867995	5.8981	22.6474	0.000103747	0.00809601	0
Lmnb1	0.843615	6.36263	22.5923	0.000105192	0.0081596	0
1700025G04Rik	0.889741	5.47947	22.0029	0.000122106	0.00941528	0
Gm26604	-2.31765	2.53842	21.9356	0.000124223	0.00952177	0
Cfap299	-2.88672	1.80044	21.9092	0.000125062	0.00952974	0
Kitl	1.42892	3.74214	21.8747	0.000126169	0.00955784	0
Ier2	-0.779095	8.53563	21.7158	0.000131411	0.00982794	0
Cdc6	2.09157	2.87325	21.688	0.000132353	0.00982794	0
Fen1	1.38138	3.75772	21.6612	0.000133266	0.00982794	0
E330013P04Rik	-0.973433	6.93321	23.8512	0.000133505	0.00982794	0
Phpt1	-0.763809	7.30944	21.6379	0.000134069	0.00982794	0
Pde2a	2.3965	3.12662	24.297	0.000134286	0.00982794	0
Nasp	0.817076	6.7769	21.514	0.000138414	0.0100731	0
Rasgrp1	-1.10915	4.87847	21.6124	0.000140717	0.0101835	0
Cenpu	1.75485	3.26344	21.4076	0.000142271	0.0101844	0
Brca1	1.30867	4.01197	21.4068	0.000142301	0.0101844	0
Crem	-0.847393	6.29953	21.3252	0.000145341	0.0103379	1
Mt3	-0.88234	12.2003	21.2532	0.000148081	0.0103379	0
Rassf4	2.81995	2.52364	21.7314	0.000148283	0.0103379	0
Lrrn1	0.98778	5.107	21.2447	0.000148409	0.0103379	0
Thy1	1.78063	3.13761	21.244	0.000148437	0.0103379	0
Mxd3	1.62624	3.47984	21.1936	0.000150393	0.0104181	1
Cebpd	-0.889539	7.56162	21.6196	0.000153078	0.0105477	1
Stmn1	0.796728	9.94471	20.987	0.000158715	0.0107836	0
Pcdh7	0.989602	5.16859	20.985	0.000158801	0.0107836	0
Kif20b	1.266	4.10202	20.9708	0.000159389	0.0107836	0
Mkx	-1.2469	4.0301	20.9602	0.000159831	0.0107836	1
D630033O11Rik	-1.2647	3.83644	20.9168	0.00016166	0.0108505	0
Galnt14	1.89297	3.17623	20.9003	0.000164767	0.011002	0
Btbd11	2.12057	2.82768	20.8208	0.000165779	0.0110128	0
Bambi	-0.859226	5.65326	20.7963	0.000166851	0.0110275	0
Synpo2	-0.946856	5.28276	20.7016	0.000171056	0.011248	0
Anks1	0.988704	6.55035	22.8832	0.000174778	0.0114347	0
Ddr1	0.769835	6.82777	20.5222	0.000179352	0.0116059	0
Ano4	-1.2389	3.91228	20.5075	0.000180053	0.0116059	0
Gm32913	2.57089	2.58297	20.9611	0.000180082	0.0116059	0
Cdt1	1.62875	3.30879	20.4524	0.0001827	0.0116973	0
Chaf1b	1.64066	3.43917	20.4399	0.000183306	0.0116973	0
Fosb	-0.901786	8.20295	20.3371	0.000188376	0.0119131	1
Dnah5	-0.953332	5.07784	20.3317	0.000188647	0.0119131	0
Kirrel3	0.972966	4.95131	20.3158	0.000189447	0.0119131	0
Gm26887	-1.12227	4.52463	20.2936	0.000190569	0.0119258	0
Cyp1b1	-0.892162	5.81555	20.2196	0.000194362	0.0121046	0
Hnrnpab	0.759441	7.42628	20.1975	0.000195514	0.0121181	0
Nrm	1.65264	3.1973	20.1247	0.000199349	0.012297	0
Scx	3.64163	1.73869	20.5411	0.000201264	0.0123563	1
Pter	-0.895208	5.22101	20.0077	0.000205693	0.0125686	0
Enpp2	-0.852154	5.55264	19.8826	0.00021272	0.012937	0
Kndc1	2.50509	2.34545	19.7962	0.000217728	0.0130688	0
Knl1	0.947087	5.10558	19.7937	0.000217878	0.0130688	0
Shcbp1	1.52922	3.72074	20.2335	0.000217915	0.0130688	0
Pdzd2	-0.837755	5.75622	19.7411	0.000220987	0.013192	0
Nr4a1	-0.893063	6.47406	19.7118	0.000222748	0.0132361	1
2310014F06Rik	1.09042	4.60179	19.5726	0.000232621	0.0137113	0
Hspa2	-0.885473	7.4508	20.7404	0.000232862	0.0137113	0
Socs3	-0.891521	6.93884	19.5048	0.000235598	0.0138097	0
Fos	-0.819667	11.0242	19.4037	0.000242165	0.0141306	1
Mms22l	1.10222	4.41132	19.3751	0.000244059	0.0141773	0
Ier5	0.841273	6.20892	19.3473	0.00025097	0.0145137	0
Sik1	-0.953418	5.62104	19.222	0.000254486	0.014611	0
Fam20c	1.08446	4.60341	19.216	0.000254908	0.014611	0
Tmem178	1.29115	4.26502	19.7118	0.000260629	0.0147958	0
Cmya5	-1.0535	4.55229	19.1039	0.000262863	0.0147958	0
Per1	-0.895292	5.32221	19.0979	0.0002633	0.0147958	0
Nedd9	-0.830948	6.29727	19.0883	0.000263991	0.0147958	0
Mcc	-0.759329	7.09327	19.0799	0.000264598	0.0147958	0
Hmgb2	0.723142	8.8055	19.0746	0.000264985	0.0147958	1
Mdga1	1.78459	2.9576	19.0448	0.000267165	0.0147977	0
Pcsk6	-0.76465	6.86078	19.0429	0.000267305	0.0147977	0
Hist1h2be	-1.00177	4.7359	19.0153	0.000269342	0.0148233	0
Gm14207	2.96467	2.07748	19.4157	0.000270055	0.0148233	0
Gmnn	1.12698	4.24057	18.9614	0.000273376	0.0149422	0
Hhip	-1.3036	3.74287	18.9135	0.00027701	0.0150238	0
Smoc1	1.05808	4.36743	18.9112	0.000277188	0.0150238	0
Rab3b	2.28808	2.35597	18.858	0.000281291	0.0151827	0
Hist1h2an	2.09511	3.0276	19.8541	0.000284963	0.0152728	0
Tnc	-0.714611	8.71211	18.8066	0.000285318	0.0152728	0
Fxyd6	0.911197	7.10727	20.6589	0.000287203	0.0152982	0
Mcm6	0.956421	5.55536	19.347	0.000288156	0.0152982	0
Ccdc74a	-1.17603	3.9183	18.7443	0.000290289	0.0153466	0
Epb41	0.961194	4.94776	18.7301	0.000291436	0.0153466	0
Gla	-1.30094	3.83702	18.6711	0.000296249	0.0155369	0
Hopxos	-0.760126	7.40244	18.7643	0.000299023	0.0156191	0
Lig1	0.840802	5.29665	18.5276	0.000308317	0.0160399	0
Kcng2	3.40034	1.68736	18.5127	0.000309606	0.0160426	0
Hist1h1d	1.42029	3.86571	18.9314	0.000310949	0.0160479	0
Cdr1os	-0.763259	6.26614	18.4471	0.00031533	0.0162084	0
Mcm2	1.08152	4.29014	18.4332	0.000316561	0.0162084	0
Pgm5	-1.15108	3.9712	18.3839	0.000320958	0.0163689	0
Sox8	0.782022	6.03932	18.292	0.000329333	0.0166824	1
Sntb2	1.32174	3.73757	18.2883	0.000329681	0.0166824	0
2010204K13Rik	-0.870697	5.20628	18.1833	0.00033956	0.0170862	0
Wwc1	0.879553	5.29616	18.1699	0.000340842	0.0170862	0
Syce2	0.89803	4.95598	18.1618	0.000341618	0.0170862	0
Ndc80	1.70647	3.26011	18.1029	0.000347344	0.0173057	0
Ntrk2	-0.761498	9.72696	18.069	0.000350687	0.0174053	0
Anp32b	0.695159	7.69392	18.0281	0.000354763	0.0175405	0
Sema3a	-1.24249	3.78653	17.992	0.000358402	0.0176356	0
Cbfa2t2	0.762255	6.73239	18.0988	0.000359652	0.0176356	0
Rac3	-0.946738	4.67755	17.9683	0.000360819	0.0176356	0
Egfr	0.817661	6.33839	18.3147	0.000362133	0.0176356	0
Cdk16	0.897383	4.99493	17.9312	0.000364634	0.0176909	0
Adam12	2.02769	2.73155	17.8642	0.000371633	0.0179632	0
Ror1	-1.12692	4.20937	17.8016	0.000378304	0.0182177	0
Gna14	3.34759	1.68923	17.699	0.000389531	0.0186886	0
Nr4a3	-0.961655	5.37456	17.6861	0.00039097	0.0186886	1
Rcor2	2.10992	2.86302	17.9938	0.00039553	0.0188371	0
Aim2	1.88594	2.89639	17.5962	0.000401155	0.0190046	0
Tacc3	1.0938	4.21428	17.589	0.000401981	0.0190046	0
Id4	-0.754596	8.95925	17.718	0.000405556	0.0191039	0
Bmp2k	-0.737728	6.35843	17.5095	0.000411243	0.0193016	0
Vcl	-0.73336	7.08797	17.4895	0.000413614	0.0193428	0
Sparc	-0.708897	8.80509	17.4745	0.000415404	0.019345	0
Pbx3	1.36856	3.76277	17.806	0.000416647	0.019345	1
Sox4	0.96424	8.18971	20.64	0.00044164	0.0204322	1
Slc14a1	-0.763923	5.96068	17.2324	0.000445429	0.0205241	0
Cthrc1	-0.704654	6.68274	17.2188	0.000447184	0.0205241	0
Efnb1	-0.769816	5.89824	17.2012	0.000449466	0.0205241	0
Cenph	1.26875	3.86749	17.3074	0.000449965	0.0205241	0
Ntn1	1.48779	3.43098	17.1701	0.000453531	0.0206142	0
Rtn1	-0.697256	6.90985	17.1	0.000462843	0.0209639	0
Fam189a2	-1.07564	4.09516	17.0851	0.000464857	0.0209817	0
Fam184b	1.3254	3.68136	17.0707	0.000466802	0.0209964	0
Gm26802	0.983331	5.59178	16.9504	0.000483433	0.0215988	0
Soga1	0.856042	5.3223	16.9498	0.000483529	0.0215988	0
Slc38a3	1.02543	4.21791	16.9172	0.000488141	0.0216918	0
Aff3	0.739208	6.48287	16.9115	0.000488961	0.0216918	0
Jpt1	0.672929	7.362	16.8906	0.000491954	0.0217336	0
Crlf1	1.03133	4.60503	17.0237	0.000494674	0.0217336	0
Mis18bp1	1.10188	4.49104	16.9762	0.000494937	0.0217336	1
Hist1h4i	-0.975054	4.34548	16.8251	0.000501456	0.0219455	0
Scrt2	2.93248	1.59775	16.6339	0.000530397	0.0230937	1
Slc23a1	1.47484	4.01228	16.9419	0.000531258	0.0230937	0
Cdk4	0.665798	7.55839	16.5953	0.000536472	0.0232423	0
Itih3	-0.780479	5.94949	16.4442	0.000560935	0.0241091	0
Rfc2	0.736745	5.89297	16.4406	0.000561543	0.0241091	0
Mycn	0.766773	5.60251	16.4264	0.000563908	0.0241091	1
Dok7	2.00621	2.49856	16.4167	0.000565527	0.0241091	0
Ppp1r1a	-0.81053	5.13904	16.3933	0.000569453	0.0241091	0
B230312C02Rik	0.71039	6.98003	16.3903	0.000569959	0.0241091	0
Vegfa	0.747517	6.28928	16.3513	0.000576599	0.0241091	0
Id3	-0.666376	8.0959	16.3501	0.000576805	0.0241091	0
Ezh2	0.834729	6.7162	17.1345	0.000578309	0.0241091	1
Nfix	0.722273	9.05921	16.4382	0.000578922	0.0241091	1
Gm49359	1.03671	4.19526	16.3324	0.000579833	0.0241091	0
Vcan	0.795788	5.44478	16.332	0.000579906	0.0241091	0
Rere	0.788638	9.55201	16.7453	0.000580673	0.0241091	1
Rgs4	-1.67597	3.14631	16.2591	0.000592608	0.0244523	0
Gm29266	1.00071	4.53429	16.2459	0.000594938	0.0244523	0
Cntnap2	-0.674302	7.37223	16.2437	0.000595334	0.0244523	0
Lrig1	0.684399	7.80513	16.2372	0.00059649	0.0244523	0
Slc6a6	-1.09131	4.06326	16.2196	0.000599623	0.0245032	0
Coro1c	0.810267	5.43821	16.1685	0.000608818	0.0247451	0
Cacna2d2	2.93312	1.73044	16.1646	0.000609532	0.0247451	0
Rnf165	1.13284	4.3643	16.5821	0.000611273	0.0247451	0
Wdr66	-1.6373	2.90067	16.1152	0.000618596	0.0249635	0
Chst8	2.80823	1.99422	16.3624	0.000627486	0.0252436	0
Gtdc1	0.711273	6.29344	15.9795	0.00064424	0.0258374	0
Ttll8	-1.13657	3.85429	15.9401	0.000651914	0.0260645	0
Kcnma1	0.94819	4.57067	15.8946	0.000660885	0.0263418	0
Kif4	1.07573	4.26223	15.8454	0.000670745	0.0266529	0
Dnmt1	0.780078	5.36951	15.8244	0.000674994	0.026666	0
Ptchd4	0.882969	4.81941	15.818	0.000676295	0.026666	0
Kcnb1	-0.7558	5.80846	15.8134	0.00067725	0.026666	0
Phf24	-2.09318	2.33567	15.7833	0.000683425	0.0268276	0
Ank3	-1.71778	2.85664	15.7363	0.00069319	0.0271286	0
Cit	1.11807	3.88253	15.6728	0.000706625	0.0275369	0
Olig1	2.72131	2.05215	16.1299	0.000709423	0.0275369	1
Ahnak	-1.21327	3.555	15.6571	0.00071	0.0275369	0
Gnb4	-0.707251	6.11155	15.6315	0.000715528	0.0276685	0
Ccdc18	0.998938	4.30301	15.5606	0.000731099	0.0281865	0
Bcl6	-0.665492	6.63882	15.5127	0.000741818	0.0284435	1
Brinp3	2.9866	1.73232	15.5112	0.000742156	0.0284435	0
Xlr3b	-1.97412	2.72453	15.599	0.00075607	0.0288579	0
Bmerb1	-1.03941	3.98523	15.4443	0.000757425	0.0288579	0
Cep55	1.42138	3.83404	16.6707	0.00076837	0.0291163	0
Pantr1	-0.719047	9.78099	15.4598	0.000768702	0.0291163	0
Nsd2	0.713586	6.53937	15.2722	0.000801669	0.0301496	0
Tspan12	-0.689184	6.199	15.2558	0.000802375	0.0301496	0
Cdk2	1.24242	3.82224	15.5222	0.000802965	0.0301496	0
Gm17750	-0.649777	7.50802	15.2243	0.000810169	0.0302918	0
Ccne1	1.62379	3.01677	15.216	0.000812219	0.0302918	0
Phactr2	-0.81829	5.17184	15.2098	0.000813766	0.0302918	0
Usp27x	-1.18625	3.90854	15.183	0.000820508	0.0304552	0
Ccna2	1.08818	4.49128	15.5659	0.000857149	0.0317243	0
Plk1	1.30834	3.5194	15.0158	0.000863872	0.031882	0
Map1b	-0.677522	6.97416	14.9793	0.00087368	0.0321524	0
Plagl1	-1.07439	4.53253	15.2162	0.000882048	0.0323684	0
Prkca	-0.700318	6.44122	14.9312	0.000886768	0.0324497	0
Topbp1	0.836175	5.00981	14.8733	0.000902848	0.0328527	0
Usp35	0.857511	5.35793	15.1303	0.000902853	0.0328527	0
Ppfibp2	-0.96894	4.40738	14.864	0.000905452	0.032855	0
Mir9-3hg	0.650122	7.8692	14.8482	0.000909906	0.0329244	0
Rnaset2b	-1.22207	4.64472	17.3582	0.000919835	0.0331909	0
Uchl1	0.783203	5.18401	14.801	0.000923346	0.0332251	0
Cerk	0.87174	4.76239	14.7128	0.00094906	0.0340557	0
Abhd14a	-0.699203	6.36611	14.7281	0.00095351	0.0341209	0
Hspb8	-0.70299	5.80554	14.6534	0.000966805	0.0345013	0
Gm49303	-1.83776	2.47753	14.6382	0.000971415	0.0345512	0
Stmn4	-1.31167	3.33217	14.6312	0.000973535	0.0345512	0
Diras2	-1.80568	2.65331	14.5974	0.000983887	0.0348231	0
Peg3	-0.707887	6.29972	14.5866	0.00098723	0.0348462	1
Tfap2c	-0.683689	6.1835	14.548	0.000999225	0.0351738	1
Mcm5	1.14574	4.00827	14.7806	0.00100364	0.0352333	0
1700113A16Rik	-0.939001	4.16944	14.5117	0.00101066	0.0353839	0
Racgap1	0.753529	5.35374	14.4558	0.00102857	0.0356821	0
Tex30	0.919613	4.61375	14.4819	0.00102887	0.0356821	0
Ska1	1.35288	3.32665	14.4515	0.00102995	0.0356821	0
8030451A03Rik	-0.674875	6.36354	14.4508	0.00103019	0.0356821	0
Fam167a	-0.864871	4.80592	14.4088	0.0010439	0.0360155	0
Nfic	0.651802	6.69036	14.3949	0.00104848	0.0360155	1
Zc3h12c	0.744624	5.50483	14.3881	0.00105072	0.0360155	0
Irf1	-0.840811	5.59145	14.4676	0.00105094	0.0360155	1
Pole	1.20935	3.60406	14.3036	0.00107911	0.0368437	0
Cdk6	0.665331	7.4941	14.3779	0.00108079	0.0368437	0
Arid5a	-0.776579	5.57065	14.2651	0.00109231	0.0371385	1
Fbxo5	1.06673	3.94402	14.2433	0.00109987	0.0372978	0
Ntng1	1.61645	2.84613	14.2255	0.00110607	0.03741	0
Phldb2	0.819412	5.19301	14.192	0.00111789	0.0375821	0
Pmvk	-0.698255	6.62571	14.4085	0.00111864	0.0375821	0
Usp36	-0.970205	5.23062	14.795	0.00112211	0.0375821	0
Acaa1a	-0.668829	6.78964	14.2541	0.00112276	0.0375821	0
Hmgcs1	-0.720265	8.44098	14.5583	0.00112738	0.0376051	0
Mt1	-0.728517	12.1856	14.1601	0.00112926	0.0376051	0
Kif23	1.00332	4.35351	14.1478	0.00113794	0.0377972	0
Sema6d	0.703877	7.04274	14.3586	0.00114221	0.0378418	0
Rsph3b	-1.35267	3.27047	14.0936	0.00115338	0.038041	0
Nol4l	0.682744	6.17854	14.0916	0.00115409	0.038041	0
Lpar1	-0.627395	6.96414	14.0775	0.00115928	0.0380636	0
Jam2	0.660932	6.16371	14.0738	0.00116066	0.0380636	0
Inppl1	0.789824	5.24543	14.0418	0.00117252	0.0383555	0
Sorcs1	-0.67175	6.39911	14.0316	0.00117635	0.0383696	0
Chd7	0.652363	8.02902	14.0992	0.00117887	0.0383696	1
Tmem158	-0.997654	3.97244	14.0042	0.00118668	0.0384674	0
Vnn1	-1.41337	3.10603	14.0012	0.00118781	0.0384674	0
Skap2	-1.008	4.04353	13.9838	0.00119442	0.038585	0
Ifitm10	2.60989	1.58951	13.894	0.00122916	0.0396084	0
E2f8	2.03238	2.35166	13.8781	0.00123545	0.0397121	1
Cebpg	0.75418	5.50362	13.8629	0.0012415	0.0398079	1
Plat	1.00296	4.11975	13.8516	0.00124599	0.0398105	0
Arhgap28	2.75018	1.57326	13.8423	0.0012497	0.0398105	0
Zdhhc2	1.2552	3.43871	13.8396	0.0012508	0.0398105	0
Lncppara	0.644815	6.54326	13.7926	0.00126981	0.0403164	0
Igf1	-2.02517	2.17019	13.7456	0.00128912	0.040635	0
Rtkn2	1.53538	3.0055	13.7455	0.00128916	0.040635	0
Dhcr24	-0.804946	5.05797	13.7406	0.00129118	0.040635	0
Elavl2	0.754453	6.04268	13.9934	0.00129239	0.040635	0
Pttg1	-0.656566	6.13843	13.7084	0.00130463	0.0409204	0
Tmem229a	0.769721	5.16338	13.6653	0.00132286	0.0410637	0
Wdr76	0.975171	4.82118	14.5485	0.0013242	0.0410637	0
Actr3b	-0.694638	6.02674	13.6613	0.0013246	0.0410637	0
Cenpw	0.829027	4.70518	13.6608	0.0013248	0.0410637	0
Fdps	-0.645752	6.57465	13.6602	0.00132504	0.0410637	0
Dusp8	-0.822028	5.04909	13.6138	0.00134506	0.0415845	0
Grin2c	1.96912	2.28628	13.5542	0.00137121	0.042292	0
Dynlrb2	-2.58258	2.03537	14.5774	0.00137755	0.0423867	0
Abhd8	0.65781	6.15496	13.5226	0.00138529	0.0425053	0
Atad5	0.911393	4.5201	13.5167	0.00138797	0.0425053	0
Sec24d	-0.888369	4.62316	13.4646	0.00141158	0.0431266	0
Tmem100	-0.614215	7.52741	13.4383	0.00142369	0.0431925	0
Fam181a	-1.1133	3.53722	13.4354	0.00142507	0.0431925	0
Hmmr	0.887531	4.56752	13.426	0.00142942	0.0431925	0
Foxj1	-1.94502	2.28094	13.4259	0.00142946	0.0431925	1
Brca2	0.803119	4.78566	13.4225	0.00143104	0.0431925	0
Chrm3	2.19762	2.18972	13.4105	0.00143661	0.0431925	0
Dnajb2	-0.681599	5.71225	13.4084	0.00143763	0.0431925	0
Mex3a	0.936657	4.48701	13.3994	0.00144183	0.0431925	0
Pcsk5	1.03329	4.27798	13.4657	0.00144382	0.0431925	0
Dlg2	-0.607416	7.78323	13.3882	0.00144709	0.0431925	0
Nfkbiz	-0.764837	6.22912	13.3772	0.00145228	0.0432478	0
Melk	1.25719	3.47519	13.3618	0.00145955	0.0433646	0
Exo1	1.93908	2.52403	13.3276	0.00147593	0.043751	0
Frzb	-0.618526	7.0238	13.317	0.00148104	0.0438023	0
Zfp74	0.877935	4.63566	13.2991	0.0014897	0.0439579	0
Comtd1	-1.05339	3.67442	13.2919	0.00149319	0.0439608	0
Ubald1	-0.813926	4.78566	13.2714	0.00150326	0.044157	0
BC065397	-0.881947	4.33181	13.2347	0.00152138	0.0445881	0
Hopx	-0.692067	11.8045	13.1954	0.00154107	0.0450633	0
Traf5	-0.728964	5.21281	13.1879	0.00154484	0.0450719	0
Cyfip2	-0.677757	5.98245	13.1768	0.00155049	0.0451348	0
Gldc	-0.611209	8.41049	13.141	0.00156877	0.0455231	0
Fanca	1.54221	2.89798	13.137	0.00157085	0.0455231	0
Frrs1l	0.665538	5.93215	13.1065	0.00158667	0.0458788	0
Notch1	0.632994	7.34195	13.0938	0.00159328	0.0458889	1
Trip13	1.6168	2.85325	13.0863	0.00159719	0.0458889	0
Flywch2	-0.780798	4.79585	13.0855	0.00159765	0.0458889	0
Samd4	-0.619372	7.03933	13.0744	0.00160347	0.0459544	0
Emid1	-0.631851	6.58175	13.019	0.00163295	0.046696	0
Sox9	-0.621183	9.83642	13.0073	0.00163926	0.0467731	1
Mfap3l	-0.64226	6.86596	12.993	0.00164704	0.0467835	0
Bok	1.16797	3.50875	12.9918	0.00164767	0.0467835	0
Lrrtm2	-0.758468	5.02459	12.9867	0.00165046	0.0467835	0
Cyp51	-0.67163	6.85923	13.0247	0.00166497	0.0470807	0
Ccne2	2.13161	3.97659	20.8534	0.00166821	0.0470807	0
Zeb1	0.626667	8.76069	12.9558	0.00167899	0.047282	1
Atf5	0.818203	4.80817	12.9068	0.00169452	0.0476158	0
Fbxl7	-0.606696	7.07598	12.8939	0.00170178	0.047716	0
Mapre2	-0.608437	7.01069	12.7814	0.00176641	0.0494214	0
Nek6	-0.75979	5.24134	12.8225	0.00178034	0.0495981	0
Pde3b	1.13766	4.26377	13.6823	0.00178384	0.0495981	0
Smpdl3a	-0.615685	6.90414	12.7512	0.00178422	0.0495981	0
Rad51	0.965066	4.01336	12.6799	0.00182707	0.0505943	0
Erf	-0.815824	4.92278	12.6786	0.00182786	0.0505943	1
Ddit4	-0.65903	6.04621	12.6285	0.00185866	0.0513371	0
Slc22a4	-0.656368	6.01433	12.5521	0.0019067	0.0524744	0
Prelp	-0.729892	5.58116	12.7399	0.00190794	0.0524744	0
Cdca2	1.10609	3.74349	12.4993	0.00194072	0.053263	0
Mthfd2	1.04779	3.7672	12.4622	0.00196502	0.0538158	0
Pdgfd	-0.604224	7.01874	12.431	0.00198572	0.0542679	0
Hist1h1b	1.90775	6.96549	29.0772	0.00199498	0.054302	0
Kif15	0.910259	4.29922	12.4135	0.0019974	0.054302	0
Fam110a	1.33926	3.19376	12.4103	0.00199954	0.054302	0
H2afx	0.623472	6.43027	12.396	0.00200922	0.0544506	0
Jakmip1	-0.705676	5.27241	12.3755	0.00202312	0.054713	0
Thbs4	-1.24213	3.86745	13.4349	0.00205642	0.0554976	0
Dek	0.586061	7.54099	12.3007	0.00207473	0.0558755	0
Gm26885	2.54711	1.7299	12.2895	0.00208262	0.0559715	0
Tmem44	0.900046	4.48605	12.2701	0.00210285	0.0563981	0
Gm35552	1.79531	2.53169	12.2388	0.00211863	0.0566004	0
Ect2	0.82337	4.85177	12.2381	0.00211913	0.0566004	0
E2f7	1.68262	2.81959	12.219	0.00213287	0.0568503	1
Gm19426	0.951671	3.94791	12.1986	0.00214766	0.0570871	0
Idh1	-0.61151	6.7808	12.1946	0.00215057	0.0570871	0
Cenpn	1.52062	2.95733	12.1628	0.00217386	0.0575874	0
Naa38	-0.607502	6.31988	12.1317	0.00219693	0.0580776	0
Synm	-1.23663	3.29076	12.1258	0.00220133	0.0580776	0
Elavl4	0.631766	6.40022	12.1159	0.00222352	0.0583777	0
Ppp2r2b	-0.599111	7.73108	12.0959	0.00222375	0.0583777	0
Hrk	1.69689	2.52333	12.087	0.00223049	0.0583777	0
Tuba1c	0.845022	4.2949	12.0819	0.00223437	0.0583777	0
Dtl	1.11951	4.38541	13.1485	0.00223524	0.0583777	0
Csrnp1	-1.22565	3.53191	12.0659	0.00224659	0.058556	0
Hmgcr	-0.582012	6.95065	11.9657	0.00232464	0.0604686	0
Pimreg	0.857951	4.24498	11.9275	0.00235513	0.061139	0
Bub1b	0.985865	3.94747	11.8836	0.0023908	0.061941	0
Ascl1	-0.56339	7.862	11.8548	0.00241452	0.0623897	1
E2f3	0.735879	5.02549	11.8509	0.00241776	0.0623897	1
Pcna	0.62651	6.6142	11.9199	0.00243215	0.0626364	0
Map1a	0.735875	5.29866	11.7998	0.00246049	0.0632405	0
Reln	1.85407	2.13143	11.7576	0.0024964	0.0640363	0
Kcnc1	2.48662	1.7486	11.9077	0.00251215	0.0643131	0
March3	-0.640398	6.21278	11.7186	0.00253017	0.0646466	0
Sulf2	-0.891352	4.17387	11.7006	0.0025459	0.0648569	0
March1	-0.893291	6.31886	13.3486	0.00255903	0.0648569	0
Gm43154	0.804299	4.60883	11.6839	0.0025606	0.0648569	0
Prkce	0.576481	6.95218	11.6827	0.00256167	0.0648569	0
Bcan	0.576451	7.55018	11.6754	0.00256815	0.0648569	0
Dscc1	1.57928	2.81371	11.7877	0.00256844	0.0648569	0
Jun	-0.6335	10.704	11.6611	0.00258082	0.0649806	1
Elovl2	1.41355	2.92134	11.6542	0.00258695	0.0649806	0
Fzd9	1.8143	2.48532	11.6526	0.00258839	0.0649806	0
Kntc1	1.48512	3.36947	12.496	0.00260814	0.0652425	0
Prdm16	-0.578732	7.233	11.6298	0.00260889	0.0652425	1
Disp3	1.59114	3.41123	13.2644	0.00261855	0.0653579	0
Sema3c	-0.76915	5.81912	11.6724	0.00263666	0.0656629	0
0610005C13Rik	-2.18836	1.64348	11.5945	0.00264091	0.0656629	0
Sept9	0.666274	5.3007	11.5736	0.00266005	0.066012	0
Kcnip1	-0.553143	7.89468	11.5463	0.00268533	0.066512	0
Gm39323	2.56482	1.41035	11.538	0.00269304	0.0665756	0
Gstt1	-0.813487	4.50785	11.4576	0.0027693	0.0682726	0
Zdbf2	-0.67553	5.82586	11.4546	0.00277222	0.0682726	0
Gas1	-0.556255	8.75467	11.4416	0.00278473	0.06838	0
Mecr	-0.757519	4.84396	11.4339	0.00279218	0.06838	0
N6amt1	-0.900295	4.03331	11.4337	0.00279242	0.06838	0
9630014M24Rik	0.632899	5.66711	11.4089	0.00281661	0.0688422	0
Pdlim3	-0.617231	6.2322	11.3983	0.00282699	0.0689657	0
Abhd2	0.595497	6.61096	11.3916	0.00283362	0.0689976	0
Gsta4	-0.577843	7.42446	11.3817	0.00284345	0.0691071	0
H1fx	0.562258	7.54045	11.3649	0.00286019	0.0693837	0
Efcab2	-0.66676	5.32934	11.3428	0.00288223	0.0697722	0
Lockd	0.650252	5.71656	11.3381	0.00288698	0.0697722	0
Dmrta2	-0.577789	6.58227	11.3314	0.00289379	0.0698066	0
Rrm1	0.662634	5.27607	11.322	0.00290333	0.0699066	0
Insm1	0.841032	4.48656	11.3504	0.00291189	0.0699825	0
Lrp8	0.739259	4.88615	11.3004	0.00292524	0.0701733	0
Trim17	-1.24577	3.18829	11.2913	0.00293464	0.0701821	0
Spsb4	1.54834	2.86303	11.3061	0.00293645	0.0701821	0
Lmna	-0.677265	5.87867	11.2769	0.00294938	0.0702538	0
Atad2	0.685862	5.53837	11.275	0.00295143	0.0702538	0
Fnbp1l	0.8272	4.62054	11.2708	0.00295572	0.0702538	0
Ring1	-0.637357	5.65041	11.2577	0.00296929	0.0704473	0
Cks1b	0.64799	5.35692	11.2218	0.00300687	0.0712083	0
Cecr2	0.577544	6.93025	11.146	0.00308802	0.0729967	0
Slc7a11	-0.666075	6.43063	11.4121	0.00309516	0.0730322	0
Dcc	0.886873	6.60432	13.6872	0.00310972	0.0731753	0
Atp11a	-0.716749	5.16298	11.1204	0.00311592	0.0731753	0
Hacd2	0.590109	6.10715	11.116	0.00312078	0.0731753	0
Wnt8b	-0.828441	4.2455	11.1087	0.00312881	0.0731753	0
Ncaph	1.30546	3.32385	11.2519	0.00313874	0.0731753	0
Lrrc1	-0.58538	6.97664	11.0988	0.00313974	0.0731753	0
Knstrn	0.79943	4.61693	11.0978	0.00314076	0.0731753	0
Traf4	0.799734	4.43966	11.0735	0.00316779	0.0736131	0
Zbtb11	-0.644204	5.91385	11.0672	0.00317489	0.0736131	1
Fabp5	-0.590446	9.46923	11.0656	0.00317661	0.0736131	0
Glud1	-0.60695	9.38489	11.0866	0.00323337	0.0747948	0
Csmd2	-0.561068	7.08763	10.9807	0.00327335	0.0755846	0
Rmst	-0.55796	6.90925	10.9544	0.0033039	0.0761543	0
Dnah9	-1.8487	1.80714	10.9078	0.00335899	0.0772867	0
Angpt1	1.01983	3.62978	10.8664	0.00340864	0.0782899	0
Bhlhe40	-0.619945	6.61233	10.8603	0.00341601	0.0783204	1
Zfp503	-0.966311	3.83644	10.8515	0.00342673	0.0784273	0
Dnajc9	0.573331	6.31551	10.8433	0.00343681	0.0784948	0
Gabrg3	-0.539944	8.09767	10.8392	0.0034418	0.0784948	0
Grid2	-0.542345	8.16544	10.819	0.00346653	0.0789198	0
Hist1h3c	1.91554	2.39857	11.0364	0.00349621	0.079456	0
Map2	0.557411	8.79084	10.7824	0.003512	0.079675	0
Traf1	-1.19185	3.19755	10.7456	0.00355838	0.0803923	0
Dleu7	0.938826	3.76816	10.7449	0.00355928	0.0803923	0
Lhpp	-0.785817	4.38626	10.7426	0.00356223	0.0803923	0
Chst2	-0.67954	7.43706	11.4161	0.00357115	0.0804533	0
Pir	-0.647249	6.27159	10.8877	0.00358638	0.0806562	0
Mtss2	0.54087	7.43473	10.6867	0.00363408	0.0815872	0
Lrp4	-0.575938	6.42053	10.681	0.00364152	0.0816129	0
Abca8b	-0.637775	5.48673	10.6716	0.00365374	0.0817454	0
Gas2l3	1.0013	3.66943	10.642	0.00369272	0.0824751	0
Homer1	-0.7356	6.10948	11.1494	0.00370401	0.0825848	0
Igdcc3	1.55872	2.75666	10.6396	0.00371108	0.0826002	0
Rpa2	0.613255	5.47535	10.62	0.00372188	0.0826984	0
Mroh7	-0.971893	3.62335	10.5873	0.00376578	0.0833594	0
St8sia2	-0.647268	5.25588	10.5866	0.00376671	0.0833594	0
Gpr37	1.14921	3.36805	10.5825	0.00377234	0.0833594	0
Insig1	-0.531538	7.17695	10.5788	0.00377736	0.0833594	0
Cdca7	0.879638	4.04822	10.5577	0.00380606	0.0836515	0
Gm6133	-1.55099	2.63738	10.5574	0.00380642	0.0836515	0
Sgo1	0.903411	3.86222	10.5489	0.00381816	0.0836515	0
Gfpt2	0.9695	4.30519	10.746	0.00382068	0.0836515	0
Bgn	-0.985518	3.77668	10.5454	0.00382289	0.0836515	0
Dlgap5	0.988427	3.68493	10.5247	0.00385152	0.0840795	0
Grm8	-1.45254	2.59628	10.5219	0.00385543	0.0840795	0
Thrsp	0.568453	10.3554	10.5146	0.00386545	0.0841563	0
Tshz3	-0.620504	5.45634	10.4987	0.00388765	0.08429	1
Tprgl	-0.579848	6.69369	10.5439	0.00388839	0.08429	0
Pnck	-0.865211	3.91243	10.4963	0.00389111	0.08429	0
Hmgb3	0.544059	6.58669	10.4733	0.00392347	0.0848492	1
Ncapg	1.20458	3.42302	10.4402	0.00397056	0.0855709	0
Fut8	0.603812	5.97032	10.4345	0.00397872	0.0855709	0
1700047M11Rik	-0.837985	3.98741	10.4312	0.00398349	0.0855709	0
Sept11	0.577012	6.27848	10.4263	0.00399048	0.0855709	0
Pea15a	-0.54005	7.18401	10.425	0.00399232	0.0855709	0
Nr2e1	-0.559215	6.5116	10.4222	0.00399648	0.0855709	1
Gm266	0.983287	3.64921	10.4121	0.00401104	0.085741	0
Tpx2	0.680112	5.68994	10.541	0.0040207	0.0858059	0
Gstt2	-1.1108	3.41322	10.4153	0.00406968	0.0867083	0
Cdca5	1.5795	2.47025	10.3481	0.00410494	0.0873158	0
AA388235	-1.24527	3.22449	10.3951	0.00412945	0.0876933	0
Dmrt3	-0.650305	5.4824	10.3271	0.0041363	0.0876951	1
Fdft1	-0.577234	6.71267	10.354	0.00416235	0.088103	0
Mindy4	-0.916546	4.42293	10.511	0.00419288	0.0884826	0
Rtn2	0.847679	4.15599	10.289	0.00419394	0.0884826	0
Gm3417	2.19544	1.62138	10.2844	0.00420086	0.0884844	0
Ramp2	-0.597966	6.42108	10.4101	0.00421145	0.0885453	0
Cenpp	0.613231	5.60182	10.2736	0.00421742	0.0885453	0
Slc2a13	-0.613217	5.9803	10.2689	0.00422467	0.0885539	0
Acsf2	-0.66575	5.53844	10.384	0.0042371	0.088671	0
Snx32	-0.663649	4.97789	10.243	0.00426452	0.0891009	0
Gemin6	0.921958	3.7344	10.2213	0.0042983	0.0896622	0
Adgrg1	0.549481	7.07679	10.1985	0.00433424	0.0902664	0
Ltv1	-0.842439	4.00216	10.1708	0.00437817	0.0910349	0
Isoc2a	-0.783923	4.31898	10.1384	0.00443022	0.0918477	0
9430041J12Rik	-0.629553	5.98756	10.1805	0.00443144	0.0918477	0
Grpr	2.30458	1.693	10.12	0.00446005	0.092293	0
Rfc3	0.786574	4.87257	10.3838	0.00448133	0.0925856	0
Bloc1s1	-0.529621	6.92194	10.0933	0.00450384	0.0928023	0
Mpp7	-0.850305	5.90928	11.2504	0.00451048	0.0928023	0
Tcf20	0.530426	7.01355	10.0875	0.00451331	0.0928023	1
Fgfr3	0.544484	6.48771	10.0796	0.0045265	0.092926	0
Gm26532	-0.673024	5.38541	10.0626	0.00455474	0.0931682	0
Msmo1	-0.543683	7.61841	10.0616	0.00455629	0.0931682	0
4931415C17Rik	1.19782	3.34064	10.0595	0.00455988	0.0931682	0
Cdca8	0.678883	5.47005	10.1818	0.00456854	0.0931982	0
Pcp4	-0.701288	4.77597	10.0489	0.00457764	0.0932371	0
Wnt7b	0.707957	5.02252	10.0394	0.00460648	0.0936772	0
Prdm8	1.05663	5.07699	10.8819	0.00462189	0.0937397	0
Mastl	1.13178	3.35924	10.0212	0.00462431	0.0937397	0
Pik3r1	0.527146	6.88869	10.0171	0.00463126	0.0937397	0
Atp13a5	-1.99168	1.53404	10.0088	0.00464529	0.093877	0
Prkg1	-0.526069	7.80226	9.99448	0.00466985	0.0941439	0
Hist1h1c	-0.645687	5.45298	9.98976	0.00467795	0.0941439	0
Exosc5	-0.606842	5.54313	9.98734	0.00468211	0.0941439	0
Srm	-0.574194	5.73691	9.98094	0.00469313	0.0941439	0
Edar	-1.90903	1.93341	10.0217	0.00469484	0.0941439	0
Gm48342	-1.21061	3.12564	9.97485	0.00470363	0.0941743	0
Mybl1	1.2352	3.55863	10.7175	0.00471879	0.094332	1
Fam124a	-0.654352	5.08866	9.9565	0.00473546	0.0945194	0
Cisd3	-0.593584	5.74609	9.94212	0.00476057	0.0947726	0
Exoc4	0.534406	7.86334	9.94086	0.00476277	0.0947726	0
Nrxn3	0.711357	4.70021	9.92203	0.0047959	0.0952854	0
Srsf12	-1.46334	2.58663	9.91503	0.00480827	0.0953849	0
Prkn	-0.549734	7.54955	9.89054	0.00485184	0.0961021	0
Bhlhe41	-0.521256	6.83155	9.88144	0.00486815	0.0962508	1
Pdgfrl	0.835155	4.24011	9.97775	0.00487875	0.0962508	0
Creg2	-2.27265	1.76687	10.4317	0.00488511	0.0962508	0
Tmem35a	-1.20086	3.35759	10.0409	0.00488907	0.0962508	0
Sil1	-0.552653	6.33265	9.85505	0.00491577	0.0965545	0
Glis3	-0.529163	7.67025	9.85305	0.0049194	0.0965545	0
Wdhd1	1.07832	3.38107	9.84727	0.00492991	0.0966143	1
Osbpl10	1.60142	2.28865	9.84155	0.00494034	0.0966724	0
Gas6	-0.705342	5.44349	10.0472	0.00495681	0.0968484	0
Gm45169	-1.15963	3.14683	9.80627	0.00500516	0.0976459	0
Fndc4	-0.55819	6.29078	9.79677	0.00502278	0.0978423	0
Slc7a4	-1.19445	3.09107	9.79047	0.0050345	0.097908	0
Cdkn2c	0.591603	5.44102	9.78614	0.00504257	0.097908	0
Naaa	-0.549198	7.39474	9.82304	0.00504883	0.097908	0
Slc4a4	0.615942	8.02869	10.1354	0.00508602	0.0984818	0
Kifc1	0.936025	3.70117	9.75352	0.00510386	0.0986744	0
Neto2	0.773656	4.4846	9.74964	0.00511121	0.0986744	0
Mrps6	-0.512453	6.91778	9.73751	0.00513423	0.0987641	0
Srf	-0.867368	3.96374	9.73619	0.00513675	0.0987641	1
Neurl1b	1.53194	2.56065	9.73515	0.00513872	0.0987641	0
Depdc1a	1.03073	3.48374	9.71968	0.0051683	0.0991854	0
Camk1d	-0.506637	8.76899	9.70663	0.00519339	0.0995195	0
Astn2	0.752401	6.46718	10.8513	0.00524888	0.100434	0
Oxnad1	-0.658018	4.98709	9.67072	0.00526314	0.100559	0
Nutf2-ps1	-1.1307	3.10288	9.65879	0.00528655	0.100857	0
Gm10563	-1.61635	2.24896	9.63367	0.00533619	0.101614	0
Prdm16os	-0.679002	5.13993	9.66816	0.0053431	0.101614	0
2810049E08Rik	0.897752	3.78033	9.6251	0.00535324	0.101614	0
Agbl4	-0.549267	6.28867	9.62291	0.00535761	0.101614	0
Eif4ebp1	1.01187	3.40623	9.61621	0.00537101	0.101719	0
Eif1a	-0.620907	5.842	9.60203	0.00539945	0.101998	0
Agpat4	-0.688078	4.90578	9.60104	0.00540145	0.101998	0
Gm45609	2.00783	1.55238	9.59325	0.00541715	0.102145	0
Limd2	0.72818	4.406	9.57447	0.00545525	0.10237	0
Nuf2	0.882439	4.07209	9.62792	0.00545902	0.10237	0
Ptp4a1	-1.30665	2.79224	9.57187	0.00546055	0.10237	0
Asf1b	1.29939	2.90508	9.5718	0.00546069	0.10237	0
Zswim5	0.716224	4.85586	9.56621	0.00547209	0.102436	0
Zbed5	-1.75936	2.31306	9.67407	0.00549708	0.102755	0
Zcchc18	-0.6197	7.0958	9.93621	0.00550791	0.102809	0
Pdk3	-0.753604	4.53941	9.52172	0.00556381	0.103703	0
Cfap44	-1.59603	2.31806	9.51479	0.00557825	0.103823	0
Mcm3	0.781923	4.58218	9.53993	0.00560558	0.104182	0
Rgs22	-1.98917	1.3218	9.48469	0.00564146	0.104698	0
Vegfd	-0.916097	3.65343	9.46556	0.00568204	0.105301	0
Gm47423	-0.880022	4.02748	9.45571	0.00570305	0.105539	0
Pml	0.987155	3.64249	9.46582	0.00576234	0.106484	0
Idh2	-0.553418	7.55806	9.53347	0.00577989	0.106656	0
9530026P05Rik	-0.532265	7.04109	9.41315	0.00579487	0.106663	0
Myt1	1.51724	2.47609	9.40923	0.00580341	0.106663	1
Cox6b2	0.620921	5.22154	9.40853	0.00580493	0.106663	0
Dhfr	0.649387	4.91285	9.37233	0.00588447	0.107971	0
Plk4	0.759453	4.38132	9.36265	0.00590594	0.108068	0
Gm28376	1.18737	3.57641	10.0328	0.00590645	0.108068	0
Olfm1	0.613882	5.13744	9.35585	0.00592108	0.108183	0
Hddc3	0.777795	4.35971	9.37907	0.00595202	0.108452	0
C2cd4b	-1.56083	2.39107	9.34177	0.00595256	0.108452	0
Krt1	-1.61615	1.9725	9.33673	0.00596388	0.108506	0
Shisa4	0.521018	6.67376	9.33049	0.00597791	0.108609	0
1700023F06Rik	-0.730596	4.29316	9.30626	0.00603278	0.109452	0
Ttk	1.21956	3.04566	9.29438	0.00605987	0.109732	0
B230206L02Rik	-1.06289	4.19443	10.3765	0.00607244	0.109732	0
Dhx9	0.545039	6.54293	9.28838	0.00607362	0.109732	0
Smtn	1.73512	2.12122	9.28258	0.00608693	0.109819	0
Fas	-1.32804	3.16402	9.38894	0.00610414	0.109976	0
Haus4	0.774394	4.11131	9.26334	0.00613131	0.110313	0
Shmt1	1.224	3.00678	9.25201	0.00615764	0.110633	0
Kdm5b	-0.520129	6.89214	9.22068	0.00623104	0.111689	0
Lair1	-1.02432	3.33682	9.21955	0.0062337	0.111689	0
Iqck	-0.833313	4.22528	9.30362	0.0062919	0.112576	0
Sybu	-0.500492	7.80813	9.17568	0.00633818	0.113019	0
Dtna	-0.513741	9.45665	9.17306	0.00634447	0.113019	0
Prex2	-0.523517	9.62784	9.17045	0.00635078	0.113019	0
Nceh1	-1.30001	2.83836	9.1647	0.00636465	0.113019	0
Kazn	-0.933438	3.95088	9.38619	0.00636916	0.113019	0
Serpine2	0.543864	6.0761	9.15656	0.00638432	0.113019	0
Bmyc	-0.692278	7.46864	10.2153	0.00638514	0.113019	0
Serp2	-0.684217	4.67096	9.1557	0.00638641	0.113019	0
Fam98c	-0.770799	4.03887	9.13806	0.00642931	0.113402	0
Trmt61b	-0.642142	4.91778	9.13751	0.00643067	0.113402	0
Btg1	-0.513439	9.31984	9.13461	0.00643776	0.113402	0
Tmem240	1.13882	3.14218	9.13241	0.00644312	0.113402	0
Grip1	0.872896	4.76706	9.85915	0.00646243	0.11346	0
Fancb	2.14304	1.72574	9.15945	0.00646393	0.11346	0
Mitf	-0.652784	4.98047	9.1133	0.00649009	0.113625	1
Ankle1	1.31799	2.98966	9.11178	0.00649384	0.113625	0
Dusp3	-0.591247	5.29927	9.10944	0.00649963	0.113625	0
Gatd3a	-0.588477	5.54038	9.10201	0.00651801	0.113642	0
Galnt15	-1.0102	3.64228	9.20859	0.00651816	0.113642	0
Gm11266	0.499911	7.12719	9.074	0.00658786	0.114647	0
Isoc1	-0.628042	5.95971	9.19313	0.00659349	0.114647	0
2310039L15Rik	-1.54327	2.20129	9.04518	0.0066606	0.115529	0
Depdc1b	1.8854	1.69063	9.04124	0.00667061	0.115529	0
Sc5d	-0.569545	6.26864	9.07604	0.00667098	0.115529	0
Prkar1b	-0.849828	3.90806	9.03234	0.0066933	0.115761	0
Mib1	0.532603	6.65797	9.01457	0.00673884	0.116393	0
Mapk8ip2	-1.27551	3.01461	9.10855	0.00676619	0.116649	0
Caprin1	0.512346	6.88524	8.99614	0.00678643	0.116649	0
Ankrd54	0.617574	5.04221	8.99574	0.00678748	0.116649	0
Cables1	-0.497705	7.60884	8.99489	0.00678968	0.116649	0
Hoga1	-1.08781	3.26038	8.98042	0.00682731	0.11714	0
Ythdf2	0.558902	5.98821	8.97351	0.00684537	0.117295	0
Sctr	1.45247	2.93494	9.06018	0.00688986	0.117901	0
Gm44899	1.01295	3.3942	8.95215	0.00690154	0.117945	0
Iqgap3	1.37331	2.73349	8.93456	0.00694818	0.118586	0
Ung	0.901771	3.73231	8.92521	0.0069731	0.118855	0
Tmem59l	-0.905544	4.07969	9.20557	0.00699345	0.119045	0
Flnb	0.589747	5.41951	8.9045	0.00702867	0.119487	0
1700034P13Rik	0.760893	4.23237	8.89441	0.00705594	0.119794	0
Rcc2	0.671518	5.95393	9.31308	0.007108	0.12052	0
Cdh13	0.771613	4.17882	8.86838	0.00712676	0.120676	0
Jund	-0.524231	10.3478	8.86506	0.00713587	0.120676	1
Smc2	0.608389	5.98662	8.95542	0.00716642	0.121035	0
Aco1	0.61719	5.06197	8.83916	0.00720723	0.121566	0
Ccnd2	0.551454	8.50694	8.97437	0.00723313	0.121844	0
Pink1	-0.580381	5.8808	8.85446	0.0072577	0.122099	0
Hnrnpd	0.496713	7.51754	8.81068	0.00728664	0.122316	0
Tchp	-0.765512	4.29618	8.80968	0.00728945	0.122316	0
Igsf3	0.656031	5.23999	8.897	0.00732597	0.122769	0
Thsd4	-2.23369	1.10677	8.82104	0.00735107	0.123031	0
Pkib	0.966344	3.4777	8.77287	0.00739356	0.12329	0
Plscr1	-0.694941	5.80873	9.2244	0.00739402	0.12329	0
Ezr	-0.499191	7.78249	8.77023	0.0074011	0.12329	0
Taf13	-0.681128	5.45972	8.8779	0.00740462	0.12329	0
Ank2	-0.516727	9.72335	8.75502	0.00744464	0.123692	0
Kptn	-0.748238	4.18155	8.7539	0.00744786	0.123692	0
Arhgap6	-1.04059	3.37635	8.74317	0.00747876	0.123968	0
2700054A10Rik	-0.652879	5.16976	8.73685	0.00749705	0.123968	0
Pdzrn3	-0.50567	7.00204	8.73495	0.00750252	0.123968	0
Epcam	1.66916	2.26434	8.73487	0.00750277	0.123968	0
Rangrf	-0.743373	4.3614	8.69318	0.00763931	0.126063	0
Tob1	-0.526877	6.95565	8.67092	0.00769062	0.126749	0
Gm44257	0.704798	4.43895	8.66678	0.00770295	0.12679	0
Enpp5	-0.690544	5.06727	8.81145	0.00775466	0.127379	0
Ctnnbip1	-0.489446	8.52557	8.64827	0.0077584	0.127379	0
Stat3	-0.510836	7.95597	8.64232	0.00777629	0.127511	1
Mex3b	1.16173	3.1918	8.63544	0.00779707	0.127691	0
Ftsj1	-0.685144	4.5955	8.60983	0.00787493	0.1287	0
Lgi1	-0.49117	6.75751	8.60863	0.0078786	0.1287	0
Ckap2l	0.733494	4.60273	8.63356	0.00790015	0.12889	0
Fuca1	0.529957	6.17589	8.58887	0.00793929	0.129308	0
Gm35339	-2.2246	0.990851	8.58532	0.00795025	0.129308	0
Kcnab2	1.51964	2.34723	8.58355	0.00795573	0.129308	0
Ercc6l	1.92416	1.99806	8.60787	0.00797886	0.129521	0
Ran	0.474589	8.58142	8.572	0.00799153	0.129565	0
Rad54b	1.20457	2.9805	8.55716	0.00803778	0.13002	0
BC034090	0.794572	3.97476	8.55523	0.00804384	0.13002	0
Lmo1	1.75321	4.3884	13.8945	0.00804973	0.13002	0
Bag1	0.492619	6.69509	8.54837	0.00806534	0.13011	0
Tspan7	-0.535614	10.8036	8.54225	0.00808456	0.130258	0
Ccp110	0.789588	4.23321	8.51547	0.00816936	0.131461	0
Nrgn	-1.17378	4.09973	10.2205	0.00821344	0.132006	0
Jade3	0.866016	4.44733	8.92727	0.00827124	0.13277	0
Tceal3	-0.553812	6.75767	8.57603	0.00840477	0.134747	0
Plxnc1	-0.523229	6.22452	8.4324	0.00843866	0.135123	0
Rmi2	1.03759	3.21407	8.42309	0.00846945	0.135449	0
Atp7b	-1.41152	2.2926	8.41859	0.00848437	0.13552	0
Copz2	-0.60619	5.06857	8.39708	0.00855613	0.136498	0
Cemip2	0.646929	5.33831	8.52025	0.00858513	0.136671	0
Igf2bp3	-0.661471	4.65994	8.38756	0.0085881	0.136671	0
Dusp18	-0.667699	4.61799	8.38228	0.0086059	0.136786	0
Spp1	-1.3578	3.1207	8.50205	0.0086449	0.137205	0
Mkrn1	0.536959	5.69937	8.36823	0.00865343	0.137205	0
Cmpk2	1.5415	2.26779	8.36142	0.00867657	0.137404	0
Antxr1	-0.690513	4.95391	8.44845	0.00870154	0.137631	0
Poli	1.05696	3.19002	8.34306	0.00873934	0.13806	0
Eef1b2	0.471853	8.19998	8.33419	0.00876984	0.138373	0
Hist1h2af	1.35685	2.87379	8.51041	0.00878719	0.138478	0
Nr1d1	-0.656353	4.53578	8.32585	0.00879862	0.13849	1
Sncaip	0.498817	6.66864	8.29124	0.00891918	0.140217	0
Xrra1	-1.94463	1.19722	8.28704	0.00893392	0.140279	0
Sept10	0.573295	5.62441	8.32099	0.00896446	0.140588	0
Sqstm1	-0.496872	7.58495	8.2742	0.00897922	0.140649	0
Vps37b	0.542968	6.95666	8.38182	0.00905169	0.141268	0
Tmem150c	-0.667295	4.71017	8.2583	0.00905292	0.141268	0
Tceal5	-0.567472	5.16107	8.24891	0.0090691	0.141268	0
Tgfb3	-0.728536	4.29073	8.24874	0.00906974	0.141268	0
Shisa8	1.70822	1.87962	8.24775	0.00907326	0.141268	0
Pacsin1	-0.780709	3.95567	8.23369	0.00912371	0.141883	0
Syt9	0.888098	3.98241	8.40547	0.00914369	0.141951	0
Asic1	2.0148	1.46815	8.22462	0.00915643	0.141951	0
Tnfaip8	0.559448	5.44236	8.22271	0.00916333	0.141951	0
Dpyd	0.901952	3.68196	8.24802	0.00917833	0.141951	0
Ccdc136	-0.514311	6.80877	8.21732	0.00918284	0.141951	0
Dipk1c	-0.529829	5.69988	8.21038	0.00920803	0.14217	0
Ndel1	-0.531399	6.13439	8.20457	0.00922921	0.142328	0
Lhfp	-0.479146	7.06973	8.19542	0.00926264	0.14259	0
Snx15	-0.614299	4.87134	8.19389	0.00926821	0.14259	0
Slfn9	1.12567	3.16198	8.18285	0.00930876	0.143043	0
Rpusd3	-0.867226	3.6222	8.17565	0.00933529	0.143281	0
Aldh6a1	-0.556763	6.28849	8.25828	0.00935457	0.143407	0
Sv2c	0.879055	3.6993	8.16133	0.00938834	0.143671	0
Agbl1	-1.46078	2.31055	8.15802	0.00940065	0.143671	0
Tex14	0.606714	5.36592	8.1542	0.00941487	0.143671	0
Klf9	-0.49186	7.173	8.15386	0.00941614	0.143671	1
Leng8	-0.474561	6.97562	8.1432	0.00945595	0.144109	0
Alkbh6	-0.662712	4.81619	8.20647	0.00948932	0.144447	0
Ccdc107	-0.502576	6.26792	8.12313	0.00953144	0.144909	0
Pola2	0.872223	4.03248	8.3635	0.00954202	0.144909	0
Bub1	0.952279	3.49543	8.11332	0.00956861	0.145105	0
Palld	-0.494092	6.55698	8.11013	0.00958071	0.145105	0
Gem	-0.515279	7.76449	8.10636	0.00959504	0.145105	0
Incenp	0.714718	4.35214	8.10397	0.00960414	0.145105	0
Lrrc29	0.9104	3.50961	8.10219	0.00961092	0.145105	0
2310010J17Rik	-0.557426	5.18654	8.0981	0.00962655	0.145148	0
Junos	-0.737486	4.59329	8.18115	0.00963931	0.145148	0
Fgf1	-0.751265	4.09424	8.09265	0.00964739	0.145148	0
Shfl	-0.721878	4.15144	8.08515	0.00967617	0.145282	0
Sel1l3	-0.561873	5.26933	8.08448	0.00967872	0.145282	0
Lrrc74b	-1.8915	1.2839	8.07529	0.0097141	0.145644	0
1700019D03Rik	-0.502931	6.33309	8.06786	0.00974285	0.145906	0
Prkab1	1.43168	2.36383	8.03227	0.00988169	0.147688	0
Lysmd3	-0.684261	4.48642	8.03153	0.00988461	0.147688	0
Tonsl	1.6729	2.01033	8.02409	0.00991395	0.147955	0
Zfhx4	0.748219	4.19761	8.00512	0.00998912	0.148906	1
Wee1	0.692804	4.75351	8.08217	0.010019	0.149104	0
Ranbp17	0.568813	5.46611	8.00029	0.0100255	0.149104	0
Gsn	-0.644586	4.89643	8.01978	0.0100424	0.149186	0
Riiad1	-0.668886	6.70105	8.80578	0.0100771	0.149422	0
Csmd1	-0.502769	10.2999	7.98206	0.0100814	0.149422	0
Syne1	0.49502	6.27424	7.97814	0.0100971	0.149484	0
Ncapg2	0.828396	4.41363	8.22678	0.0101352	0.149595	0
Eml6	-0.524671	6.11075	7.96679	0.010143	0.149595	0
Fubp1	0.466723	7.53858	7.96441	0.0101526	0.149595	0
Lncpint	-0.465912	7.61408	7.96205	0.0101622	0.149595	0
Paqr6	0.52246	5.69232	7.962	0.0101624	0.149595	0
Gnasas1	1.25697	2.78526	7.95492	0.0101912	0.149848	0
Ddt	-0.46892	7.06428	7.92818	0.0103006	0.151286	0
Smyd3	-0.47688	6.75029	7.91576	0.0103519	0.151867	0
AW047730	0.48604	8.65713	7.92954	0.0104054	0.152479	0
Tgif2	0.937608	3.58494	7.92422	0.0104308	0.152678	1
C030018K13Rik	-0.555944	6.26406	7.98352	0.0104451	0.152716	0
Dio2	-0.528413	6.53145	7.91765	0.0104581	0.152733	0
Hist1h1a	1.86326	3.26349	10.3592	0.0105058	0.153164	0
Lsm2	0.517971	5.67368	7.8776	0.0105113	0.153164	0
Slc26a8	-1.68504	1.71543	7.86897	0.0105477	0.153465	0
Icosl	-0.828203	3.63352	7.86711	0.0105556	0.153465	0
Apcdd1	-0.568903	5.31219	7.85017	0.0106276	0.154338	0
Gabrb1	-0.495907	10.5271	7.84566	0.0106468	0.154437	0
4632427E13Rik	0.518189	5.84826	7.84298	0.0106582	0.154437	0
Mro	-0.575341	5.83358	7.9231	0.0106756	0.154515	0
Fez2	-0.685143	4.50246	7.82818	0.0107218	0.155011	0
Fam32a	0.460564	6.89619	7.82308	0.0107437	0.155155	0
Acyp2	-0.461325	7.3076	7.81858	0.0107632	0.155263	0
Mettl27	-0.703575	4.26026	7.8126	0.0107891	0.155443	0
2810408A11Rik	1.77592	1.79504	7.81016	0.0107997	0.155443	0
Sept4	0.582663	5.09803	7.8004	0.0108421	0.155777	0
Msra	-0.474434	6.5584	7.7978	0.0108534	0.155777	0
Gpt2	-0.606527	4.85839	7.79654	0.010859	0.155777	0
Ckap2	0.551568	5.35915	7.7891	0.0108915	0.155996	0
Tomm20	0.452797	7.72176	7.78755	0.0108983	0.155996	0
Slc6a9	-0.719572	4.1271	7.77648	0.010947	0.15652	0
P3h2	-1.38153	2.27514	7.76765	0.0109859	0.156904	0
Cnn3	-0.465528	8.28276	7.76062	0.0110171	0.156988	0
Kdm4d	1.81956	1.77173	7.75876	0.0110254	0.156988	0
Ssbp3	0.49242	6.64325	7.75812	0.0110282	0.156988	0
Rad18	0.710753	4.27343	7.75528	0.0110408	0.156995	0
Chn1	-0.474909	7.07546	7.74677	0.0110787	0.157265	0
Entpd2	-0.512539	7.26524	7.82795	0.0110841	0.157265	0
Sf3b3	0.534577	5.66614	7.73938	0.0111118	0.157486	0
Trim59	0.617192	4.88307	7.73216	0.0111442	0.157706	0
Mybl2	1.55237	2.15186	7.7305	0.0111517	0.157706	1
Shank2	-0.562003	5.20397	7.72136	0.0111929	0.158081	0
Drp2	-0.836423	3.61755	7.71921	0.0112026	0.158081	0
Enkur	-1.08386	2.98434	7.71092	0.0112401	0.158438	0
Ctsl	-0.4494	8.46415	7.69541	0.0113107	0.15914	0
Klhl3	-1.1623	2.8063	7.69459	0.0113145	0.15914	0
Gm12940	0.588835	5.42524	7.7514	0.0114254	0.160526	0
Cadps	-0.469627	7.01782	7.65978	0.0114749	0.160764	0
Dido1	0.518804	5.87971	7.65777	0.0114842	0.160764	0
Tlcd1	0.51783	6.28612	7.69067	0.0115001	0.160764	0
Armc2	-0.879927	3.54485	7.65306	0.0115061	0.160764	0
Pdpn	-0.458547	7.60809	7.65111	0.0115152	0.160764	0
Zfp609	0.49273	6.27976	7.65077	0.0115168	0.160764	1
AW011738	-0.572931	5.05567	7.64335	0.0115514	0.161073	0
Mis18a	1.1297	2.83461	7.611	0.0117039	0.162882	0
E2f2	1.43324	2.41138	7.60876	0.0117145	0.162882	1
Dsn1	0.869353	3.606	7.60784	0.0117188	0.162882	0
Dubr	-0.630573	4.67357	7.60216	0.0117459	0.163083	0
Ecm2	-0.650661	4.90873	7.67099	0.0118193	0.163927	0
Stk38l	-0.538237	5.44824	7.58173	0.0118437	0.163955	0
Vash1	1.40737	2.7622	7.69101	0.0118467	0.163955	0
Crnde	1.77953	1.56598	7.57572	0.0118726	0.164139	0
Gm30025	-0.555259	5.14345	7.56804	0.0119097	0.164329	0
Phactr3	0.493073	6.03674	7.56762	0.0119118	0.164329	0
Fzd2	-0.539806	5.34188	7.56158	0.011941	0.164372	0
Cep85	0.756384	3.96265	7.55951	0.0119511	0.164372	0
Rpl22l1	-0.449666	8.91261	7.55754	0.0119607	0.164372	0
Churc1	-0.477779	6.41786	7.55638	0.0119663	0.164372	0
Slc2a10	-1.05748	3.07917	7.55391	0.0119784	0.164372	0
Gm48623	1.02104	3.13799	7.54124	0.0120402	0.164908	0
Pltp	-0.956106	4.68236	8.90133	0.0120429	0.164908	0
Mllt11	0.686998	4.20814	7.5297	0.0120969	0.165387	0
Nos3	-1.25322	2.47473	7.5284	0.0121033	0.165387	0
Rtl8a	-0.510549	5.85492	7.52439	0.0121231	0.165409	0
Hprt	0.567389	5.06037	7.52289	0.0121305	0.165409	0
Slc25a22	-1.13186	2.85203	7.51278	0.0121805	0.165917	0
Sspn	-0.78444	3.86192	7.50445	0.0122219	0.166306	0
Catspere2	-0.530074	5.55154	7.49959	0.0122462	0.166461	0
Sgo2a	0.761012	4.04988	7.48727	0.0123078	0.167124	0
Clybl	-0.459048	7.35182	7.48444	0.0123221	0.167142	0
Rbm3	0.461893	7.68374	7.48014	0.0123437	0.167259	0
Zwilch	1.01995	3.50188	7.57852	0.0124049	0.167914	0
Mea1	-0.524863	5.53584	7.45952	0.012448	0.168321	0
Timm23	0.456059	6.84423	7.44805	0.0125065	0.168935	0
Sox12	0.826903	3.68927	7.43023	0.0125979	0.169993	0
Gm3764	0.460422	9.5316	7.41919	0.0126549	0.170585	0
1700112D23Rik	-0.991577	3.14048	7.4025	0.0127417	0.171575	0
Tst	0.490239	7.63334	7.47162	0.0127646	0.171683	0
2310040G24Rik	1.40893	2.37404	7.42028	0.0127762	0.171683	0
Eda	-0.552445	7.42085	7.5804	0.0128043	0.171883	0
Rad54l	1.3072	2.76944	7.44678	0.0128508	0.172241	0
Lactb2	-0.648383	4.45651	7.38039	0.0128575	0.172241	0
Fbxo33	-0.594471	5.88635	7.44649	0.0128944	0.172556	0
Gramd1c	-0.524101	5.70205	7.36388	0.0129449	0.173053	0
Rbm15	0.523515	5.43525	7.35909	0.0129703	0.173132	0
Prim2	0.532646	5.31507	7.35773	0.0129776	0.173132	0
Intu	-0.530377	5.41428	7.35517	0.0129912	0.173136	0
Pmf1	0.654856	4.36366	7.35138	0.0130115	0.173228	0
Samd12	-0.684969	4.59576	7.42067	0.0130293	0.173287	0
Wwox	-0.444191	8.07301	7.33932	0.0130761	0.173731	0
Tuba1b	0.437626	8.49971	7.32139	0.0131727	0.174577	0
Ehmt1	0.502022	6.69464	7.39235	0.0131791	0.174577	0
Nudcd2	-0.518341	5.74922	7.31744	0.0131941	0.174577	0
Kcnd3	-0.934359	3.45724	7.3135	0.0132155	0.174577	0
Smarca1	-0.72511	4.00561	7.31015	0.0132337	0.174577	1
Rbbp8	0.920884	4.4824	8.00975	0.0132345	0.174577	0
Rfx4	-0.44099	8.29778	7.30858	0.0132423	0.174577	1
S100b	0.797587	3.63917	7.30683	0.0132518	0.174577	0
Greb1l	1.5784	1.87521	7.30512	0.0132611	0.174577	0
Fbrsl1	0.460276	8.04159	7.2925	0.0133301	0.175308	0
Rbl1	0.754537	3.93109	7.2807	0.0133951	0.175983	1
Nubpl	-0.636135	4.49784	7.27211	0.0134425	0.176428	0
Pou6f1	-0.541581	5.67605	7.26443	0.0134851	0.176808	0
Nkd1	1.12545	3.03172	7.24348	0.0136021	0.178161	0
Mpv17	-0.463664	6.3725	7.22378	0.0137131	0.179299	0
Gm16105	-1.64024	1.60625	7.21556	0.0137598	0.179299	0
Pclo	-0.498411	6.01847	7.21538	0.0137608	0.179299	0
Ehmt2	0.584562	5.17079	7.23856	0.0137616	0.179299	0
Bcat1	-1.06472	3.7973	7.897	0.0137685	0.179299	0
Dcaf17	0.575853	5.15206	7.23673	0.013772	0.179299	0
Pex7	-0.498303	5.53663	7.1988	0.0138554	0.180138	0
Gm20751	-1.37019	2.18326	7.19725	0.0138642	0.180138	0
Cdc45	0.910001	3.34117	7.18719	0.013922	0.180707	0
Pabpc1	0.455961	8.78456	7.17974	0.013965	0.180903	0
Gucy1a2	0.475774	6.22245	7.17972	0.0139651	0.180903	0
Pdlim1	1.47035	2.1838	7.17626	0.0139851	0.180982	0
Baalc	-0.45148	6.83145	7.17204	0.0140096	0.181104	0
Oat	-0.459741	7.3679	7.1698	0.0140225	0.181104	0
Fam210b	-0.509065	6.45026	7.2278	0.0140883	0.181773	0
Adra1a	-0.814741	3.96453	7.17886	0.0141036	0.181789	0
Igsf10	-0.802647	4.30998	7.25334	0.0141315	0.181789	0
A230057D06Rik	-0.449333	7.18304	7.15108	0.0141316	0.181789	0
Smc4	0.492654	6.13456	7.14797	0.0141499	0.181795	0
Calcrl	-0.567038	6.91361	7.60954	0.0141602	0.181795	0
Mfhas1	0.541919	5.37419	7.14271	0.0141808	0.181874	0
Mdc1	0.604327	4.75392	7.14038	0.0141944	0.181874	0
Gm49380	-1.36995	2.72481	7.20297	0.0142315	0.182169	0
Spag6l	-1.61855	1.96388	7.19056	0.0143036	0.182912	0
Shcbp1l	1.36747	2.54272	7.14221	0.0143183	0.182918	0
Slc48a1	0.491227	5.63579	7.11369	0.0143525	0.183174	0
Zfp511	-0.673395	4.21606	7.10925	0.0143789	0.183292	0
Catspere1	-1.54874	1.819	7.1074	0.01439	0.183292	0
Rgma	0.440178	7.43052	7.09789	0.0144469	0.183761	0
Nprl2	-0.717141	3.95585	7.0965	0.0144552	0.183761	0
Kctd4	-0.512583	5.39022	7.08833	0.0145044	0.184205	0
Lzts1	0.685515	4.56984	7.16049	0.014539	0.184464	0
Dhrs7	-0.513855	5.69018	7.07468	0.0146078	0.185156	0
Ube2s	0.437341	7.44221	7.06307	0.0146575	0.185604	0
Osmr	-1.51775	2.19087	7.05534	0.0147047	0.18602	0
Ska2	0.613648	4.56414	7.04881	0.0147448	0.186345	0
Fgf12	-0.445461	7.80063	7.04108	0.0147922	0.186763	0
Rab8b	0.509698	6.05486	7.0602	0.0148119	0.186802	0
Ntn4	-0.491448	5.63943	7.0359	0.0148242	0.186802	0
Rida	-0.499016	7.48743	7.13132	0.0148476	0.186915	0
Grin3a	0.742996	4.2523	7.09621	0.014866	0.186966	0
Ptx3	-0.460057	6.4073	7.01735	0.0149392	0.1877	0
Bdh2	-0.599893	4.58325	7.01507	0.0149534	0.1877	0
Neurog2	0.725827	5.15557	7.65026	0.0150265	0.188338	1
Scd2	-0.447481	9.04941	7.0023	0.0150333	0.188338	0
Prag1	0.534127	5.49565	6.99774	0.0150619	0.188436	0
Hdgf	0.433299	7.87393	6.9961	0.0150722	0.188436	0
Hexb	-0.470193	6.53701	6.99411	0.0150847	0.188436	0
Kalrn	-0.445152	6.90805	6.96529	0.0152674	0.190384	0
Ube2t	0.929565	3.2204	6.9645	0.0152725	0.190384	0
Ppp1r3c	-0.507117	5.82755	6.96257	0.0152848	0.190384	0
Trim36	1.07179	3.10157	6.95548	0.0153301	0.190628	0
Pdcd4	-0.429954	8.86007	6.95377	0.0153411	0.190628	0
Col16a1	1.18133	2.95273	6.95261	0.0153485	0.190628	0
Rgs2	-1.20847	2.66962	6.94912	0.015371	0.190724	0
Hnmt	-0.765776	3.9079	7.00401	0.0153969	0.190863	0
Mfap4	0.699158	4.05846	6.92122	0.0155515	0.192595	0
2900060B14Rik	0.675796	4.49863	6.97354	0.0156479	0.193483	0
Itga6	-0.493764	6.26327	6.90534	0.0156553	0.193483	0
Fam83d	1.40385	2.34945	6.90341	0.015668	0.193483	0
Ttc13	0.695637	4.19307	6.90047	0.0156874	0.193493	0
Gdpd1	0.493056	5.54123	6.89874	0.0156987	0.193493	0
Ccdc86	-0.681256	4.07707	6.88601	0.0157827	0.194344	0
Unc5c	0.584324	4.93959	6.88045	0.0158196	0.194613	0
Cd83	-1.31019	2.42823	6.87681	0.0158438	0.194725	0
Fignl1	0.963806	3.29014	6.87226	0.0158741	0.194912	0
Cdca7l	1.29152	2.63709	6.86751	0.0159057	0.195087	0
Cadm3	1.21185	3.02122	6.99804	0.0159222	0.195087	0
Btg2	-0.471008	8.81272	6.86337	0.0159335	0.195087	0
S100a4	0.724793	3.87442	6.83581	0.0161191	0.197173	0
Ntng2	0.67088	4.20882	6.82781	0.0161734	0.197651	0
Tanc2	-0.448441	7.28305	6.8226	0.0162089	0.197759	0
Wdr62	1.41505	2.24202	6.82203	0.0162128	0.197759	0
Fam126a	-0.544282	5.2635	6.81236	0.0162789	0.198377	0
Nap1l3	-1.06089	3.16374	6.8312	0.016294	0.198377	0
Gpc1	0.615069	4.38099	6.80266	0.0163455	0.198701	0
Ldb2	-0.472134	6.61567	6.80182	0.0163513	0.198701	0
B230217O12Rik	-1.24785	2.41852	6.79532	0.0163962	0.199059	0
B9d1	-0.514124	5.83227	6.84921	0.0164115	0.199059	0
Ccnf	1.09628	3.01621	6.79042	0.0164301	0.199098	0
Tfdp2	0.445914	6.70936	6.78305	0.0164812	0.199185	1
Dnajc3	-0.446712	7.34009	6.78301	0.0164815	0.199185	0
Bag3	-0.563762	5.30901	6.78273	0.0164834	0.199185	0
Deptor	-0.509499	5.40285	6.75391	0.0166851	0.201434	0
Adamts9	-0.599146	4.74527	6.74973	0.0167146	0.201602	0
Mtfp1	-0.833934	3.49728	6.73845	0.0167944	0.202195	0
Lgals8	-0.543593	5.08912	6.73837	0.0167949	0.202195	0
Zfp865	0.845497	3.50267	6.73232	0.0168379	0.202524	0
Abcc4	-0.660304	4.10614	6.72474	0.016892	0.202986	0
Znrd2	-0.465272	5.87211	6.71634	0.0169521	0.20352	0
Cacna2d3	-0.446507	6.53201	6.70914	0.0170038	0.203922	0
Chrnb1	1.64901	2.16288	6.79042	0.0170171	0.203922	0
Syn2	0.439927	7.34322	6.70258	0.0170511	0.204141	0
Susd6	0.507068	5.98382	6.7023	0.0171026	0.204568	0
Samd5	-0.438281	7.45701	6.69257	0.0171235	0.204629	0
Insl6	1.55228	1.68114	6.68891	0.0171501	0.204758	0
Pgf	-1.77813	1.3255	6.68349	0.0171895	0.20504	0
Kif14	1.09275	2.82184	6.68126	0.0172057	0.205044	0
Atp11b	0.489225	5.96981	6.6775	0.0172332	0.205183	0
Xrcc5	-0.458992	6.19053	6.67449	0.0172552	0.205256	0
Lag3	1.38608	2.1642	6.66025	0.0173597	0.206309	0
Slc27a3	1.66799	1.56461	6.65227	0.0174186	0.206603	0
Rrm2	0.649537	4.28977	6.6507	0.0174302	0.206603	0
Sfmbt1	0.485373	6.12485	6.6535	0.0174322	0.206603	0
Kif1a	-0.450174	7.17974	6.64342	0.0174841	0.207029	0
Sumf1	0.676077	4.0664	6.63603	0.017539	0.207476	0
Gm26652	-1.51624	1.67075	6.6309	0.0175773	0.207476	0
Ube2g2	0.572309	4.85253	6.6305	0.0175803	0.207476	0
Cdc25b	0.788528	3.73947	6.62817	0.0175977	0.207476	0
Entpd6	-0.563516	4.7465	6.6276	0.017602	0.207476	0
Rttn	0.624452	4.37962	6.62097	0.0176517	0.207803	0
Otud1	-0.844002	3.36925	6.61785	0.017675	0.207803	0
Impact	-0.420943	7.33831	6.61721	0.0176799	0.207803	0
Tead1	0.461951	7.54667	6.66768	0.0177026	0.207803	1
Itih5	-0.661161	4.27173	6.61321	0.01771	0.207803	0
Cbx5	0.421639	8.00308	6.6093	0.0177394	0.207961	0
Tspan11	-1.65489	1.59836	6.60975	0.0177793	0.208239	0
Ndufb2	-0.425508	7.93349	6.59697	0.0178327	0.208676	0
Aaas	0.782986	3.56716	6.59476	0.0178495	0.208685	0
Phyhipl	-0.435638	6.65351	6.56898	0.0180465	0.210759	0
Etv5	0.4835	5.4914	6.56565	0.0180722	0.210759	0
Adamts10	-0.727437	3.81457	6.56518	0.0180757	0.210759	0
Ramp1	-0.477929	8.39018	6.63546	0.0182902	0.213068	0
Nup43	0.679554	3.95719	6.524	0.0183961	0.213585	0
Nme4	0.618897	4.35065	6.524	0.0183961	0.213585	0
Phtf2	0.727275	4.99531	7.09135	0.0184018	0.213585	1
Zfp973	-1.10639	2.63038	6.5217	0.0184142	0.213585	0
Cox7a1	1.12892	2.5966	6.52134	0.0184171	0.213585	0
Rgs3	0.678159	4.14041	6.51908	0.0184348	0.213596	0
Ccdc30	-0.531451	5.11311	6.50975	0.0185084	0.213596	0
4930579G24Rik	1.07134	2.89892	6.5086	0.0185176	0.213596	0
Prox1os	-0.497602	5.25511	6.5073	0.0185278	0.213596	0
Ly6e	0.832534	3.85321	6.67744	0.0185345	0.213596	0
Wdr27	-0.68127	3.87923	6.50576	0.01854	0.213596	0
Pold4	-0.627453	4.66389	6.56388	0.0185422	0.213596	0
Cited2	-0.542838	5.62742	6.5347	0.0185499	0.213596	0
Gm2000	-0.505869	5.77834	6.56022	0.0185708	0.213646	0
Tfdp1	0.492882	5.5067	6.49761	0.0186047	0.213704	1
4732440D04Rik	0.944988	3.11892	6.49517	0.0186242	0.213704	0
Blvrb	-0.447183	6.3772	6.49503	0.0186253	0.213704	0
C2cd5	-0.505333	5.3382	6.48955	0.018669	0.214016	0
Taf4b	-0.684637	4.09947	6.48695	0.0186898	0.214059	0
Aard	0.63447	4.36205	6.48495	0.0187057	0.214059	0
Celsr2	0.485028	5.62236	6.46975	0.0188279	0.215266	0
Sfxn5	-0.431959	9.18043	6.46555	0.0188618	0.215339	0
Gm32834	-0.588534	4.47006	6.4621	0.0188897	0.215339	0
Hacl1	-0.51938	5.23737	6.46135	0.0188957	0.215339	0
Cnot6	0.512961	5.95234	6.51841	0.0189007	0.215339	0
Klf13	0.480847	5.80527	6.45731	0.0189284	0.215465	1
Tmem38a	-0.759631	4.98723	7.16485	0.0189926	0.216005	0
Ccdc88c	0.762767	3.68014	6.43787	0.0190869	0.216887	0
Blm	0.70628	3.96096	6.4315	0.0191391	0.21729	0
Mical2	0.553406	5.49396	6.50931	0.0191714	0.217466	0
Ncapd3	0.507533	5.37311	6.42107	0.0192249	0.21778	0
9430038I01Rik	-0.680744	3.95921	6.42013	0.0192327	0.21778	0
Prdx6	-0.496016	10.0882	6.47107	0.0192971	0.218318	0
Rnf32	-0.656868	4.20047	6.40653	0.0193453	0.218673	0
Ephx2	-0.595266	4.4236	6.39396	0.0194502	0.219666	0
Cadps2	0.556938	4.72439	6.38333	0.0195392	0.22048	0
Bccip	0.460251	5.83377	6.37825	0.0195819	0.22077	0
Tgfa	-0.715443	3.77148	6.36429	0.0197	0.221908	0
Tmem198b	-0.597654	4.43764	6.35706	0.0197614	0.222406	0
Cnp	-0.504129	5.59733	6.37288	0.0198676	0.223368	0
Klhl1	1.75702	1.54665	6.33937	0.0199126	0.223368	0
Cystm1	-0.43928	6.66473	6.33838	0.0199211	0.223368	0
Oser1	0.604112	5.20098	6.55352	0.0199224	0.223368	0
Slc14a2	-0.573048	4.67945	6.33697	0.0199331	0.223368	0
Tifa	-0.539025	5.18848	6.33808	0.0199716	0.223606	0
Kif22	0.735442	4.04152	6.38146	0.0200284	0.22394	0
Vmn2r57	-1.33763	1.96207	6.32504	0.020036	0.22394	0
Gm32031	-0.622657	4.19604	6.30916	0.0201737	0.225285	0
Slc17a5	0.64993	4.52342	6.3606	0.0202067	0.225459	0
Mre11a	0.606676	4.37856	6.30171	0.0202388	0.225576	0
Zfhx2os	0.774144	3.6534	6.30019	0.0202521	0.225576	0
Usp29	-0.600184	4.50894	6.2898	0.0203431	0.226396	0
Baz1b	0.43701	6.57227	6.28535	0.0203823	0.226637	0
Zgrf1	0.709833	4.08976	6.29892	0.0204232	0.226897	0
Fras1	-0.455635	6.27149	6.27437	0.0204793	0.227326	0
Nup37	0.611095	4.28594	6.25377	0.0206627	0.229165	0
Hnrnpl	0.556046	7.61949	6.77581	0.0206931	0.229302	0
Saraf	-0.448734	7.59632	6.29343	0.0207105	0.229302	0
1110008P14Rik	0.449734	5.89093	6.2425	0.0207637	0.229696	0
Mvk	-0.553129	4.78144	6.23672	0.0208158	0.229923	0
Gstm7	-0.547695	4.89918	6.23628	0.0208198	0.229923	0
Stx6	0.423702	6.91854	6.23027	0.0208741	0.230251	0
Vamp2	-0.444603	6.08118	6.22906	0.0208851	0.230251	0
Haus3	0.652665	4.06997	6.21144	0.0210453	0.23182	0
Gm26843	-1.15261	2.60971	6.2039	0.0211142	0.232382	0
Senp7	-0.420851	6.59912	6.19485	0.0211973	0.233098	0
1600020E01Rik	0.503342	5.13386	6.18962	0.0212455	0.233238	0
Sinhcaf	0.710083	4.94061	6.70573	0.021246	0.233238	0
D430041D05Rik	0.897505	3.25489	6.1802	0.0213327	0.233901	0
Pgpep1	0.447081	6.0298	6.17914	0.0213425	0.233901	0
Bub3	0.427331	6.32574	6.17386	0.0213915	0.234052	0
Mtfr2	1.19074	2.49427	6.17377	0.0213924	0.234052	0
Pip4k2a	-0.46278	5.89916	6.16463	0.0214776	0.234674	0
Gm13293	-0.510274	5.11852	6.16224	0.0214999	0.234674	0
Rnaseh2c	0.415722	6.57309	6.16184	0.0215036	0.234674	0
Bcas3	-0.409157	7.3954	6.15805	0.0215391	0.234863	0
Sh2d3c	-1.09221	2.67128	6.15389	0.0215781	0.235091	0
Slc12a7	1.12466	2.83065	6.19339	0.021601	0.235143	0
Slc1a3	-0.446043	10.9461	6.14916	0.0216226	0.23518	0
Zfp982	-2.55086	1.53042	7.06837	0.0216501	0.235281	0
St7	-0.427491	6.74882	6.14389	0.0216723	0.235325	0
Col11a1	0.518991	5.29932	6.15595	0.0217235	0.235683	0
Dlgap1	-0.411766	8.04531	6.13496	0.0217567	0.235846	0
Asxl3	-0.66749	4.02849	6.1268	0.0218342	0.236183	0
Pam16	-0.418285	6.77737	6.12657	0.0218364	0.236183	0
Sdr39u1	-1.06295	2.83034	6.12773	0.0218781	0.236183	0
Pja1	-0.484785	5.45221	6.12171	0.0218827	0.236183	0
Vamp4	-0.473286	5.84444	6.12341	0.0218918	0.236183	0
Auh	-0.475635	5.38411	6.12019	0.0218972	0.236183	0
Adcy8	0.515063	5.21917	6.11679	0.0219296	0.236337	0
Schip1	0.456475	5.75237	6.11241	0.0219716	0.23643	0
Zfp711	-1.10414	2.73159	6.1104	0.0219909	0.23643	0
Hnrnpul1	0.416738	6.68933	6.11017	0.021993	0.23643	0
Pitpnm2	-0.422646	6.6705	6.10576	0.0220354	0.236689	0
Aldh9a1	-0.590929	5.17117	6.2134	0.0220742	0.236764	0
Megf11	-0.657763	4.44777	6.15331	0.0220789	0.236764	0
Tshz2	-0.954908	7.41612	8.53927	0.0221545	0.237283	1
Arrdc4	-1.31536	2.04823	6.09243	0.022164	0.237283	0
Mvd	-0.782453	3.96081	6.21847	0.0224054	0.239669	0
2810006K23Rik	0.515049	4.94946	6.06412	0.0224398	0.239839	0
Cdkl5	-0.720715	3.73279	6.05912	0.022489	0.240116	0
Angptl1	1.26621	2.34141	6.05731	0.0225067	0.240116	0
Mfng	1.56379	1.59638	6.055	0.0225295	0.240116	0
Fam110b	0.459498	5.80038	6.05395	0.0225398	0.240116	0
Wdr83os	-0.511887	6.42711	6.27249	0.0226769	0.241274	0
Tnni3k	-1.43814	1.62229	6.03614	0.0227162	0.241274	0
Ttll3	-0.473876	5.81588	6.03049	0.0227725	0.241274	0
Dctpp1	0.462382	6.06215	6.04631	0.0227786	0.241274	0
Ttll11	0.713884	3.7572	6.02982	0.0227792	0.241274	0
Spag1	-0.548097	4.80573	6.0295	0.0227824	0.241274	0
Dhrs3	-0.549577	6.26252	6.36852	0.0227951	0.241274	0
Cacng5	-0.572303	4.55187	6.02798	0.0227976	0.241274	0
Poln	1.11355	2.57312	6.01993	0.0228781	0.241929	0
Gria4	0.894117	3.26548	6.00708	0.0230073	0.242771	0
Lpar4	-0.726228	3.60764	6.007	0.0230082	0.242771	0
Tcp11l2	-0.543364	4.95166	6.00893	0.0230146	0.242771	0
Cnot9	0.633007	4.20497	6.00457	0.0230327	0.242771	0
Ccnd1	0.498449	5.73354	6.00434	0.023089	0.243167	0
Hmgn3	-0.418773	7.56292	5.99449	0.0231347	0.24345	1
Gnpda2	-0.444659	5.83645	5.983	0.0232517	0.244482	0
Arhgef40	0.475872	5.94773	6.00773	0.0233459	0.245259	0
Fosl2	-0.989608	3.11029	5.97209	0.0233634	0.245259	1
Pdik1l	0.646211	4.01107	5.96717	0.0234139	0.24559	0
Pus7l	-1.45562	1.63915	5.95869	0.0235014	0.246308	0
Sox2	-0.413416	8.78405	5.95367	0.0235533	0.246468	1
Cpped1	0.553623	4.73713	5.95309	0.0235593	0.246468	0
Col4a2	-0.485903	5.31238	5.9517	0.0235737	0.246468	0
Myh10	0.46624	5.85351	5.94938	0.0235978	0.246521	0
Akap1	-0.802181	3.43229	5.94544	0.0236387	0.246749	0
Hist2h2ac	0.772258	3.4773	5.93599	0.0237373	0.2475	0
Acss1	-0.415832	6.94283	5.93399	0.0237581	0.2475	0
Echdc2	-0.467215	5.6459	5.93133	0.023786	0.2475	0
Cdkn1c	1.79712	1.48272	5.94543	0.0238054	0.2475	0
Pts	-0.431992	6.18216	5.9294	0.0238062	0.2475	0
Gm26862	0.748756	3.75345	5.91133	0.0239965	0.249278	0
Ifit1	-1.36935	1.77553	5.9053	0.0240603	0.249575	0
Ttc4	-0.463181	5.5295	5.90448	0.024069	0.249575	0
Cope	-0.402581	6.95885	5.90318	0.0240828	0.249575	0
Ptn	0.451348	11.1629	5.89385	0.0241822	0.250328	0
Kdm7a	-0.482789	5.34745	5.89272	0.0241942	0.250328	0
Il10rb	-0.972036	3.63082	6.3494	0.0242794	0.250867	0
Fam76a	-0.488495	5.96818	5.90739	0.024285	0.250867	0
Pdgfa	0.535065	4.76671	5.87409	0.024394	0.251701	0
Sae1	0.415894	6.45172	5.87311	0.0244045	0.251701	0
Aldh1b1	1.72155	1.29969	5.86952	0.0244433	0.251778	0
Mitd1	-0.570798	4.96173	5.92442	0.0244509	0.251778	0
Zbtb7a	0.486025	5.45702	5.86344	0.024509	0.251857	1
Efcab11	0.688865	3.85341	5.86314	0.0245123	0.251857	0
Echdc1	-0.442661	6.05871	5.86272	0.0245169	0.251857	0
AI506816	-0.68302	3.89112	5.85985	0.024548	0.251858	0
S100a11	-0.414238	6.48155	5.85912	0.0245559	0.251858	0
Veph1	-0.485819	5.20479	5.85228	0.0246302	0.252392	0
B130055M24Rik	0.721743	3.78798	5.84991	0.024656	0.252392	0
Cdc7	1.03485	3.38737	6.17118	0.0246664	0.252392	0
Cspp1	-0.401361	7.3823	5.84621	0.0246965	0.2525	0
Art3	-1.29171	1.97041	5.83874	0.0247781	0.253136	0
Cdc20	0.676524	4.75436	6.06	0.0248019	0.253179	0
Maz	0.45307	5.83718	5.82985	0.0248759	0.253734	1
Lin9	0.615846	4.22296	5.8267	0.0249105	0.253813	0
Bend6	-0.682868	3.79428	5.82559	0.0249228	0.253813	0
Srcin1	0.481969	5.30922	5.81788	0.025008	0.254472	0
Wfdc8	0.789457	4.41653	5.83886	0.0250268	0.254472	0
Plaat3	-0.418209	7.0999	5.816	0.0250627	0.254637	0
Chaf1a	0.780586	3.53774	5.80741	0.0251244	0.254792	0
Klhdc2	0.41619	6.36541	5.80506	0.0251505	0.254792	0
Rev1	0.469102	5.99155	5.80351	0.0251678	0.254792	0
Zfp579	-0.6271	4.33372	5.83124	0.0251738	0.254792	1
Dpy30	0.41738	6.36855	5.80194	0.0251853	0.254792	0
Selenom	-0.416787	8.42132	5.8168	0.0251959	0.254792	0
Gm31294	-1.20381	2.13651	5.79808	0.0252284	0.254921	0
Klhl23	0.42311	6.40544	5.79379	0.0252765	0.255208	0
Pold1	0.959322	3.00354	5.78235	0.0254052	0.256214	0
Iscu	-0.40604	6.49839	5.78033	0.0254279	0.256214	0
Col4a4	-1.26722	2.37081	5.82693	0.0254355	0.256214	0
Aunip	1.35014	2.28343	5.79323	0.0254594	0.256231	0
Snap91	-0.951303	2.95533	5.77183	0.025524	0.256231	0
Ifi30	0.686641	3.7342	5.77083	0.0255354	0.256231	0
Dazap2	-0.419045	6.70434	5.77025	0.025542	0.256231	0
Serinc5	0.818386	3.31321	5.76714	0.0255773	0.256231	0
Smarcc1	0.401332	7.10154	5.76617	0.0255883	0.256231	1
H2afv	0.405032	9.30133	5.76513	0.0256001	0.256231	0
Smchd1	0.456564	6.75522	5.81179	0.0256046	0.256231	0
Ankrd46	-0.545869	4.87991	5.77943	0.0256152	0.256231	0
Nkain3	1.07685	2.70941	5.74545	0.025825	0.257968	0
D730045B01Rik	-1.05216	2.55418	5.74513	0.0258286	0.257968	0
Brinp2	1.12819	2.74376	5.75786	0.0258607	0.258089	0
Cks2	0.567009	6.22254	6.16154	0.0261165	0.260441	0
Ptges	-0.916036	2.9419	5.7157	0.0261692	0.260766	0
Gadd45a	-1.07302	2.92851	5.70872	0.0262507	0.261378	0
Dscam	0.952473	3.01676	5.69813	0.0263749	0.262412	0
Gm19554	-1.27783	2.53476	5.73693	0.0264767	0.263223	0
C1qtnf4	-0.503126	5.27682	5.73234	0.026513	0.263381	0
Aif1l	0.426046	6.11516	5.68433	0.0265377	0.263425	0
Rgs7bp	-0.484419	5.38645	5.67855	0.0266062	0.263892	0
Camk2a	-1.34201	2.22928	5.67686	0.0266264	0.263892	0
Fam13a	-0.602916	4.18845	5.67521	0.0266459	0.263892	0
Gm12724	-0.794273	3.56887	5.71721	0.0266902	0.263989	0
Gm4117	-0.530353	4.68951	5.67097	0.0266964	0.263989	0
Gm36908	-1.09565	2.56839	5.66791	0.0267329	0.264148	0
St6galnac3	-0.434432	6.13454	5.65201	0.0269235	0.265307	0
Tiparp	-0.394972	7.93032	5.65175	0.0269267	0.265307	0
Syt12	1.0848	2.56473	5.6511	0.0269345	0.265307	0
Sept1	0.742147	3.52812	5.65103	0.0269354	0.265307	0
Cnot1	0.440845	5.96475	5.6496	0.0269526	0.265307	0
Ephx1	1.25948	2.09004	5.6429	0.0270334	0.2659	0
Ntrk3	-0.7254	4.03529	5.75501	0.0270599	0.265959	0
Las1l	-0.50402	5.29973	5.6323	0.0271619	0.266664	0
Dok1	-1.10595	2.58321	5.6314	0.0271728	0.266664	0
Foxm1	0.929882	3.10284	5.62641	0.0272336	0.267059	1
Gm38505	0.531831	4.81951	5.62112	0.0272982	0.267489	0
Meis3	-0.649998	3.83566	5.61943	0.0273188	0.267489	0
Rab4a	-0.508779	4.8218	5.61511	0.0273718	0.267805	0
Spsb1	-0.650517	4.03992	5.60766	0.0274632	0.268	0
Gm10069	0.828286	4.03749	6.03887	0.0274643	0.268	0
Car11	-0.528245	4.72805	5.60689	0.0274727	0.268	0
Elmo1	1.06166	2.67794	5.60615	0.0274818	0.268	0
Gm50209	-1.1747	2.28104	5.60507	0.0274952	0.268	0
Gm10282	1.11195	2.64545	5.61511	0.0275544	0.268114	0
Fam111a	1.11818	2.5343	5.60023	0.0275548	0.268114	0
Kdm4c	0.423062	6.5455	5.59388	0.0276334	0.268114	0
Olfr889	1.48126	1.68324	5.59365	0.0276362	0.268114	0
Sesn3	-0.399084	7.48787	5.59264	0.0276487	0.268114	0
Gm4221	-0.457778	5.42486	5.59122	0.0276663	0.268114	0
Etaa1	0.606721	4.29232	5.59058	0.0276743	0.268114	0
Prr14l	0.468851	5.74865	5.59627	0.0277054	0.268114	0
Cdk5rap2	0.439025	5.90506	5.58665	0.0277232	0.268114	0
Arl4c	0.399311	6.97722	5.58628	0.0277277	0.268114	0
Dcun1d4	-0.403231	6.90979	5.58524	0.0277407	0.268114	0
Nt5dc3	-0.675945	4.01012	5.58407	0.0277552	0.268114	0
Gm47802	1.26838	1.954	5.57951	0.0278121	0.268464	0
Slc35d1	-0.447587	5.67858	5.57286	0.0278952	0.268983	0
Zfp36l2	-0.403587	7.23501	5.57188	0.0279074	0.268983	0
Lsm3	0.424258	5.88029	5.56492	0.0279948	0.269246	0
Eya4	-0.424146	6.25952	5.56482	0.0279961	0.269246	0
Gm45605	-1.23922	2.00553	5.56397	0.0280068	0.269246	0
Nfu1	-0.426897	5.78157	5.56309	0.0280179	0.269246	0
Tom1l2	-0.400381	6.90593	5.55693	0.0280955	0.269596	0
Cxcl1	-1.28676	2.33076	5.5558	0.0281097	0.269596	0
Id1	0.421523	7.32401	5.55525	0.0281167	0.269596	0
Mt2	-0.4046	9.78636	5.55221	0.0281552	0.269765	0
Pcdhga12	0.788787	3.51184	5.54715	0.0282193	0.270179	0
Zfp428	-0.419914	6.45562	5.53977	0.028313	0.270694	0
Nalcn	-0.598236	4.14143	5.53868	0.028327	0.270694	0
Etfbkmt	-0.726952	3.5973	5.53799	0.0283357	0.270694	0
Nuak1	0.778088	3.62968	5.55468	0.0283778	0.270789	0
Aamdc	0.400064	6.93837	5.53394	0.0283874	0.270789	0
Ccdc163	1.59281	2.53291	6.17046	0.0285355	0.272	0
Timeless	0.733076	3.60332	5.51784	0.0285939	0.272357	0
Slc44a1	0.450571	6.10406	5.51821	0.0286176	0.272382	0
Bptf	0.411718	7.11822	5.51115	0.0286801	0.272777	1
Uhrf1bp1l	-0.49934	4.93745	5.50591	0.0287479	0.273221	0
B930095G15Rik	-0.445645	5.76442	5.50228	0.028795	0.273468	0
Gab2	0.559998	6.30216	5.91015	0.0288288	0.273589	0
Gm32816	-1.39902	1.70493	5.49772	0.0288543	0.27363	0
Aspm	0.550849	4.72135	5.49502	0.0288894	0.273762	0
Mid1ip1	-0.382115	7.37981	5.48981	0.0289573	0.274096	0
Cbx4	-0.489296	5.53219	5.48829	0.0289773	0.274096	0
Fzd1	-0.447085	5.46831	5.48746	0.0289881	0.274096	0
Chgb	-0.65109	4.09262	5.49752	0.0290435	0.27442	0
0610030E20Rik	0.576883	4.3975	5.47858	0.0291044	0.274636	0
Alg13	0.554768	4.55324	5.47784	0.0291141	0.274636	0
Mapt	0.391953	8.10295	5.47664	0.02913	0.274636	0
Nup210	0.667669	3.88562	5.47364	0.0291694	0.274807	0
Pold3	0.476404	5.45123	5.48585	0.0291962	0.27486	0
Celf5	-0.990042	2.81186	5.46896	0.0292311	0.274989	0
Myl9	-0.450747	6.34471	5.50483	0.0293398	0.275812	0
Fbxo10	0.615843	4.08899	5.45546	0.0294099	0.276222	0
Kdm6a	0.471606	6.0282	5.49687	0.0294262	0.276222	0
Zfp362	0.528412	4.80146	5.44475	0.0295526	0.277208	1
Arl6ip6	0.439055	5.49792	5.44272	0.0295797	0.277262	0
Arid1a	0.45713	6.32726	5.47456	0.0297205	0.27838	1
Rad23a	-0.425408	5.98722	5.42803	0.0297769	0.278489	0
S100a6	-0.402233	8.11943	5.4409	0.0297927	0.278489	0
Sptb	1.52361	1.62876	5.42657	0.0297966	0.278489	0
Dusp15	0.882217	3.11101	5.42262	0.0298499	0.27858	0
Pianp	-0.856695	3.12854	5.42102	0.0298716	0.27858	0
Ercc6	0.630236	4.08391	5.41877	0.029902	0.27858	0
Ppp1r36	-0.722176	3.58976	5.41846	0.0299062	0.27858	0
Arx	-0.403011	6.65954	5.41789	0.0299139	0.27858	1
Dennd1b	0.40823	6.75346	5.41553	0.029946	0.278678	0
Trmt112	-0.390641	7.64062	5.41189	0.0299953	0.278937	0
Wls	-0.558822	4.35341	5.40984	0.0300233	0.278997	0
Cops9	-0.378442	7.60115	5.40549	0.0300825	0.279347	0
Rabgef1	-0.454983	5.21141	5.40193	0.030131	0.279597	0
Extl2	0.531467	4.70403	5.39513	0.030224	0.280259	0
Rab3ip	0.539953	4.65232	5.3882	0.0303192	0.280707	0
Galnt16	-0.428025	6.46776	5.38725	0.0303323	0.280707	0
Sorcs3	-1.06665	2.77847	5.40033	0.0303373	0.280707	0
Fbxo38	0.518931	5.0978	5.42164	0.0304317	0.28138	0
Psap	-0.384656	8.71145	5.37338	0.0305238	0.281938	0
Fibp	-0.448466	5.587	5.37252	0.0305357	0.281938	0
Maats1	-1.65589	1.19886	5.37995	0.0306236	0.282549	0
Pde7b	-0.399623	6.70324	5.36183	0.0306843	0.282907	0
Calm2	0.371649	8.28984	5.36019	0.0307072	0.282917	0
Dusp5	-0.881308	3.39138	5.34969	0.0308541	0.283997	0
Rgs7	-0.546973	4.97985	5.38986	0.0308683	0.283997	0
Nxt1	0.474638	5.11109	5.33417	0.0310726	0.285673	0
Farp2	-0.50748	4.85308	5.32781	0.0311626	0.286298	0
Adamtsl1	-0.556743	4.56011	5.32289	0.0312324	0.286596	0
Mettl26	-0.39269	6.69391	5.32241	0.0312393	0.286596	0
Podxl2	0.429921	5.72174	5.32022	0.0312704	0.286668	0
Phgdh	-0.39036	8.90693	5.31848	0.0312953	0.286668	0
Nebl	0.488773	5.40745	5.35796	0.0313135	0.286668	0
Mbd6	-0.819143	4.00644	5.70047	0.0313552	0.286718	0
Syn1	-0.652979	3.81932	5.31372	0.0313632	0.286718	0
Usp54	0.488441	4.91289	5.30656	0.0314657	0.287452	0
Scn2a	-0.861144	3.16747	5.30254	0.0315234	0.287776	0
Fam161b	-0.826535	3.39571	5.29587	0.031813	0.29014	0
Chd4	0.388466	7.4815	5.28151	0.0318272	0.29014	0
Agmo	-0.432574	5.81693	5.27737	0.0318874	0.290182	0
Wipf3	-0.438016	5.47932	5.27725	0.0318891	0.290182	0
Ehbp1l1	-0.705571	3.86284	5.31806	0.031899	0.290182	0
Tomm40	-0.411716	6.16315	5.27199	0.0319658	0.290586	0
Gm49980	0.961867	5.00317	6.56727	0.0320159	0.29064	0
Gga1	-0.558551	4.33963	5.26851	0.0320166	0.29064	0
Trappc2	-0.549115	5.14899	5.41384	0.0321369	0.291528	0
Zfp839	0.921014	2.97447	5.25466	0.0322199	0.291994	0
Tuft1	1.42844	1.68773	5.25374	0.0322334	0.291994	0
Alyref	0.374714	7.36282	5.2476	0.032324	0.292112	0
Utrn	-0.385563	6.82312	5.24731	0.0323283	0.292112	0
Btg3	-0.403675	6.14271	5.24468	0.0323672	0.292112	0
Gm16196	0.567951	5.39531	5.35263	0.0324095	0.292112	0
Hmgxb3	-0.510853	4.82646	5.2418	0.0324098	0.292112	1
Cntd1	1.46073	1.71422	5.24091	0.0324231	0.292112	0
Slc6a1	0.367939	8.13097	5.24055	0.0324284	0.292112	0
Ddah1	-0.377372	9.00739	5.23945	0.0324448	0.292112	0
Ears2	-0.889497	3.10089	5.23861	0.0324572	0.292112	0
Cmtm8	1.14072	2.35081	5.23704	0.0324806	0.292112	0
Ap1s2	-0.405915	6.57529	5.23542	0.0325045	0.292112	0
Spef2	-0.754995	3.50738	5.23447	0.0325188	0.292112	0
Chek1	0.839849	3.19291	5.23307	0.0325396	0.292112	0
Gm29570	1.17218	2.57647	5.2328	0.0325736	0.292147	0
Bard1	0.643403	3.80348	5.22806	0.0326142	0.292147	0
Il11ra1	-0.411098	6.25009	5.22726	0.0326263	0.292147	0
Dym	0.435426	5.55139	5.22676	0.0326337	0.292147	0
Asl	-0.628269	3.9123	5.22219	0.032702	0.292423	0
Slc22a23	-0.4479	5.46609	5.22168	0.0327096	0.292423	0
Psmb10	-0.474397	5.25404	5.22901	0.032796	0.292847	0
Scarb1	-0.627399	3.8956	5.21551	0.0328023	0.292847	0
Zfp26	0.449081	5.21555	5.21234	0.03285	0.293071	0
Baz1a	0.607154	4.23324	5.20764	0.0329207	0.293494	0
Pcyt2	-0.450834	6.04204	5.21922	0.0329428	0.293494	0
Frmd4b	0.470631	5.09808	5.20399	0.0329759	0.293587	0
Mcm10	1.06767	2.69662	5.19893	0.0330525	0.294067	0
Zhx3	0.39459	6.57449	5.18995	0.0331888	0.295077	1
Gm36037	-0.538478	4.39948	5.18161	0.0333162	0.296007	0
Pgp	0.374168	7.3565	5.1789	0.0333576	0.296172	0
Ttf1	0.511101	4.78426	5.1705	0.0334865	0.297113	1
Rhot2	-0.692534	3.78255	5.18039	0.0335265	0.297264	0
Casp8ap2	0.505183	5.35228	5.19684	0.0336759	0.298384	0
Kctd1	-0.389218	7.27265	5.1551	0.0337243	0.298609	0
Fbp1	1.72672	1.12224	5.15175	0.0337762	0.298864	0
Rsph3a	-0.638363	3.73004	5.13878	0.0339785	0.300167	0
Sbno2	-0.538403	4.82197	5.1381	0.0339891	0.300167	0
Eef1akmt1	-0.411015	6.06366	5.13785	0.0339929	0.300167	0
Rsad1	-0.732534	3.49642	5.1359	0.0340235	0.300232	0
Pld1	-0.413448	6.27011	5.13113	0.0340982	0.300686	0
Chchd10	0.42182	7.82717	5.18509	0.0341373	0.300827	0
Pitrm1	-0.520787	4.86202	5.12162	0.0342478	0.301595	0
Lrp11	-0.633265	3.81958	5.11904	0.0342887	0.301749	0
Bcl2l11	0.665291	4.32298	5.20731	0.0343263	0.301876	0
Hdac2	0.425553	5.85541	5.10934	0.0344423	0.30269	0
Mei4	1.25388	2.3919	5.18209	0.034485	0.302741	0
Gm8797	0.469334	6.61044	5.14396	0.0344948	0.302741	0
Mtx1	-0.386394	6.31942	5.1007	0.0345797	0.303281	0
Pik3r2	0.5906	4.25393	5.09851	0.0346453	0.30365	0
Unc5b	-1.00677	2.86136	5.0963	0.0346807	0.303666	0
Apmap	-0.653474	4.0849	5.12221	0.0347147	0.303666	0
Zranb3	0.533073	4.65117	5.09076	0.0347386	0.303666	0
Tomm6	-0.364467	7.90921	5.09062	0.0347408	0.303666	0
Leng1	-0.510197	4.78058	5.08662	0.0348051	0.303911	0
Pdp1	-0.567706	4.21718	5.08595	0.0348158	0.303911	0
Gtpbp6	-0.553131	4.2243	5.0751	0.0349906	0.305231	0
Uckl1	-0.565544	4.09363	5.06944	0.0350823	0.305701	0
Trim33	0.399488	6.35714	5.06886	0.0350917	0.305701	0
Mettl22	-0.642828	3.73843	5.0623	0.0351982	0.306423	0
Mgst1	0.411648	7.28083	5.09905	0.035227	0.306468	0
Hes1	-0.372471	7.84447	5.05507	0.0353161	0.307037	1
Spryd4	-1.18891	2.122	5.04549	0.0354729	0.308193	0
Arhgef39	1.31242	1.84768	5.04275	0.035518	0.308372	0
Bbof1	-0.544178	4.6154	5.04323	0.0355411	0.308372	0
Phldb1	0.768426	3.43429	5.03977	0.035567	0.30839	0
Dnaja3	-0.492762	4.76716	5.03687	0.0356147	0.308597	0
R3hcc1	0.546132	4.29546	5.02999	0.0357284	0.309376	0
Rin2	-0.482538	4.96185	5.02584	0.0357971	0.309627	0
Chd3	0.43823	5.6849	5.02363	0.0358339	0.309627	0
Mtg1	-0.737617	3.37052	5.02274	0.0358486	0.309627	0
Zc3h12a	-1.2989	1.66609	5.02187	0.035863	0.309627	0
Kctd16	-0.42251	5.60638	5.01921	0.0359072	0.309627	0
Mettl24	-0.7736	3.28782	5.01786	0.0359297	0.309627	0
Zfp780b	0.562842	4.12314	5.0175	0.0359357	0.309627	0
Zfp507	0.566604	4.22692	5.01672	0.0359486	0.309627	1
Cacng4	0.514217	5.02739	5.04583	0.0360747	0.310474	0
Zfp112	0.943421	2.95077	5.00796	0.0360949	0.310474	0
Mcee	-0.385141	6.76184	5.00214	0.0361926	0.311107	0
Cfap36	-0.383248	6.74679	4.99704	0.0362784	0.311638	0
Rabac1	-0.395304	8.13356	5.03078	0.0363243	0.311825	0
Scrn3	0.498109	4.66711	4.99207	0.0363621	0.311943	0
Nynrin	0.690945	3.69242	4.98769	0.0364361	0.312366	0
Insyn1	-0.757122	3.49084	4.9864	0.0364892	0.312366	0
Rfc5	0.664273	3.80306	5.00088	0.0365046	0.312366	0
Washc1	-0.546589	4.43612	4.98249	0.0365242	0.312366	0
Ypel2	-0.697834	3.65035	4.98118	0.0365464	0.312366	0
Armc5	-0.725985	3.41351	4.98026	0.0365619	0.312366	0
A830018L16Rik	1.02152	3.12971	5.14246	0.0366092	0.312366	0
Eme1	1.1853	2.13205	4.97655	0.0366251	0.312366	0
Ltbp4	1.3311	1.82092	4.97636	0.0366284	0.312366	0
Zcwpw2	-0.700083	3.59908	4.97175	0.0367069	0.31283	0
Slc25a30	-0.618756	4.27287	4.97301	0.0368902	0.314064	0
Cyb5r1	-0.982899	2.53972	4.96045	0.0369002	0.314064	0
Srpk1	0.422342	5.80484	4.95879	0.0369287	0.3141	0
Gm31645	0.943208	2.73559	4.95497	0.0369943	0.314201	0
Galnt3	-0.852739	3.31293	4.99075	0.0369973	0.314201	0
Socs1	-0.731573	3.42465	4.95387	0.0370133	0.314201	0
Hyou1	0.541607	4.25248	4.93856	0.037278	0.316241	0
Vav3	1.43755	1.62282	4.93502	0.037371	0.316822	0
Spdl1	1.09399	2.57479	4.92875	0.0374487	0.317273	0
Hipk2	0.382343	7.102	4.925	0.0375142	0.317409	0
Tenm4	-0.403104	6.19402	4.92352	0.0375402	0.317409	0
Rabl6	0.417533	5.91654	4.92197	0.0375672	0.317409	0
Gm11973	1.08985	2.40835	4.92114	0.0375818	0.317409	0
Hist1h2bm	1.2362	2.26784	4.96654	0.0375873	0.317409	0
Mef2c	-0.398896	5.9736	4.91854	0.0376273	0.31754	1
Fam241b	-0.616096	3.87148	4.91562	0.0376786	0.317584	0
Abca1	0.375264	6.93687	4.91545	0.0376815	0.317584	0
Trp53cor1	0.679356	3.8259	4.94924	0.0377104	0.317621	0
Dok6	-0.390323	6.37259	4.90546	0.0378576	0.318346	0
Eda2r	1.01894	2.64318	4.90517	0.0378627	0.318346	0
Camk2n1	0.42131	5.47792	4.90382	0.0378866	0.318346	0
Snapc4	-0.873327	3.10334	4.90335	0.0378949	0.318346	0
Slc36a4	-0.588127	3.99613	4.90173	0.0379235	0.318381	0
Casp3	0.653839	4.51925	5.10567	0.0379855	0.318695	0
Il17rd	0.503554	4.78577	4.89351	0.0380693	0.319191	0
Ccnb2	0.483176	4.7412	4.8906	0.0381211	0.319293	0
Atp8b5	-0.914675	2.87223	4.89006	0.0381308	0.319293	0
Snf8	0.389916	6.06761	4.88266	0.0382628	0.3199	0
Nr2c2ap	-0.525252	4.61548	4.88188	0.0382767	0.3199	0
Smim27	-0.40609	6.06983	4.88184	0.0382774	0.3199	0
Pdcd6ip	0.432265	5.32235	4.87775	0.0383507	0.320234	0
Uchl5	0.464776	4.96491	4.87685	0.0383668	0.320234	0
Chst11	-0.512761	5.33346	5.0045	0.0384865	0.321026	0
Bag4	0.494035	4.79578	4.86856	0.0385157	0.321064	0
Mphosph9	0.482546	4.84203	4.86081	0.0386556	0.321858	0
Nupl2	-0.569901	4.11384	4.86053	0.0386608	0.321858	0
Bcas3os1	-0.67865	3.47714	4.85632	0.0387369	0.322285	0
5031425E22Rik	0.379689	6.35744	4.85378	0.038783	0.322455	0
Bbs4	-0.512803	4.43995	4.85245	0.0388071	0.322455	0
Kcnmb4	0.920504	3.06889	4.85904	0.0388964	0.32299	0
Cd200	-0.799361	3.43637	4.89359	0.0389866	0.323532	0
Pdhx	0.495065	4.69892	4.83347	0.0391537	0.32471	0
Mgst3	-0.534358	4.21748	4.8181	0.0394368	0.326848	0
Phf20l1	0.370017	6.95762	4.81184	0.0395528	0.3276	0
Gm14305	-0.456378	4.89043	4.80753	0.039633	0.327879	0
Pank2	0.406307	5.93384	4.8073	0.0396371	0.327879	0
Ptprj	0.458957	5.03979	4.80282	0.0397207	0.328005	0
Scamp1	-0.414482	5.79768	4.80255	0.0397258	0.328005	0
2810405F17Rik	0.994982	2.56196	4.80242	0.0397282	0.328005	0
Olfr655	-1.62025	2.37468	5.38069	0.0398411	0.328592	0
Abhd4	-0.435432	6.05997	4.83091	0.0398501	0.328592	0
Lynx1	0.624657	3.79575	4.7907	0.0399473	0.329184	0
Zdhhc23	-0.553512	4.28924	4.78892	0.0399809	0.329251	0
Pask	1.12325	2.34043	4.78658	0.0400248	0.329404	0
Cpm	-0.970362	3.10935	4.82547	0.0400831	0.329446	0
Ypel1	0.58395	4.07635	4.78156	0.0401194	0.329446	0
Pkmyt1	1.20552	2.82069	5.08078	0.0401225	0.329446	0
Maoa	-0.518417	4.7674	4.79179	0.0401317	0.329446	0
Rpl38	-0.389569	10.0524	4.77877	0.040172	0.329568	0
Maip1	0.517895	4.46965	4.77169	0.040306	0.330349	0
Tmsb15b1	-1.17117	2.59908	4.9428	0.0403318	0.330349	0
Abcb1b	-0.590883	4.28472	4.80332	0.0403437	0.330349	0
Snhg9	-0.38688	6.61236	4.7658	0.0404179	0.330747	0
Hormad2	1.30016	1.83418	4.76179	0.0404943	0.331163	0
Fbln1	0.650925	3.66853	4.75273	0.0406673	0.332273	0
Supt16	0.360294	6.99431	4.752	0.0406813	0.332273	0
Haus1	0.475598	4.72486	4.74624	0.0407919	0.332801	0
Hat1	0.381635	6.19928	4.74423	0.0408304	0.332801	0
Mrps28	-0.371489	6.367	4.74343	0.0408459	0.332801	0
Cd27	-0.691602	3.44703	4.74328	0.0408487	0.332801	0
Plekhh3	-0.738826	3.51265	4.73833	0.0409441	0.333186	0
Fam50a	-0.460576	5.29601	4.76772	0.0409473	0.333186	0
Fancm	0.565391	4.21105	4.73603	0.0409886	0.333274	0
Kctd14	0.546107	4.47283	4.73494	0.0410096	0.333274	0
Clba1	-0.663954	3.56235	4.73169	0.0410725	0.333576	0
Emd	-0.396057	6.19455	4.72148	0.041271	0.33484	0
Gaa	-0.391966	6.24462	4.72102	0.0412798	0.33484	0
Stard13	-0.373053	7.43314	4.71567	0.0413842	0.335476	0
Gm28198	0.596097	3.82512	4.71245	0.0414472	0.335747	0
Itm2a	-0.99467	2.39282	4.71055	0.0414843	0.335747	0
Pms2	0.65506	3.73383	4.70895	0.0415156	0.335747	0
Cyp2j6	0.509505	4.82791	4.71882	0.0415363	0.335747	0
Brsk2	0.508745	4.8651	4.74019	0.0415472	0.335747	0
Slc1a5	1.30422	1.77381	4.70345	0.0416238	0.336021	0
Ddias	1.65458	1.3431	4.73576	0.041633	0.336021	0
Kif2c	0.760949	3.37445	4.69853	0.0417205	0.336518	0
Gja1	-0.350519	8.14892	4.69705	0.0417497	0.336543	0
Gm20743	-0.450814	5.13055	4.69471	0.0417959	0.33655	0
Ids	-0.622022	4.12588	4.7411	0.0418025	0.33655	0
Lcmt2	-0.637403	3.81182	4.68939	0.0419011	0.337135	0
Inka2	1.32493	1.73184	4.68252	0.0420376	0.338023	0
Rassf1	-0.40664	6.38736	4.67828	0.0421219	0.338491	0
Cxcr4	0.446733	5.05901	4.67327	0.042222	0.339085	0
Maco1	0.548746	5.93567	4.97978	0.0422908	0.339199	0
Agap1	0.431931	5.45084	4.66889	0.0423095	0.339199	0
Nsdhl	-0.43857	5.13906	4.66863	0.0423148	0.339199	0
Scd1	-0.648275	4.36109	4.8324	0.0423562	0.339207	0
Hist2h4	-1.04395	2.59193	4.66489	0.0423898	0.339207	0
Aig1	-0.440728	6.36641	4.7377	0.0424044	0.339207	0
Qsox1	0.543646	4.62742	4.69669	0.0424205	0.339207	0
Rpusd1	-0.782794	3.17088	4.66133	0.0424613	0.339323	0
Gadd45b	-0.504337	5.00783	4.65733	0.0425419	0.339571	0
Cry2	-0.412594	5.72497	4.65719	0.0425447	0.339571	0
Kcnc3	-0.51531	4.92765	4.65975	0.0426455	0.340166	0
Trim12a	-0.463799	5.12705	4.64857	0.0427189	0.340387	0
Trappc11	0.525511	4.37459	4.64823	0.0427257	0.340387	0
Slc10a7	0.435285	5.29133	4.64296	0.0428327	0.340842	0
Lars2	-0.350752	7.64055	4.64282	0.0428354	0.340842	0
Gen1	0.961704	2.68285	4.63559	0.0429826	0.341802	0
Rab26os	-0.512477	4.45701	4.63315	0.0430323	0.341803	0
2610301B20Rik	-0.391335	5.80705	4.633	0.0430355	0.341803	0
Epas1	0.631132	3.78297	4.63066	0.0430832	0.341973	1
Zfp292	0.360485	6.89533	4.62344	0.0432312	0.342938	1
Fank1	-1.32129	1.38393	4.62034	0.0432949	0.34321	0
Slc31a2	-0.681154	3.47185	4.61859	0.0433308	0.34321	0
Jam3	0.392686	6.12272	4.6179	0.0433451	0.34321	0
Ska3	0.965158	2.68909	4.6136	0.0434337	0.343702	0
Wasf3	0.389322	6.14736	4.61169	0.043473	0.343766	0
Bricd5	0.904479	3.63816	4.9108	0.043546	0.343766	0
Capn1	-1.12997	2.13263	4.60811	0.0435471	0.343766	0
BC055324	1.06022	2.40452	4.60787	0.0435521	0.343766	0
Focad	-0.398708	6.12854	4.60574	0.0435961	0.343766	0
Ppp1cc	0.368627	6.72616	4.60551	0.043601	0.343766	0
Dhrs1	-0.374963	6.90825	4.604	0.0437713	0.344851	0
Rps15	-0.34854	8.17647	4.59632	0.0437918	0.344851	0
Arl5b	-0.46743	5.15214	4.59359	0.0438488	0.344884	0
Pex16	-0.542109	4.15167	4.59357	0.0438493	0.344884	0
Tspan14	0.490914	4.64292	4.58766	0.0439727	0.345644	0
Hnrnpdl	0.363328	7.92309	4.58321	0.0440659	0.346167	0
Srrm4	1.03449	2.34329	4.57774	0.0441808	0.34686	0
Pros1	-0.526426	4.45938	4.5746	0.044247	0.347166	0
Abhd16a	-0.3987	5.49593	4.57334	0.0442735	0.347166	0
Dhcr7	-0.46677	4.9004	4.56766	0.0443936	0.347539	0
Gm47507	1.32887	2.22737	4.59625	0.0443936	0.347539	0
Kdm3b	0.392898	5.8674	4.56728	0.0444015	0.347539	0
Arhgap5	-0.35637	9.16061	4.56171	0.0445195	0.348143	0
Zcchc12	-1.22815	3.21546	5.24817	0.0445324	0.348143	0
Islr	-0.395025	5.75775	4.55853	0.0445871	0.348361	0
Pax6	-0.366657	6.76923	4.55709	0.0446177	0.348389	1
Ak1	-0.739342	3.47899	4.58295	0.044747	0.349188	0
Stat1	-0.547972	4.21681	4.5451	0.0448736	0.349767	1
D10Wsu102e	-0.445943	5.3045	4.54503	0.0448751	0.349767	0
Fez1	-0.388225	8.52991	4.57408	0.0449343	0.350018	0
Mthfd1	-0.473088	5.31827	4.57106	0.0449984	0.350306	0
Cntnap4	-0.891306	2.872	4.53001	0.045198	0.351167	0
Eif3j1	-0.348148	7.05784	4.52974	0.0452038	0.351167	0
Pcdhga7	0.918571	2.91363	4.52951	0.0452089	0.351167	0
Tspan33	-0.43483	5.56292	4.55742	0.045268	0.351167	0
Rpusd2	1.21769	1.80537	4.52531	0.0452997	0.351167	0
Ybx1	0.349365	9.05016	4.52374	0.0453336	0.351167	1
4930550C14Rik	-1.38165	2.13193	4.70712	0.0453445	0.351167	0
Zfand2b	-0.59158	3.94329	4.52319	0.0453455	0.351167	0
Srp14	-0.348768	7.87037	4.52285	0.0453529	0.351167	0
Tpgs1	-0.427809	5.7791	4.54806	0.0454685	0.35166	0
Nudcd1	0.555403	4.18462	4.51621	0.0454971	0.35166	0
Ttc32	-0.426393	5.1559	4.51591	0.0455037	0.35166	0
Pigl	0.535211	4.20401	4.51491	0.0455252	0.35166	0
Itga1	-0.598748	3.86277	4.51216	0.0455853	0.351816	0
H2afy2	0.473674	4.74027	4.5115	0.0455997	0.351816	0
Stra6	0.949905	2.62117	4.50727	0.0456919	0.352317	0
Immp2l	-0.423364	5.70775	4.51978	0.0457276	0.352326	0
Nap1l1	0.345751	7.76607	4.50473	0.0457475	0.352326	0
Rab3gap2	-0.417826	5.70401	4.49856	0.0458827	0.352955	0
Slc35b4	-0.611744	3.76667	4.49852	0.0458836	0.352955	0
Madd	-0.633441	3.72516	4.4932	0.0460007	0.353646	0
Tgfbr1	0.438044	5.73076	4.50571	0.0460349	0.353699	0
6530411M01Rik	-0.680605	3.53414	4.48953	0.0460817	0.353848	0
Celf4	-0.662911	3.6157	4.48615	0.0461562	0.353973	0
Pou3f2	0.380251	6.03488	4.48563	0.0461678	0.353973	1
Yaf2	0.353887	6.81199	4.48477	0.0461866	0.353973	0
Cntrob	0.614976	3.807	4.48322	0.0462211	0.353973	0
Dpy19l3	-0.408926	5.48119	4.48261	0.0462346	0.353973	0
Ttll7	-0.782689	3.19407	4.47454	0.0464136	0.355134	0
Mmab	-0.584678	3.89056	4.47212	0.0464676	0.355198	0
Rragb	-0.455283	5.1921	4.47171	0.0464768	0.355198	0
Iqch	-0.932181	2.65201	4.46669	0.0465888	0.355844	0
Rad54l2	0.48547	4.7982	4.46529	0.04662	0.355873	0
Fyb	-1.07038	2.12462	4.46007	0.0467368	0.356522	0
Cnih4	0.352811	7.00916	4.45857	0.0467706	0.356522	0
Adal	-0.502096	4.53579	4.45747	0.0467952	0.356522	0
Rtl6	-0.805944	3.06462	4.4546	0.0468597	0.356522	0
Gm48933	1.34495	1.51218	4.45396	0.0468741	0.356522	0
Efna1	-0.932383	2.64503	4.45213	0.0469152	0.356522	0
Spint2	0.858538	2.84005	4.4514	0.0469318	0.356522	0
Ccdc177	-1.01389	2.39914	4.45076	0.0469462	0.356522	0
Actl6a	0.446626	5.39897	4.48021	0.0469528	0.356522	0
Pid1	0.917209	2.77815	4.44325	0.0471158	0.35755	0
Zcchc4	0.593604	3.8525	4.43856	0.0472221	0.358147	0
Hist1h2ac	-0.826776	3.06892	4.43556	0.0472903	0.358454	0
Cnbd2	0.552484	4.59672	4.4577	0.0474572	0.359509	0
Chchd7	-0.389004	5.98566	4.4236	0.0475628	0.360099	0
Dach1	0.352576	7.37697	4.41205	0.0478278	0.361091	1
Fbxo34	-0.483045	4.74476	4.41158	0.0478388	0.361091	0
Ctps	0.532595	4.66424	4.4406	0.0478448	0.361091	0
Nhej1	-0.888858	2.96451	4.42021	0.047864	0.361091	0
Mettl8	-0.575013	4.0588	4.41026	0.0478692	0.361091	0
Rrbp1	-0.40054	5.92764	4.40964	0.0478833	0.361091	0
Unc45a	-0.505881	4.63278	4.4094	0.047889	0.361091	0
Tmem97	-0.454911	4.8983	4.40321	0.0480319	0.361958	0
Kansl1l	0.351963	7.04805	4.398	0.0481525	0.362656	0
Gm38604	-0.422915	6.1067	4.42981	0.0481855	0.362693	0
Spry4	-0.63448	3.71047	4.39496	0.048223	0.362706	0
Zfp467	-0.435886	5.07847	4.39364	0.0482538	0.362706	0
Mob3b	0.368955	6.57333	4.39246	0.0482813	0.362706	0
Trub1	-0.481557	4.61603	4.39136	0.0483068	0.362706	0
Tctn1	-0.839585	3.2196	4.43337	0.0483272	0.362706	0
Pmepa1	0.376887	6.0621	4.38737	0.0483998	0.36304	0
Arid5b	-0.371716	6.32593	4.38558	0.0484416	0.363144	1
Rbbp4	0.339951	7.58628	4.37942	0.0485857	0.364014	0
Pet100	0.384178	6.12408	4.37233	0.0487522	0.36505	0
Prnp	-0.371627	9.09157	4.37944	0.0488101	0.365055	0
Yif1a	-0.409486	5.47992	4.36908	0.0488286	0.365055	0
Vps28	-0.362026	7.11101	4.36828	0.048882	0.365055	0
Hsd17b7	-0.570668	4.07058	4.36665	0.0488859	0.365055	0
Gm7967	-0.759187	3.15302	4.36632	0.0488938	0.365055	0
Gys1	0.512893	4.43082	4.36473	0.0489314	0.365125	0
Tpk1	-0.455381	4.7954	4.35185	0.0492367	0.366971	0
Reep2	0.666312	3.47431	4.35132	0.0492493	0.366971	0
Scfd2	-0.43239	5.17426	4.35071	0.0492638	0.366971	0
St13	-0.337742	8.02289	4.3473	0.049345	0.367365	0
Limk1	0.823695	3.0123	4.34435	0.0494155	0.367503	0
Syt7	-0.92327	2.66415	4.34415	0.0494202	0.367503	0
Itgb8	-0.361002	6.58566	4.34056	0.0495061	0.36793	0
Stxbp6	0.381147	6.02113	4.33692	0.0495934	0.368367	0
5430416N02Rik	0.487504	4.71674	4.33262	0.0496966	0.368922	0
Nat8l	0.755492	3.2108	4.32962	0.0497689	0.369248	0
Zfp512b	-0.498483	4.42726	4.32834	0.0497997	0.369265	0
Gm19951	-0.705143	3.24418	4.32463	0.0498892	0.369569	0
Dbf4	0.594311	3.90406	4.32339	0.0499191	0.369569	0
Rit1	-0.42074	5.49734	4.33165	0.0499465	0.369569	0
3300002A11Rik	-1.28926	1.45188	4.32171	0.0499597	0.369569	0
Mrpl23	-0.356071	6.75515	4.32021	0.049996	0.369569	0
Gatad2b	0.377918	6.85083	4.34449	0.0500158	0.369569	1
Serinc3	-0.379422	5.97954	4.31819	0.0500448	0.369569	0
Trim28	0.381516	5.71438	4.3172	0.050069	0.369569	0
Naa10	-0.388445	5.47415	4.31524	0.0501164	0.369707	0
Tmod2	-0.367054	7.3503	4.32326	0.0501491	0.369707	0
Gtse1	1.0578	2.20081	4.31286	0.0501744	0.369707	0
Tmem144	-0.413925	5.16778	4.31173	0.0502018	0.369707	0
Golga2	-0.475465	4.57974	4.30721	0.0503117	0.370264	0
Mgll	-0.349314	8.63051	4.30421	0.0503851	0.370264	0
Rrp12	-1.13036	2.1434	4.30398	0.0503906	0.370264	0
Lsm6	0.338199	7.35085	4.30393	0.0503918	0.370264	0
Stk38	0.390567	6.09369	4.30293	0.0504511	0.37049	0
Fxyd2	-0.629227	3.78261	4.31754	0.0507417	0.372412	0
Glrx3	0.338227	7.18996	4.28176	0.0509368	0.373633	0
Gm13052	-1.19089	2.01642	4.28388	0.0509748	0.373662	0
Ube2r2	0.351094	6.87798	4.27639	0.0510698	0.373662	0
Trmt61a	-0.9508	2.50457	4.27473	0.0511108	0.373662	0
Fubp3	0.362296	6.15862	4.27383	0.0511331	0.373662	0
Vrk1	0.452917	4.83358	4.27351	0.0511412	0.373662	0
Gprasp2	-0.425868	5.06215	4.27351	0.0511413	0.373662	0
Peg13	-0.635605	3.63587	4.27345	0.0511428	0.373662	0
Pygb	-0.346183	7.84298	4.26978	0.0512339	0.374117	0
Slc39a12	-0.368006	6.17316	4.26586	0.0513317	0.37462	0
Cox17	-0.338397	7.26023	4.26153	0.0514397	0.374945	0
Amz1	-0.792875	3.33682	4.3009	0.0514723	0.374945	0
Vasp	0.629322	3.86718	4.27191	0.051487	0.374945	0
Stard3nl	-0.355747	6.25461	4.25944	0.051492	0.374945	0
Lrriq1	-1.3003	1.31665	4.25802	0.0515277	0.374994	0
Ivns1abp	0.437202	5.26048	4.26446	0.0515952	0.375275	0
Mast2	0.385972	5.84843	4.25296	0.0516545	0.375495	0
Rab33b	-0.399083	5.38261	4.25007	0.0517273	0.375809	0
Bcl7a	0.384945	5.81252	4.24795	0.0517806	0.375809	0
Minar2	-0.390418	5.42278	4.24681	0.0518093	0.375809	0
Lbr	0.465369	5.10167	4.28399	0.0518198	0.375809	0
Tmem184b	-0.455482	4.89436	4.24548	0.0518428	0.375809	0
Cachd1	-0.353138	7.53954	4.23914	0.0520032	0.37664	0
Hspb11	0.396886	5.28517	4.23865	0.0520155	0.37664	0
Dnajb1	-0.429169	5.73747	4.25114	0.0520493	0.376674	0
Ccdc146	-0.73297	3.47418	4.24835	0.0520855	0.376726	0
Pfkl	-0.485479	4.72937	4.22618	0.0523324	0.378235	0
S100a16	-0.354085	8.51323	4.23269	0.0523963	0.378235	0
Qtrt1	-0.474118	4.53663	4.22269	0.0524216	0.378235	0
B4galt5	0.566138	4.07988	4.22262	0.0524586	0.378235	0
Mlf1	-0.915503	3.1177	4.25196	0.0524659	0.378235	0
Xpo6	0.397434	5.37015	4.22082	0.0524693	0.378235	0
2310034G01Rik	-1.05335	2.03402	4.21402	0.0526434	0.379279	0
Ssbp2	-0.337149	7.9829	4.19935	0.0530218	0.381792	0
Snhg1	0.35294	6.51508	4.19678	0.0530884	0.381871	0
Anks1b	-0.395321	6.31263	4.22348	0.0530916	0.381871	0
Gm45716	0.909414	2.73237	4.19525	0.0531279	0.381919	0
Nkiras1	-0.421603	4.98167	4.19035	0.0532553	0.38206	0
Fuz	-0.428053	5.01042	4.18963	0.053274	0.38206	0
Ercc1	-0.422817	5.27749	4.19746	0.0533014	0.38206	0
Apba1	-0.366698	6.39702	4.18836	0.0533071	0.38206	0
Stx1b	-0.5195	4.65919	4.21413	0.0533317	0.38206	0
Cfap97d2	-0.492364	4.30456	4.18569	0.0533767	0.38206	0
Tle3	-0.445576	4.86234	4.18518	0.0533899	0.38206	0
Arhgap10	0.861735	3.24779	4.26244	0.053406	0.38206	0
Amy1	-0.590517	4.01991	4.21099	0.0534128	0.38206	0
Lhfpl3	0.713908	3.30053	4.17667	0.0536125	0.383276	0
Cenpj	0.589885	3.82967	4.17273	0.0537159	0.383803	0
Arnt2	0.549537	4.22416	4.16762	0.0538857	0.38459	1
Sgpp1	-0.495885	4.43832	4.16484	0.0539237	0.38459	0
Camk1	-0.40312	5.69006	4.17258	0.0539513	0.38459	0
1700088E04Rik	-0.490646	4.44018	4.16362	0.0539557	0.38459	0
Rpl10-ps3	-0.840447	2.99758	4.17547	0.0539744	0.38459	0
Brd3	0.374007	6.04283	4.15855	0.0540899	0.385201	0
Atg16l2	0.456525	4.65895	4.15245	0.0542517	0.386141	0
Chtf18	1.22038	1.82537	4.14683	0.054401	0.386722	0
Aurka	0.603799	3.80045	4.14647	0.0544107	0.386722	0
Rassf3	0.975184	3.17752	4.34009	0.0544348	0.386722	0
Sft2d1	-0.437001	5.22275	4.17078	0.0544623	0.386722	0
St6galnac5	-0.379604	8.27137	4.17932	0.0545339	0.386722	0
Zbtb43	0.591418	3.82234	4.14161	0.0545404	0.386722	1
Gm42788	-1.42064	1.0668	4.14154	0.0545423	0.386722	0
Gm16124	0.507596	4.30511	4.13823	0.054631	0.386974	0
Zfyve19	-0.496427	4.34858	4.13798	0.0546376	0.386974	0
Ubtf	0.376231	5.92836	4.1344	0.0547335	0.387282	1
Ensa	0.388155	5.94943	4.13476	0.0547622	0.387282	0
Synpr	1.09554	1.95603	4.13219	0.054793	0.387282	0
Nol12	-0.401708	5.13881	4.1319	0.0548006	0.387282	0
Abhd18	-0.388186	5.53091	4.13023	0.0548457	0.387389	0
Trappc2l	-0.405942	5.83264	4.15457	0.0548919	0.387504	0
Galk1	-0.412987	5.17985	4.12198	0.0550681	0.388359	0
Khk	-0.520855	4.29222	4.13036	0.0550751	0.388359	0
Myl12b	0.331302	7.05293	4.11994	0.0551231	0.388359	0
Tbkbp1	-0.707751	3.35926	4.11958	0.0551329	0.388359	0
Phf1	-0.481763	4.41316	4.11477	0.0552633	0.389065	0
Cdkn2aipnl	0.577183	3.73296	4.11073	0.0553729	0.389626	0
Exosc4	0.376657	5.60753	4.10347	0.0555708	0.390805	0
Emx1	-0.343555	6.57215	4.09812	0.0557172	0.391535	1
Spata48	-0.861673	2.75097	4.09555	0.0557877	0.391535	0
Cenpq	0.427168	4.91395	4.09525	0.0557959	0.391535	0
Amigo1	-0.469199	4.55394	4.09368	0.0558389	0.391535	0
Arhgap32	0.372485	6.69314	4.10488	0.0559495	0.391535	0
Slc20a2	-0.339318	7.16571	4.08877	0.0559741	0.391535	0
Ddx23	0.408275	5.19398	4.08754	0.0560078	0.391535	0
Chd6	0.343644	6.99326	4.08752	0.0560082	0.391535	1
Cramp1l	0.470017	5.07237	4.11383	0.0560116	0.391535	1
1700003F12Rik	0.954927	2.40768	4.08664	0.0560327	0.391535	0
Syp	-0.51361	4.11794	4.08588	0.0560536	0.391535	0
9430091E24Rik	0.700962	3.28127	4.0856	0.0560612	0.391535	0
Cyb5a	-0.389219	7.7778	4.15929	0.0560872	0.391535	0
Spag5	0.536616	4.01025	4.08428	0.0560977	0.391535	0
Rgl2	-0.50034	4.24847	4.07865	0.0562533	0.392245	0
Etfrf1	-0.453884	4.75517	4.07841	0.0562599	0.392245	0
Mia	0.598677	4.73171	4.31883	0.0563321	0.392537	0
Cetn2	-0.355332	6.13542	4.07163	0.056448	0.393133	0
St7l	-0.378769	5.51179	4.06767	0.0565584	0.393434	0
Ebp	0.498024	4.42357	4.06698	0.0565774	0.393434	0
Gm48678	-0.571774	3.7245	4.06681	0.0565823	0.393434	0
Atad3aos	-0.711819	3.14403	4.06484	0.0566372	0.393571	0
Luzp2	0.337826	8.80485	4.06392	0.0566629	0.393571	0
Cdkn2d	0.418652	4.96454	4.06173	0.0567242	0.393786	0
Khsrp	0.351239	6.41865	4.05944	0.0567881	0.393854	0
Rbp1	0.970603	2.33344	4.0592	0.0567948	0.393854	0
Prpf3	0.505134	4.52761	4.06559	0.0568513	0.394035	0
Coa7	-0.56566	3.82183	4.05471	0.0569207	0.394305	0
March5	0.362445	6.11949	4.05076	0.0570316	0.394462	0
2900093K20Rik	-0.476148	4.3685	4.05036	0.0570428	0.394462	0
Tmem38b	-0.52068	4.0471	4.05002	0.0570524	0.394462	0
Brcc3	0.403123	5.11854	4.04957	0.0570651	0.394462	0
Troap	0.939863	2.6955	4.03992	0.0573374	0.39578	0
Alad	-0.491862	4.47588	4.04088	0.0573463	0.39578	0
Rmi1	0.668121	3.38982	4.03957	0.0573475	0.39578	0
D17H6S53E	0.630351	3.45642	4.03756	0.0574044	0.395787	0
Prdx4	0.33599	6.83746	4.03738	0.0574095	0.395787	0
Rab35	0.499609	4.2951	4.03029	0.0576106	0.396649	0
Herc3	-0.380821	5.75664	4.02958	0.057631	0.396649	0
Jazf1	-0.490215	4.37047	4.02892	0.0576497	0.396649	1
Dpysl3	0.371864	6.22392	4.02866	0.0576571	0.396649	0
Sowaha	-0.378933	5.7846	4.02508	0.0577592	0.396926	0
Apc2	0.564512	3.88977	4.02499	0.0577618	0.396926	0
St8sia5	-1.16811	1.79736	4.02397	0.0577908	0.396926	0
S100a13	-0.3265	7.5368	4.02027	0.0578966	0.396926	0
Phlda1	-0.428335	5.87787	4.04669	0.0579554	0.396926	0
Ccnl1	-0.357673	6.9812	4.0175	0.057976	0.396926	0
Mapre1	0.3278	7.5763	4.01698	0.0579909	0.396926	0
Dusp19	0.583755	3.63794	4.01665	0.0580003	0.396926	0
Dhrs13	0.47461	4.46233	4.01601	0.0580188	0.396926	0
Mrtfa	0.396188	5.23155	4.01564	0.0580294	0.396926	0
Gm34552	-0.973157	2.23366	4.01546	0.0580344	0.396926	0
Kmt2c	0.349751	7.86344	4.02148	0.0580985	0.397155	0
Fbxl17	0.33691	6.99276	4.00396	0.0583655	0.398651	0
Frmd4a	0.33506	7.00656	4.00349	0.058379	0.398651	0
Ppm1g	0.37367	5.75502	3.98953	0.058784	0.401191	0
Aga	-0.484759	4.24475	3.98853	0.0588129	0.401191	0
Syne3	1.35336	1.37297	3.98455	0.0589293	0.40151	0
Fam129a	-1.09916	1.81952	3.98369	0.0589541	0.40151	0
Iah1	-0.396228	5.22504	3.98279	0.0589804	0.40151	0
Znhit1	-0.363364	5.72428	3.98164	0.059014	0.40151	0
Slc22a21	-0.81041	2.96231	3.98109	0.0590303	0.40151	0
Hivep2	0.539743	5.07039	4.21057	0.0590455	0.40151	1
Stim2	0.44984	4.79375	3.97573	0.0591874	0.402254	0
Psme1	-0.331833	6.99069	3.97184	0.0593016	0.402254	0
Fam222b	0.353761	6.36754	3.9718	0.0593027	0.402254	0
Ttyh1	-0.348975	9.43498	3.97175	0.0593042	0.402254	0
Atp11c	0.413243	5.31595	3.97154	0.0593103	0.402254	0
Atp8a1	-0.375848	6.43187	3.97719	0.0595191	0.403334	0
Paqr8	0.333569	7.51112	3.96403	0.0595318	0.403334	0
Eci1	-0.379015	6.75652	3.99717	0.0595768	0.403428	0
Gm12120	-1.22761	1.39915	3.96045	0.0596376	0.403596	0
Klf10	0.789655	3.71837	4.13236	0.059664	0.403596	0
Matr3	0.329894	7.16375	3.95699	0.05974	0.403779	0
Ttc26	-0.57302	3.7311	3.95655	0.0597532	0.403779	0
Mrpl38	-0.382436	5.33168	3.95282	0.0598641	0.404316	0
Akr7a5	-0.362033	6.21141	3.94786	0.0600117	0.404467	0
Tmem176a	0.52799	4.07298	3.94713	0.0600334	0.404467	0
Slc38a1	-0.343792	6.94266	3.94683	0.0600424	0.404467	0
Pdia4	-0.360315	6.57477	3.9546	0.0600494	0.404467	0
Cntnap5a	-1.61003	1.2857	4.10829	0.0600525	0.404467	0
Mta2	0.481767	4.37213	3.94578	0.0600737	0.404467	1
Suz12	0.354077	6.50528	3.94266	0.0601669	0.404884	0
Golim4	-0.379936	6.76739	3.96532	0.0602079	0.40495	0
Dok5	-0.426444	5.14141	3.94547	0.0603215	0.405503	0
Fech	-0.360239	5.94109	3.93597	0.0603672	0.4056	0
Scn5a	1.27538	1.63486	3.93452	0.0604109	0.405623	0
Adnp	0.339691	6.52347	3.93377	0.0604332	0.405623	1
Epha4	0.387989	6.55701	3.95752	0.0605065	0.40586	0
Adgra3	0.405192	5.14774	3.93052	0.0605312	0.40586	0
Tnfsf12	-0.459439	5.63128	4.07263	0.0606177	0.40623	0
Maged2	-0.375827	6.02149	3.92581	0.0606731	0.40639	0
Jak2	-0.368584	6.18557	3.9237	0.0607368	0.406538	0
Smc5	0.360443	6.24011	3.923	0.0607579	0.406538	0
Nkain4	-0.414108	7.98794	4.10171	0.0608311	0.40673	0
Fam104a	0.335598	6.55646	3.91964	0.0608598	0.40673	0
Tpm3-rs7	0.883519	2.91349	3.91894	0.0608808	0.40673	0
Cntn3	-1.42851	0.922948	3.9167	0.0609489	0.406975	0
Tmem47	-0.356064	9.77902	3.91477	0.0610073	0.407155	0
Fam135a	0.36974	6.12107	3.9126	0.0610733	0.407386	0
Pex3	-0.386977	5.20791	3.90917	0.0611778	0.407873	0
Dtwd2	-0.646023	3.40061	3.90712	0.0612404	0.408081	0
Snrpd1	0.317521	7.92951	3.90526	0.0612971	0.408248	0
Tkt	-0.336988	7.50453	3.90355	0.0613492	0.408385	0
Cast	-0.631768	3.43243	3.89942	0.0614756	0.409017	0
Mad2l1	0.61523	3.51036	3.89321	0.0616665	0.410006	0
Srsf5	-0.348889	7.74937	3.89252	0.0616876	0.410006	0
P4ha2	-0.940659	2.62451	3.89109	0.0617316	0.410088	0
Tsga10	-0.421319	4.92722	3.8887	0.0618053	0.410367	0
C330011M18Rik	-0.868551	2.65821	3.88517	0.0619143	0.410821	0
1110038F14Rik	0.357863	5.80919	3.88443	0.0619372	0.410821	0
Pgm2l1	-0.761815	3.10903	3.88293	0.0619835	0.410918	0
Dxo	-0.457985	4.46348	3.87545	0.0622152	0.411826	0
4930523C07Rik	-0.772114	3.06757	3.87474	0.0622375	0.411826	0
Lsm14a	0.367808	5.7737	3.87415	0.0622558	0.411826	0
Slc41a2	-1.13907	1.67847	3.87376	0.0622679	0.411826	0
Gm15336	-1.19754	1.44006	3.87339	0.0622794	0.411826	0
Phax	0.33846	6.37096	3.87046	0.0623706	0.412219	0
Suv39h1	0.5091	4.30143	3.87026	0.0624137	0.412293	0
Gdi1	-0.330912	6.54187	3.86329	0.0625943	0.413276	0
Foxp2	0.710626	3.25338	3.86177	0.0626419	0.413379	1
Atp6v0d1	-0.321394	6.94616	3.85755	0.0627745	0.414043	0
Git1	0.533935	3.99224	3.85313	0.0629132	0.414711	0
Rrp15	-0.425404	4.73272	3.85229	0.0629398	0.414711	0
Arid1b	0.366755	7.21891	3.87305	0.0631161	0.415661	1
Arf4	-0.321838	8.07444	3.84524	0.063162	0.415752	0
Stard8	-0.542363	3.93276	3.8431	0.0632298	0.415987	0
Lgi4	0.459639	4.55736	3.8362	0.0634486	0.417215	0
Hexdc	-0.554093	3.86635	3.83498	0.0634874	0.417258	0
Siah2	-0.593089	3.6551	3.83238	0.06357	0.417589	0
Tmem106b	-0.36367	5.98794	3.82843	0.0636962	0.418206	0
Mtss1	0.338107	6.76045	3.82341	0.0638564	0.418912	0
Pon2	-0.361049	7.09293	3.84791	0.0638684	0.418912	0
Brd9	-0.358514	5.91185	3.82128	0.0639246	0.419069	0
Mmp14	0.347389	6.22632	3.81963	0.0639775	0.419203	0
Snhg15	-0.434286	4.76417	3.81721	0.0640551	0.4195	0
Gm26759	-0.809434	2.74896	3.81348	0.0641751	0.419869	0
Tle5	0.321151	7.30589	3.81344	0.0641764	0.419869	0
Zfr2	-0.506969	4.37242	3.80897	0.0643206	0.42027	0
Uspl1	-0.475037	4.28055	3.8088	0.064326	0.42027	0
Sox13	-0.483686	4.23742	3.80852	0.064335	0.42027	1
Nin	0.459251	4.65356	3.80633	0.064406	0.420522	0
Gpc4	-0.445611	4.95109	3.80965	0.0645413	0.421008	0
Fnta	-0.353353	6.26163	3.80202	0.0645454	0.421008	0
Gramd1a	0.464381	4.55966	3.79954	0.0646258	0.421287	0
Zfp422	0.38662	5.39415	3.79685	0.0647132	0.421287	1
Gm11110	1.01901	2.19373	3.79663	0.0647203	0.421287	0
Prpsap2	-0.3812	5.35798	3.79532	0.0647628	0.421287	0
Pamr1	-0.553572	4.07558	3.81714	0.0648077	0.421287	0
Pikfyve	0.409183	5.35595	3.80702	0.0648168	0.421287	0
Zfp638	0.338738	7.11099	3.79273	0.0648471	0.421287	0
B230334C09Rik	1.07011	2.24559	3.79113	0.0648992	0.421287	0
Kcnn2	0.329881	8.37989	3.79039	0.0649235	0.421287	0
Ropn1l	-0.687724	3.37692	3.81241	0.0649373	0.421287	0
Rgs5	-0.333033	6.39007	3.7897	0.064946	0.421287	0
Saysd1	-0.396251	5.01611	3.78634	0.0650557	0.421787	0
Zfp39	0.878255	2.47795	3.78263	0.0651772	0.422325	0
[truncated: 30,279 more rows]
