# Supplementary material for: Sequential transcriptional programs underpin activation of hippocampal stem cells
Source: Sci Adv. 2025 Jun 11;11(24):eadu4523. doi: 10.1126/sciadv.adu4523 (PMC12154177; doi:10.1126/sciadv.adu4523)
Supplement: Supplementary file 2 — Tables S1 to S5 [file sciadv.adu4523_tables_s1_to_s5.zip › adu4523_table_s4.xlsx]

## Sheet: Mycn_qNSCs_pseudobulk
Gene	logFC	logCPM	F	PValue	FDR	TF
Mycnex1	7.30727	6.98825	684.805	4.50278e-147	5.91981e-143	0
Mycnex3	-2.47108	4.18168	94.1468	3.47713e-22	2.28569e-18	0
Gpd1	1.67146	5.88395	83.499	7.2973e-20	3.19792e-16	0
Nr4a1	-1.97599	4.38879	69.4046	8.80964e-17	2.89551e-13	1
4930519A11Rik	5.34558	2.81695	63.744	1.53394e-15	4.03334e-12	0
Gm35082	4.87673	2.78557	56.3501	6.45511e-14	1.41442e-10	0
Egr1	-1.03093	7.3888	38.9479	4.57694e-10	8.59615e-07	1
P4ha3	1.84515	3.85123	37.975	1.11554e-09	1.53887e-06	0
S100a10	0.904136	8.51596	37.0903	1.15926e-09	1.53887e-06	0
Bloc1s1	0.913901	7.27625	37.0715	1.17051e-09	1.53887e-06	0
9630041A04Rik	1.53562	4.16249	34.8456	3.69776e-09	4.41949e-06	0
Fos	-0.923826	9.92088	35.061	4.1198e-09	4.51359e-06	1
Itpk1	0.936295	10.7406	33.8539	6.07947e-09	6.14821e-06	0
Zfp36	-1.27838	4.61937	33.406	7.67252e-09	7.20504e-06	0
Homer1	-1.13378	4.98781	30.9377	2.71649e-08	2.38091e-05	0
S100a11	0.870302	6.31684	30.3517	3.6716e-08	3.0169e-05	0
A630089N07Rik	-0.918177	6.06038	29.7673	4.95952e-08	3.83546e-05	0
Dusp1	-0.852658	7.98797	29.659	5.38798e-08	3.93532e-05	0
Junb	-0.834893	8.8609	29.3916	6.19822e-08	4.28884e-05	1
Fosb	-0.944751	6.04551	28.1588	1.14409e-07	7.52068e-05	1
Hddc3	1.0837	5.0064	27.9536	1.26614e-07	7.92664e-05	0
Ccn1	-0.881953	6.83656	27.2559	1.80947e-07	0.000108133	0
Rpl29	-0.764308	8.09407	26.3068	2.95771e-07	0.000169065	0
Ass1	0.750312	8.49092	25.5352	4.40207e-07	0.000241142	0
Klf2	-1.2869	3.94291	25.3382	4.87451e-07	0.000256341	1
Klf4	-0.836896	6.47129	25.138	5.40666e-07	0.00027339	1
Rps12	-0.751457	8.644	24.4662	7.65607e-07	0.000372794	0
Crh	1.37813	3.82401	24.3138	8.29158e-07	0.000389319	0
2810403D21Rik	0.741879	6.85781	24.2027	8.77621e-07	0.000391901	0
Ins2	1.27496	4.26165	24.167	8.94275e-07	0.000391901	0
Grid1	-0.800747	5.90418	24.0909	9.29948e-07	0.000394388	0
Hspa1b	-1.145	4.43907	23.7963	1.08341e-06	0.000445113	0
Ecrg4	0.723158	8.12558	23.5032	1.26134e-06	0.000502509	0
Gm14643	1.90785	3.10788	22.8595	1.76179e-06	0.000681243	0
Coq10b	-0.783661	6.40499	22.4303	2.20184e-06	0.000827075	0
Ifi27	0.707942	7.35928	21.7571	3.12486e-06	0.0011199	0
Ier2	-0.726224	7.01435	21.7954	3.15178e-06	0.0011199	0
Zfp949	0.920069	5.58682	23.2834	3.43818e-06	0.00118952	0
Pigz	0.78937	5.70626	20.7917	5.1682e-06	0.00174221	0
C920021L13Rik	0.914203	4.97547	20.6589	5.53718e-06	0.00181993	0
Rpl12	-0.68639	7.91045	19.9985	7.81542e-06	0.00246755	0
Traf5	0.797467	5.55044	19.982	7.88296e-06	0.00246755	0
Hk2	-1.21705	3.71728	19.4991	1.0145e-05	0.00310177	0
Ctxn1	-0.73754	5.65417	18.9664	1.34045e-05	0.0040052	0
Gm28119	2.48134	2.41455	18.8204	1.44693e-05	0.00422729	0
Rarres2	0.67468	6.32469	18.5711	1.64876e-05	0.00471224	0
Hdac9	-0.647018	6.72092	18.2046	1.99793e-05	0.00552616	0
Sik1	-1.16744	3.87068	18.1601	2.04499e-05	0.00552616	0
Rps8	-0.634615	9.90151	18.1465	2.05965e-05	0.00552616	0
Sema3e	0.90119	4.83801	18.0304	2.19034e-05	0.00575928	0
Psmc3ip	0.754925	5.72468	18.182	2.23777e-05	0.00576861	0
Riiad1	0.617995	7.87999	17.452	2.96562e-05	0.00749787	0
Frmd4a	-0.647185	6.26207	17.1977	3.38951e-05	0.00835482	0
7530416G11Rik	0.897416	6.03595	17.1742	3.43166e-05	0.00835482	0
Sinhcaf	-1.03862	3.83604	16.6389	4.54808e-05	0.0107448	0
B230307C23Rik	-0.910734	4.38801	16.6107	4.61619e-05	0.0107448	0
Rps26	-0.602123	9.24489	16.5891	4.66885e-05	0.0107448	0
Rps15a	-0.600877	9.65348	16.5603	4.74023e-05	0.0107448	0
Garem1	-0.597848	7.46267	15.9159	6.65787e-05	0.0148358	0
Gm40578	0.860983	4.58722	15.6186	7.8174e-05	0.0171292	0
Kcnh7	-0.802376	4.70949	15.5042	8.28116e-05	0.0175135	0
Hes1	-0.59277	8.57891	15.4807	8.38499e-05	0.0175135	1
Creg2	-0.678393	5.68565	15.4775	8.39242e-05	0.0175135	0
Jun	-0.596024	10.066	15.4391	8.56552e-05	0.0175955	1
Fezf2	0.591093	7.55436	15.4076	8.70816e-05	0.0176133	0
BC018473	0.911768	5.36651	15.3495	8.9799e-05	0.0178877	0
Sox1ot	0.588393	7.53688	15.2545	9.44232e-05	0.0185281	0
Clec3b	0.921205	4.26051	15.1437	0.000100121	0.0190938	0
Them4	0.584388	6.90935	15.142	0.000100211	0.0190938	0
Socs3	-0.741045	5.42446	15.0836	0.000103357	0.0193325	0
Ccnd1	-0.745262	5.15883	15.0645	0.000104405	0.0193325	0
Cobll1	0.816317	6.13877	14.9508	0.000110883	0.0202469	0
Dbp	0.60238	6.63683	14.8705	0.000115696	0.0208363	1
Kcnq1ot1	-0.632218	6.18754	14.8445	0.000117304	0.0208406	0
Ppp1r15a	-0.709607	5.60095	14.7709	0.000121964	0.0213794	0
St6galnac5	-0.563326	8.27997	14.5929	0.000134033	0.0231859	0
Mgat4c	-0.700884	5.41024	14.4631	0.000143575	0.0243015	0
Arc	-1.21208	3.2987	14.4552	0.000144179	0.0243015	0
1110038B12Rik	-0.665031	5.4641	14.2159	0.000163702	0.027243	0
Edil3	0.849695	4.55946	14.0077	0.000182842	0.0299617	0
Gm28153	0.969051	4.19493	13.9897	0.000184597	0.0299617	0
Atf3	-0.913634	4.20468	13.9529	0.000188261	0.0301838	1
Fbxo2	0.559882	6.90501	13.923	0.000191258	0.0302948	0
Bola2	-0.54663	7.16845	13.873	0.000196409	0.0307404	0
Selenom	0.544516	8.94031	13.742	0.000210574	0.0325696	0
Wfdc8	0.796509	4.87107	13.6369	0.00022268	0.0340415	0
Dio2	-0.613331	5.94019	13.5277	0.000236004	0.0356638	0
Btg2	-0.622251	7.92582	13.3498	0.000259449	0.0387611	0
Rnaset2a	0.544813	6.80512	13.1268	0.000292195	0.0431628	0
Rpl23	-0.535833	9.82952	13.0299	0.000307702	0.0447421	0
Pde10a	-0.579432	6.19473	13.0178	0.000309693	0.0447421	0
Tmsb4x	0.542173	9.30947	12.8995	0.000329871	0.0471393	0
Pde4b	-0.534218	7.70103	12.6261	0.000381721	0.0539622	0
Rpl17	-0.539301	8.62447	12.587	0.000389786	0.0545161	0
Gas5	-0.528434	8.10923	12.5196	0.000404099	0.055923	0
Zfas1	-0.716942	4.96642	12.4811	0.000412497	0.0564906	0
Rerg	1.83371	2.46076	12.1655	0.000488409	0.066197	0
March1	-0.565011	6.2052	12.1622	0.000514453	0.0685944	0
Vtn	-1.87021	2.06979	12.061	0.000516532	0.0685944	0
Eva1c	1.10683	3.43045	12.0309	0.000524937	0.0688997	0
Fam71e1	0.923296	3.90894	12.0154	0.000529312	0.0688997	0
Nmnat3	-1.12195	3.2623	11.8666	0.000573277	0.0726686	0
Ucp2	0.558213	6.11055	11.8664	0.000573352	0.0726686	0
Tnfaip6	-1.73287	2.2288	11.8637	0.000574849	0.0726686	0
Prkn	-0.51878	7.53167	11.8303	0.000587998	0.0730734	0
Gnl3	-0.640862	5.26958	11.8027	0.000593273	0.0730734	0
Gm10561	0.514976	7.96325	11.7853	0.000598847	0.0730734	0
Rnaset2b	0.884139	4.22974	11.8794	0.000600284	0.0730734	0
S100a6	0.50368	9.11932	11.7155	0.000621703	0.0749865	0
Peli2	-0.512718	6.91645	11.685	0.000631959	0.0755305	0
Ascl1	0.510017	8.40878	11.6088	0.000658388	0.0779804	1
Creb5	-0.548729	6.15241	11.4338	0.000723293	0.084903	1
Mcc	-0.507132	7.2123	11.3659	0.000750198	0.0857098	0
Aktip	0.568004	5.86389	11.3699	0.000752744	0.0857098	0
Alkbh6	0.645661	5.18908	11.3619	0.000754309	0.0857098	0
Rps7	-0.503211	8.96448	11.351	0.000756244	0.0857098	0
Myo1h	2.52075	1.42676	11.3044	0.00077543	0.0864709	0
Arl15	-0.569987	5.75757	11.3028	0.000776114	0.0864709	0
Rpl32	-0.494742	9.323	11.2225	0.000810403	0.0895325	0
Ptprt	-0.492503	7.98325	11.1743	0.000831709	0.0911207	0
Ifitm3	0.558196	5.91003	11.0684	0.000880516	0.0956706	0
Csrp2	0.767076	4.36574	11.0046	0.00091131	0.0971496	0
Lrrtm3	0.795966	4.20887	10.9967	0.000916525	0.0971496	0
Bgn	0.71433	4.67375	10.9896	0.000918738	0.0971496	0
Plekhb1	0.578773	5.69806	10.9745	0.000926238	0.0971496	0
Phpt1	0.488655	7.90335	10.9648	0.000931076	0.0971496	0
Ctnna2	-0.485611	8.66629	10.8398	0.000996034	0.10231	0
Rpl26	-0.485385	9.10058	10.8331	0.000999638	0.10231	0
Cyfip2	0.58977	5.63495	10.8267	0.00100388	0.10231	0
2410006H16Rik	-0.481021	6.9955	10.7605	0.00103959	0.105135	0
Scfd2	-0.661947	4.79041	10.723	0.00106085	0.106466	0
Acsl3	0.482121	8.9512	10.6826	0.00108427	0.107991	0
Adam23	0.499789	6.88203	10.6432	0.0011076	0.109486	0
Impdh2	-0.534668	5.87677	10.6124	0.00112619	0.110493	0
Sap18b	0.937564	3.61399	10.5657	0.00115494	0.112215	0
Rab26os	-0.635913	5.04933	10.5563	0.00116081	0.112215	0
Pink1	0.52156	6.18563	10.4961	0.00119949	0.115107	0
Cnnm2	-0.76502	4.13327	10.4661	0.00121884	0.116117	0
Cebpd	-0.507211	6.59415	10.3961	0.0012664	0.119525	1
Thrsp	0.481793	10.3792	10.3861	0.0012728	0.119525	0
Ppp1r9a	-0.489919	6.74886	10.3673	0.00128581	0.11989	0
Wbp11	-0.510811	6.60466	10.3868	0.00130246	0.120588	0
Rfx8	-2.0286	1.36848	10.3269	0.0013142	0.120824	1
Gm33525	0.895168	4.69802	10.2147	0.00139653	0.127501	0
Dubr	0.713093	4.47838	10.2006	0.00140725	0.127594	0
Gm21860	1.76156	2.2782	10.1849	0.00141929	0.127804	0
Dlg2	-0.479289	7.41418	10.1228	0.0014679	0.131282	0
Adamts1	-0.695924	6.40143	11.7346	0.00150844	0.133997	0
Prmt3	-0.811306	3.86802	10.0347	0.00153971	0.135856	0
Tmeff1	0.697448	4.47281	9.98743	0.0015797	0.137731	0
Gar1	-0.681286	4.51192	9.98486	0.00158191	0.137731	0
Pdgfd	-0.499736	6.40273	9.82114	0.00172897	0.149544	0
Fis1	0.458058	7.97592	9.6461	0.00190158	0.163399	0
Hebp1	-0.488221	6.07177	9.63306	0.00191599	0.163568	0
Cfap299	-1.71886	1.85656	9.56438	0.00198804	0.168625	0
Rbfox1	-0.570861	5.23739	9.53452	0.00202062	0.169697	0
Greb1l	1.41074	2.71856	9.52919	0.0020265	0.169697	0
Gm32031	0.647134	4.69766	9.50363	0.00205491	0.170987	0
Rpgrip1	0.635643	4.76964	9.47392	0.00208843	0.172683	0
Bhlhe40	-0.514434	5.921	9.45223	0.00211325	0.173643	1
Nfkbiz	-0.682521	4.63588	9.43625	0.00213172	0.174071	0
Celf4	-0.785713	3.86309	9.42491	0.00214494	0.174071	0
Rpl10a	-0.450473	9.041	9.34975	0.00223464	0.180238	0
Vstm2a	0.61464	5.00186	9.31764	0.00227411	0.182303	0
Nop58	-0.529803	5.63686	9.30405	0.00229103	0.182547	0
Mrln	0.806336	3.88486	9.22091	0.00239735	0.189868	0
Atp13a5	-1.70454	1.6585	9.19068	0.00243724	0.19187	0
B930036N10Rik	0.729466	4.18956	9.15495	0.00248526	0.194486	0
Parp12	0.773054	4.02578	9.0759	0.00259493	0.201867	0
Cdk2ap1	0.459297	6.57583	9.03559	0.00265273	0.204811	0
Snhg1	-0.488529	5.95426	9.01356	0.00268488	0.204811	0
Plxdc1	0.84261	3.66649	8.99482	0.00271274	0.204811	0
Mapk10	-0.530944	5.49758	8.99376	0.0027141	0.204811	0
Zswim6	-0.677794	4.24781	8.98621	0.00272643	0.204811	0
Hexb	0.509741	6.0057	8.97222	0.00274627	0.204811	0
Aff1	-0.47341	6.07523	8.97152	0.00274731	0.204811	0
Sox1	0.45669	7.31093	8.95944	0.00276553	0.204811	1
Ngef	-0.496601	5.82091	8.95451	0.00277299	0.204811	0
Myl12b	0.445301	7.08221	8.93087	0.0028093	0.205862	0
Ccnl1	-0.506042	5.83727	8.91192	0.00283837	0.205862	0
Veph1	0.462005	6.75687	8.90976	0.00284774	0.205862	0
Oard1	0.481117	6.06993	8.90455	0.00284984	0.205862	0
Crebl2	0.772962	3.93681	8.8817	0.0028857	0.207313	0
B3galt1	-0.439189	9.06071	8.86233	0.00291646	0.208384	0
Wwox	-0.439597	7.94405	8.81776	0.00298851	0.209983	0
Rps28	-0.44013	10.1178	8.81199	0.00299797	0.209983	0
Gabrg3	-0.441584	7.86552	8.81047	0.00300047	0.209983	0
Ephb1	-0.440263	8.33078	8.8091	0.00300272	0.209983	0
Rora	-0.439633	9.42585	8.79447	0.00302702	0.210562	1
Gm21887	-1.20472	2.62132	8.78449	0.00304348	0.210593	0
Fxyd6	0.47285	6.0882	8.75493	0.00309317	0.212911	0
Abhd2	0.469746	6.09647	8.71533	0.0031615	0.215511	0
Safb	0.442997	6.73941	8.70951	0.00317113	0.215511	0
Uba52	0.434467	7.61248	8.70207	0.00318409	0.215511	0
Nme6	-0.706251	4.13882	8.69496	0.00319652	0.215511	0
Hspa4	-0.457842	6.40924	8.65386	0.00326938	0.219299	0
Glis3	-0.438877	7.25188	8.62222	0.00332966	0.221319	0
Cacnb2	-0.462253	6.4588	8.61864	0.00333317	0.221319	0
1700041G16Rik	1.21897	2.80564	8.60158	0.0033657	0.221872	0
Spata3	0.791358	3.83663	8.59577	0.00337525	0.221872	0
Stard10	0.559163	5.19622	8.57853	0.00340733	0.222867	0
Notch2	0.431165	9.61688	8.55862	0.00344477	0.2242	1
Abca5	0.693595	4.25388	8.53288	0.0034938	0.225055	0
Rpl35	-0.424707	8.76115	8.51723	0.00352397	0.225055	0
Gm12940	0.598085	4.78517	8.51613	0.00352609	0.225055	0
Sdc3	0.564076	5.09537	8.5004	0.00355668	0.225055	0
Cryab	0.573148	4.98218	8.48593	0.00358506	0.225055	0
Per1	-0.693271	4.16615	8.48428	0.00358831	0.225055	0
Pdzd2	-0.52097	5.52846	8.48334	0.00359016	0.225055	0
Kcnq5	-0.438345	7.83574	8.48097	0.00359485	0.225055	0
Rbfox2	-0.494054	5.67401	8.4514	0.00365372	0.227656	0
Nckap5	-0.429645	9.27175	8.41971	0.0037179	0.22855	0
Prr13	0.485139	5.93307	8.41651	0.00372445	0.22855	0
Lrrtm4	0.463772	6.34594	8.41489	0.00372777	0.22855	0
Gm14858	0.796542	3.77797	8.4101	0.00373761	0.22855	0
Myo5a	-0.620906	4.59346	8.37262	0.00381542	0.232126	0
Nhsl1	-0.485328	5.71486	8.36502	0.0038314	0.232126	0
Alas1	0.623811	4.60471	8.35645	0.00384949	0.232153	0
Wnt8b	0.493979	5.94804	8.33465	0.00389593	0.232978	0
Luzp2	-0.428467	8.35254	8.3334	0.00389862	0.232978	0
Spry1	-1.58422	1.84484	8.31804	0.00393169	0.233891	0
Emb	1.33715	2.57459	8.29277	0.00398675	0.236098	0
Rpl34	-0.423911	9.49391	8.27181	0.00403301	0.237614	0
Cltc	0.428802	7.1796	8.26497	0.00404849	0.237614	0
Gm49492	0.663064	4.30073	8.23786	0.00410909	0.237867	0
Thumpd3	-0.641883	4.32143	8.23449	0.00411673	0.237867	0
Plcxd2	-1.99079	1.0148	8.22919	0.00412875	0.237867	0
Nol8	-0.625261	4.4981	8.21905	0.00415187	0.237867	0
Sltm	0.430046	7.28414	8.21885	0.00415233	0.237867	0
Gm10130	0.525986	5.92514	8.20637	0.00418097	0.237867	0
Rnf40	0.906395	3.41328	8.20321	0.00418824	0.237867	0
Cenpj	1.21733	2.80866	8.19776	0.00420085	0.237867	0
Efhd2	0.428954	7.33614	8.18566	0.00422941	0.237867	0
Gsto1	-0.773193	3.67198	8.18404	0.00423373	0.237867	0
Fth1	0.427707	10.7846	8.12405	0.00437498	0.244757	0
Myl6b	1.2288	2.70206	8.09156	0.00445473	0.248163	0
Iqgap2	-0.800505	3.57557	8.08057	0.0044814	0.248595	0
Mtx1	0.429143	6.57908	8.04217	0.00457706	0.252835	0
Rpl10	-0.421049	8.18637	8.00933	0.00466075	0.255797	0
Timp2	0.437321	6.51198	8.00589	0.0046696	0.255797	0
Sfxn5	0.417616	9.48677	7.96979	0.00476358	0.258951	0
Prkce	-0.462791	5.95874	7.96176	0.00478477	0.258951	0
Ldb2	-0.454255	6.12302	7.96119	0.00478627	0.258951	0
Lamtor3	0.518014	5.4339	7.9334	0.0048603	0.261878	0
Gm38505	-0.810198	3.47512	7.90843	0.00492968	0.264532	0
Arhgdig	-1.29965	2.37316	7.87889	0.00500888	0.26769	0
Plekhb2	0.647594	4.37669	7.86415	0.00504985	0.268787	0
Gm32916	1.5951	2.23877	7.8321	0.0051401	0.271017	0
Polr2a	-0.487386	5.68116	7.82433	0.00516226	0.271017	0
Nbl1	0.477257	5.77037	7.82278	0.00516788	0.271017	0
Evi5l	-0.581845	4.76787	7.81448	0.00519043	0.271017	0
Fgf1	-0.669233	4.06498	7.80667	0.00521292	0.271017	0
Trmt10a	-0.555016	4.88061	7.80579	0.00521544	0.271017	0
Prr11	0.723206	3.9105	7.78597	0.00527293	0.272926	0
Ergic1	-0.471721	5.66489	7.72999	0.00543883	0.280409	0
Usp36	-0.603375	4.60078	7.68427	0.00557826	0.284556	0
Ebp	0.660127	4.20418	7.68029	0.00559125	0.284556	0
Mt3	0.43207	12.9382	7.67342	0.00561187	0.284556	0
Klf10	-1.26924	2.47929	7.66952	0.00562469	0.284556	0
Cntf	-1.76423	1.26037	7.66062	0.0056518	0.284556	0
Col9a3	0.420936	7.00617	7.65962	0.00565493	0.284556	0
C530008M17Rik	-0.654289	4.17067	7.65457	0.00567077	0.284556	0
Rab9	0.411875	7.09966	7.63229	0.00574121	0.28615	0
Gpc5	-0.412584	10.5669	7.63076	0.00574608	0.28615	0
Mdga2	-0.411627	7.33419	7.59406	0.00586417	0.290929	0
Rsf1os1	0.916028	3.24311	7.57082	0.00594022	0.293594	0
Thada	-0.523912	5.16174	7.55576	0.00599002	0.293925	0
Psmb8	0.628465	4.34231	7.54577	0.0060233	0.293925	0
Cdkn1b	0.409651	7.01422	7.53594	0.00605623	0.293925	0
Zfp36l1	-0.407609	9.12964	7.52759	0.00608434	0.293925	0
Bcas3	-0.410532	7.20957	7.51597	0.00612369	0.293925	0
Rpl7	-0.408602	8.60185	7.51144	0.0061391	0.293925	0
Nme3	0.748622	3.73875	7.51139	0.00613929	0.293925	0
Lig1	0.669394	4.12878	7.51082	0.00614121	0.293925	0
Gng7	-0.669173	3.97352	7.5088	0.00614811	0.293925	0
Eps8	-0.416866	6.77889	7.48328	0.00623581	0.297037	0
Ccnd2	0.41095	7.94073	7.45356	0.00633955	0.300839	0
Dcun1d4	0.402066	7.47763	7.44736	0.00636139	0.300839	0
Kcnn3	-0.621572	4.26804	7.42806	0.00642995	0.302991	0
Ivns1abp	-0.593555	4.39618	7.40472	0.00651385	0.305848	0
9630014M24Rik	-0.528418	4.96725	7.38835	0.00657414	0.307193	0
Eda	-0.411237	7.83859	7.38402	0.00658922	0.307193	0
Rpl23a	-0.401948	8.09017	7.36534	0.00665797	0.308791	0
2610035D17Rik	-0.414103	6.91211	7.36218	0.00667046	0.308791	0
Lrrn1	0.538579	5.05637	7.35102	0.00671119	0.309586	0
Mfap1a	0.556819	4.80332	7.33149	0.00678443	0.311871	0
Tcf12	-0.403441	7.2962	7.31445	0.00684904	0.313743	1
A230083N12Rik	-1.8309	1.0761	7.27556	0.00699891	0.319496	0
Trim58	1.36534	2.47496	7.23617	0.00715395	0.325443	0
Med10	0.418561	6.29874	7.21595	0.00723494	0.327992	0
Hist1h1e	0.453403	5.75639	7.20081	0.00729617	0.328282	0
Eml4	-0.505675	5.17596	7.20084	0.00729661	0.328282	0
Haghl	0.408727	6.82052	7.19326	0.00732693	0.328282	0
Mat2a	-0.414478	7.56417	7.18977	0.00734121	0.328282	0
Suclg2	-0.485297	5.31179	7.17718	0.00739287	0.328448	0
Rplp1	-0.403777	9.66173	7.1719	0.00741464	0.328448	0
Fbxo33	-0.543997	4.93787	7.17063	0.00741986	0.328448	0
Magi2	-0.398644	9.02391	7.16439	0.00744571	0.328486	0
Cryl1	0.489946	5.35939	7.13717	0.00755953	0.332392	0
Airn	-0.607213	4.19716	7.10932	0.0076778	0.336467	0
Isca1	0.54092	4.8296	7.09881	0.00772376	0.337356	0
Grik2	-0.400943	7.22293	7.08963	0.00776255	0.337527	0
Bhlhe41	0.392649	7.21231	7.08584	0.007779	0.337527	1
Gm5914	0.419761	6.15054	7.06285	0.0078794	0.340758	0
Acadvl	0.433418	6.14548	7.05641	0.00792284	0.341175	0
Tspo	0.415869	6.21386	7.0489	0.00794093	0.341175	0
Sox8	0.447997	5.77709	7.02118	0.00806477	0.343976	1
Erc2	-0.430753	6.00596	7.01825	0.00807797	0.343976	0
Slc29a1	-1.96099	0.811318	7.01677	0.00808462	0.343976	0
Dgat2	-1.53391	1.59815	6.99118	0.00820096	0.344486	0
Prdx1	0.396008	10.3359	6.99135	0.00820231	0.344486	0
Mctp1	-0.458486	5.77102	6.98925	0.0082098	0.344486	0
Edf1	0.38761	8.92447	6.98563	0.00822642	0.344486	0
Lgals3bp	0.593008	4.42277	6.98537	0.00822762	0.344486	0
Rps23	-0.390776	9.48893	6.96878	0.0083042	0.346588	0
Cdh4	-0.390468	8.56525	6.94106	0.00843379	0.34957	0
Hist1h4h	0.432577	5.89236	6.93784	0.00844899	0.34957	0
Xlr3b	1.50287	2.05858	6.93255	0.00847399	0.34957	0
Ddx23	0.525282	4.9982	6.92552	0.00850734	0.34957	0
Enox2	-0.461846	5.62537	6.92067	0.00853042	0.34957	0
Cachd1	-0.394363	7.03589	6.91968	0.00853517	0.34957	0
Armc5	0.688799	3.8519	6.87455	0.00875323	0.355848	0
Rpl35a	-0.385897	9.53116	6.87246	0.00876348	0.355848	0
Icosl	0.579408	4.46054	6.8712	0.00876966	0.355848	0
Gm17066	0.694168	3.82733	6.86504	0.00879992	0.355977	0
Klf6	-0.436775	6.10577	6.84156	0.00891628	0.358719	0
Tyw1	-0.60447	4.19196	6.83744	0.00893684	0.358719	0
Adcy2	-0.394718	6.93711	6.83045	0.00897189	0.358719	0
Rps18	-0.386222	9.25443	6.82946	0.00897684	0.358719	0
Cope	0.387287	7.11765	6.81094	0.00907036	0.361358	0
Fam228a	-1.09394	2.68281	6.8053	0.00909906	0.361406	0
Bex4	0.390536	7.02292	6.79558	0.00914871	0.362284	0
Zscan26	0.421819	5.98975	6.78253	0.00921579	0.363059	0
Zeb2os	0.686309	3.84935	6.78103	0.00922352	0.363059	0
Lingo4	0.733418	3.6409	6.77101	0.00927541	0.363298	0
Car11	-0.476307	5.3064	6.76899	0.00928763	0.363298	0
Gm19951	0.678106	3.90148	6.76001	0.00933854	0.363298	0
Snhg4	-0.513476	4.9322	6.7586	0.00934013	0.363298	0
Spef2	-0.642358	4.05035	6.751	0.00937995	0.363771	0
Pard3b	-0.386785	8.05389	6.74155	0.00942974	0.364626	0
Mtch1	0.385678	7.43645	6.73409	0.00946927	0.365081	0
Ece2	-0.444494	5.64439	6.71831	0.00955338	0.367216	0
Gm17106	-0.629752	3.92944	6.70967	0.00960134	0.367216	0
Mbp	0.890411	3.1422	6.70293	0.00963606	0.367216	0
Gm4117	-0.495797	5.11875	6.70287	0.00963639	0.367216	0
Tln2	-0.633184	3.98937	6.69313	0.00968916	0.367671	0
Dennd2a	-0.417067	6.10704	6.68666	0.00972435	0.367671	0
Stmn1	0.381493	9.2658	6.68522	0.00973221	0.367671	0
Nol3	0.637304	4.04811	6.66577	0.00983896	0.370221	0
Ctso	0.436903	5.86535	6.66267	0.00985604	0.370221	0
4930428N03Rik	1.28731	2.38528	6.65283	0.00991063	0.371211	0
Rsph10b	-0.823913	3.2544	6.62207	0.0100831	0.376268	0
Lhfpl2	-0.439681	5.7181	6.61858	0.0101029	0.376268	0
Rps21	-0.38419	10.4021	6.61333	0.0101327	0.376312	0
Zbtb14	0.843331	3.26293	6.60322	0.0101903	0.377015	0
Bex1	0.399094	6.43904	6.5953	0.0102358	0.377015	0
Aldh18a1	-0.787895	3.37985	6.59497	0.0102377	0.377015	0
Hist1h1c	0.444416	5.74621	6.57815	0.0103348	0.377746	0
4921534H16Rik	-1.06113	2.65522	6.57456	0.0103556	0.377746	0
Pacsin3	0.413894	6.08828	6.56882	0.01039	0.377746	0
Fhit	-0.3878	7.2534	6.56443	0.0104148	0.377746	0
Grip1	-0.65028	3.85316	6.55494	0.0104704	0.377746	0
Rpl39	-0.379247	10.0039	6.55457	0.0104726	0.377746	0
Amt	0.394203	6.35005	6.55402	0.0104758	0.377746	0
E2f3	-0.637001	3.95823	6.55206	0.0104873	0.377746	1
Kdm6a	0.480271	5.39377	6.53253	0.0106031	0.38087	0
Pacs1	-0.479394	5.29462	6.51089	0.0107328	0.383055	0
Fcor	-0.797858	3.19941	6.50963	0.0107404	0.383055	0
Gm26887	-0.820435	3.22538	6.50057	0.0107952	0.383055	0
Rplp0	-0.376004	9.59865	6.50013	0.0107979	0.383055	0
Trp53cor1	0.750621	3.52344	6.49821	0.0108096	0.383055	0
Specc1	-0.396729	6.49519	6.47981	0.010922	0.385426	0
Secisbp2l	0.417755	5.94008	6.47262	0.0109662	0.385426	0
Adgrb3	-0.378784	9.12211	6.47093	0.0109766	0.385426	0
Large1	-0.406584	6.15927	6.46595	0.0110074	0.385426	0
Prickle1	-0.499539	5.10696	6.46343	0.0110231	0.385426	0
Pld1	-0.439711	5.69455	6.45584	0.0110702	0.386048	0
Nrgn	-0.432323	5.85412	6.46841	0.0112153	0.390073	0
Ly6h	0.777498	3.43603	6.42047	0.0112928	0.391731	0
Gm35315	-1.41903	1.79224	6.4052	0.0113903	0.394073	0
Mal	1.74238	1.40634	6.37083	0.0116128	0.400718	0
D030028A08Rik	-1.36467	1.96566	6.35915	0.0116895	0.402308	0
Pvt1	-1.46418	1.59909	6.35052	0.0117464	0.403212	0
Zfp846	-0.538438	4.51482	6.34013	0.0118154	0.403504	0
Gm26512	-0.400755	6.1341	6.33572	0.0118448	0.403504	0
Atp1a1	0.37622	7.81557	6.33539	0.011847	0.403504	0
Zfpm2	-0.378852	8.05309	6.32818	0.0118953	0.404101	1
Rhcg	-0.466747	5.20563	6.32364	0.01193	0.404236	0
Prcp	-0.731612	3.48441	6.30576	0.0120465	0.406137	0
Htt	-0.441088	5.58881	6.30556	0.0120479	0.406137	0
Alad	0.497329	4.93799	6.29893	0.012093	0.406276	0
Spag16	-0.524472	4.66061	6.29588	0.0121138	0.406276	0
Maml2	-0.370416	8.42783	6.28264	0.0122046	0.408281	0
Aldoa	0.368808	9.11403	6.25619	0.012388	0.413365	0
Hes6	0.394213	6.32409	6.24792	0.012446	0.414248	1
Gm12724	0.456536	5.3323	6.235	0.0125371	0.416226	0
Nek1	-0.493558	4.98608	6.22082	0.0126379	0.416602	0
Rhoj	-0.504955	4.77645	6.22021	0.0126422	0.416602	0
Rps13	-0.367207	9.52529	6.22003	0.0126435	0.416602	0
Gm13483	-1.30804	2.2009	6.17846	0.0129438	0.425429	0
Drd3	0.495059	5.08931	6.16824	0.0130188	0.426827	0
Wdr37	-0.50473	4.70283	6.14994	0.0131541	0.430191	0
Chil1	0.490838	5.02445	6.13485	0.0132667	0.432798	0
Abhd8	0.388395	6.40404	6.12656	0.013329	0.433614	0
Snhg6	-0.513278	4.66334	6.12277	0.0133577	0.433614	0
Agbl4	-0.386216	6.53849	6.08826	0.013621	0.440348	0
Slc7a1	-1.36252	1.80211	6.08681	0.0136321	0.440348	0
Agap1	-0.538786	4.40454	6.06221	0.0138232	0.442488	0
Rps10	-0.364337	9.4459	6.05989	0.0138414	0.442488	0
Ins1	1.18696	2.65034	6.05894	0.0138488	0.442488	0
Fmo5	-0.800355	3.22098	6.05501	0.0138797	0.442488	0
Hhip	-0.507381	4.75328	6.05439	0.0138845	0.442488	0
Prox1os	0.416461	5.74258	6.04506	0.0139581	0.442488	0
Wdr12	-0.45714	5.20482	6.0249	0.0141183	0.442488	0
Mir99ahg	-0.369934	10.9212	6.02102	0.0141494	0.442488	0
Cdc42ep4	0.48826	5.04989	6.0202	0.0141559	0.442488	0
Rabggta	0.643753	3.87334	6.01818	0.0141721	0.442488	0
Trim9	-0.367373	6.94785	6.01604	0.0141893	0.442488	0
Samd4	-0.384982	6.54448	6.01183	0.0142236	0.442488	0
Rps3	-0.360731	9.13772	6.00248	0.0142987	0.442488	0
Emx1	0.371455	6.80148	6.00108	0.0143101	0.442488	1
Dnajc9	0.404842	5.94818	6.00025	0.0143168	0.442488	0
Vim	0.361235	8.6421	5.99909	0.0143263	0.442488	0
Gm28156	1.60083	1.67462	5.99403	0.0143673	0.442488	0
Igf2r	0.510372	4.79171	5.99426	0.0143674	0.442488	0
Ccl25	-0.519017	4.57844	5.99063	0.014395	0.442488	0
Bpgm	0.495001	4.92019	5.98965	0.0144034	0.442488	0
Angptl4	-0.799678	3.13977	5.98412	0.0144482	0.442488	0
Gpatch4	-0.821443	3.1177	5.98232	0.014463	0.442488	0
Col4a2	-0.503462	4.79046	5.97588	0.0145159	0.442488	0
Tbc1d31	-0.601233	4.00506	5.97488	0.0145241	0.442488	0
Ptgds	0.35776	7.95566	5.97298	0.0145398	0.442488	0
Fam13c	-0.368499	6.88623	5.96773	0.0145831	0.442781	0
Mettl1	-0.467899	5.04402	5.96362	0.0146171	0.442791	0
Rpl15	-0.35866	9.38675	5.95086	0.0147232	0.444304	0
Ric8a	0.562063	4.33597	5.94951	0.0147346	0.444304	0
Shc3	-0.374028	6.74848	5.94086	0.014807	0.445403	0
Sema6a	-0.375494	6.41646	5.93707	0.0148389	0.445403	0
Robo1	-0.476422	4.98582	5.92593	0.0149328	0.446624	0
Slc17a5	0.59034	4.14016	5.92419	0.0149477	0.446624	0
Prr16	-0.535004	4.39907	5.92021	0.0149814	0.446624	0
Lmtk2	-0.54626	4.38118	5.90766	0.0150885	0.448798	0
Gm11867	0.468159	6.20461	5.89996	0.0151545	0.449743	0
Col23a1	-0.562948	4.19858	5.89599	0.0152099	0.450369	0
Smim10l1	0.3733	6.52343	5.88874	0.0152513	0.450583	0
Tnfrsf19	-0.385183	6.16651	5.8811	0.0153177	0.451528	0
Palb2	0.746496	3.67077	5.87249	0.0153927	0.452653	0
Tceal3	0.358455	7.30006	5.86515	0.015457	0.452653	0
1110032A03Rik	0.390564	6.03209	5.8649	0.0154591	0.452653	0
B9d1	0.374875	6.29251	5.84834	0.0156052	0.455357	0
Mrpl18	0.367285	6.56381	5.84659	0.0156208	0.455357	0
Zfp382	1.38156	1.98171	5.82043	0.0158547	0.459884	0
Mpp6	-0.358501	7.22467	5.81768	0.0158795	0.459884	0
Fam174a	0.37068	6.37835	5.81751	0.015881	0.459884	0
Utrn	-0.375692	6.33598	5.79978	0.0160418	0.463521	0
Gucd1	-0.610656	3.85254	5.79195	0.0161134	0.464568	0
Crip1	0.367158	6.43363	5.78393	0.0161871	0.46567	0
Man1a	-0.604972	3.84803	5.77196	0.0162976	0.467328	0
mt-Atp6	-0.372549	12.5018	5.77	0.0163158	0.467328	0
Clstn2	-0.361967	7.05131	5.76144	0.0163955	0.467776	0
Bach2	-0.360521	7.56142	5.76068	0.0164026	0.467776	1
Mfap1b	0.417415	5.62716	5.75659	0.0164407	0.46781	0
Abraxas1	0.74007	3.40167	5.75297	0.0164749	0.46781	0
Fbln2	-0.443212	5.36802	5.73683	0.0166267	0.471101	0
Pianp	0.524191	4.57991	5.71903	0.0167959	0.474664	0
Rpp38	-0.526282	4.35479	5.71572	0.0168276	0.474664	0
Arpc4	0.356297	6.94599	5.71227	0.0168607	0.474664	0
Fxyd1	0.349471	8.81508	5.70698	0.0169116	0.474975	0
A330048O09Rik	0.433485	5.42031	5.70118	0.0169675	0.474975	0
Paqr6	0.37028	6.35449	5.69896	0.016989	0.474975	0
Mrpl58	0.37253	6.22515	5.69614	0.0170163	0.474975	0
Dclk1	-0.354378	9.14281	5.67591	0.0172135	0.479462	0
Gpr37	0.640082	3.78531	5.67039	0.0172678	0.479958	0
Gm26604	-0.955678	2.75373	5.65976	0.0173727	0.481853	0
Pbdc1	0.436681	5.34557	5.63223	0.0176475	0.488446	0
Rhd	1.09563	2.48614	5.61913	0.0177799	0.490726	0
Aak1	-0.379718	6.099	5.61669	0.0178045	0.490726	0
Tnik	-0.357677	7.47712	5.59989	0.017976	0.494329	0
Prkg1	-0.373758	6.47272	5.59472	0.0180357	0.494329	0
Minar2	0.428544	5.50304	5.59288	0.0180481	0.494329	0
Cxadr	-1.4639	1.34022	5.58785	0.0181	0.49472	0
Fam220a.1	-0.789089	3.24215	5.57968	0.0181846	0.495166	0
Lrrc73	-0.611431	3.78028	5.579	0.0181916	0.495166	0
Nme4	-0.608598	3.82811	5.56456	0.0183422	0.498232	0
Slc35b2	-0.496384	4.52611	5.55613	0.0184307	0.499554	0
Rpl5	-0.349564	7.63966	5.54759	0.0185208	0.499554	0
Qpct	0.819913	3.15115	5.54712	0.0185257	0.499554	0
Chst1	-0.519911	4.29809	5.54459	0.0185525	0.499554	0
Rps16	-0.347294	9.45292	5.53874	0.0186146	0.499554	0
Pebp4	1.49743	1.59638	5.53628	0.0186407	0.499554	0
BC023719	0.482038	4.75196	5.53478	0.0186568	0.499554	0
Dctd	-1.51336	1.18981	5.52783	0.018731	0.499934	0
Atf7	-0.356859	6.78421	5.52532	0.018761	0.499934	1
Isoc2a	0.460776	5.00298	5.52163	0.0187974	0.499934	0
Serpina3n	-1.24709	1.75359	5.5108	0.0189142	0.499934	0
Hspa2	0.349988	7.91478	5.50753	0.0189496	0.499934	0
Tcerg1l	0.759351	3.38606	5.50571	0.0189693	0.499934	0
Ranbp17	-0.465462	4.95328	5.50123	0.0190179	0.499934	0
C030005K06Rik	-0.459979	5.02316	5.49702	0.0190637	0.499934	0
H1fx	0.347466	7.07373	5.49049	0.0191351	0.499934	0
Sept1	0.650412	3.68591	5.49045	0.0191355	0.499934	0
2310015A10Rik	0.466199	5.00541	5.48863	0.0191554	0.499934	0
Gm16196	0.661923	3.63372	5.48826	0.0191594	0.499934	0
Fras1	-0.38766	5.98959	5.48135	0.0192353	0.499934	0
Ppdpf	0.347915	7.30643	5.48128	0.0192361	0.499934	0
Dynlt1a	0.56955	4.07871	5.48079	0.0192414	0.499934	0
Gm48099	1.38203	1.91565	5.46573	0.0194079	0.502645	0
Dact1	1.3351	2.05233	5.46444	0.0194222	0.502645	0
Rnf157	-0.63169	3.7287	5.44237	0.0196689	0.507893	0
Setbp1	-0.346993	8.54977	5.43858	0.0197116	0.507893	1
Miip	0.61427	3.86122	5.43599	0.0197409	0.507893	0
Gcnt7	-1.17697	1.94342	5.422	0.0198997	0.510598	0
Rhobtb3	-0.551548	4.13637	5.41989	0.0199237	0.510598	0
Gm48619	0.961662	2.8144	5.41222	0.0200114	0.511849	0
Gm12703	-0.849109	3.03366	5.40525	0.0200914	0.512199	0
Prr18	-1.23451	1.89371	5.40416	0.0201039	0.512199	0
Bcas2	0.345715	7.14517	5.40086	0.020142	0.512199	0
Rras	0.427196	5.34472	5.39222	0.0202419	0.513568	0
Stk38l	-0.436453	5.18527	5.38822	0.0202883	0.513568	0
Rps27a	-0.344274	10.2412	5.3861	0.020313	0.513568	0
Sapcd2	-0.779258	3.11952	5.37577	0.0204336	0.515626	0
Rps15	-0.341238	8.13554	5.36085	0.020609	0.519055	0
Kpna6	0.566234	4.111	5.33359	0.0209336	0.52553	0
AY036118	-0.344466	9.42509	5.34163	0.020984	0.52553	0
Prdm11	-0.534211	4.20323	5.32619	0.0210233	0.52553	0
Prag1	0.603209	3.93904	5.32592	0.021026	0.52553	0
Stat3	-0.361859	6.46457	5.31274	0.0211855	0.526904	1
Plp1	0.42463	5.2811	5.30903	0.0212325	0.526904	0
Miga1	-0.443728	5.1705	5.30859	0.0212361	0.526904	0
Tnfsf12	0.377883	5.8919	5.30737	0.0212509	0.526904	0
Slc6a6	0.520553	4.44811	5.30488	0.0212814	0.526904	0
Slc19a1	-0.57966	3.90571	5.30069	0.0213325	0.527178	0
Rpl27a	-0.34042	9.63018	5.29737	0.0213732	0.527192	0
Marf1	0.353399	6.40335	5.29378	0.0214173	0.527292	0
4931415C17Rik	-0.760394	3.04841	5.2839	0.0215405	0.529332	0
Paxx	0.379683	5.91415	5.27782	0.0216144	0.530158	0
Vps28	0.337948	7.46197	5.27408	0.0216608	0.530307	0
Mid1ip1	0.336418	8.18402	5.26294	0.0217999	0.53272	0
Dctpp1	-0.412654	5.30985	5.25653	0.0218803	0.533621	0
Wwc1	-0.468891	4.71316	5.25353	0.021918	0.533621	0
Adamts12	-0.816512	2.97088	5.24445	0.0220327	0.535423	0
Agt	0.342686	6.89787	5.22337	0.0223012	0.54037	0
Slc30a7	-0.564415	3.98841	5.22202	0.0223185	0.54037	0
Bicd1	-0.349133	6.59832	5.21821	0.0223674	0.54056	0
Rpl36a	-0.337582	8.32575	5.20923	0.0224832	0.541951	0
Xrcc5	0.357272	6.33977	5.20736	0.0225074	0.541951	0
Atp13a4	-0.758246	3.04324	5.19677	0.0226449	0.544263	0
Cyp2d22	0.405243	5.55027	5.19265	0.0226986	0.54456	0
Vsnl1	-1.4181	1.3572	5.17897	0.0228779	0.547862	0
Atg4a	-0.440168	5.18779	5.16117	0.0231134	0.552495	0
Hspe1-rs1	-1.06052	2.43931	5.15477	0.0231988	0.553529	0
Gem	-0.357619	7.39178	5.15135	0.0232444	0.553613	0
Ptp4a1	-1.323	1.67455	5.13915	0.0234082	0.554386	0
Nxpe4	-0.417259	5.31452	5.13695	0.023438	0.554386	0
Tpbg	0.417429	5.2797	5.13673	0.0234409	0.554386	0
Ankrd55	-0.880983	2.79005	5.13638	0.0234457	0.554386	0
Trim34a	0.581164	3.91053	5.13327	0.0234877	0.554386	0
1110008P14Rik	0.351738	6.24875	5.12509	0.0235986	0.554403	0
Ccdc71	0.621685	3.70222	5.12464	0.0236046	0.554403	0
Ppp2r2b	-0.337567	7.75608	5.12389	0.0236149	0.554403	0
Lyn	-0.342319	6.52849	5.11169	0.0237815	0.55493	0
Csmd1	-0.336201	9.88253	5.1083	0.0238279	0.55493	0
Camkmt	-0.384565	5.75161	5.10475	0.0238767	0.55493	0
Ddit4	-0.373946	5.82541	5.10382	0.0238895	0.55493	0
Klc3	0.867316	2.96063	5.10209	0.0239133	0.55493	0
Gm26911	1.21145	2.16521	5.10149	0.0239226	0.55493	0
Wipf3	-0.41828	5.33426	5.10067	0.0239329	0.55493	0
Pkm	0.338254	8.47314	5.09435	0.0240282	0.556159	0
Gm10282	1.13591	2.37777	5.08983	0.0240829	0.556285	0
Hspa1a	-0.53319	4.42043	5.08729	0.0241182	0.556285	0
Slc25a30	-0.718896	3.29946	5.07263	0.0243229	0.559267	0
Pfn2	0.333322	7.40327	5.07194	0.0243326	0.559267	0
Nhp2	-0.382867	5.63879	5.06232	0.024468	0.561308	0
Stk4	-0.469854	4.7321	5.05957	0.0245068	0.561308	0
Gm26782	0.478113	4.68556	5.04975	0.0246459	0.563513	0
Sgk1	-1.30336	1.46211	5.04637	0.0246942	0.563636	0
Vkorc1	0.332169	7.18296	5.02733	0.024967	0.568875	0
Ttll5	-0.434357	5.09566	5.02333	0.0250246	0.569201	0
Grhl1	-0.589537	3.78212	5.01854	0.025094	0.569794	1
1110038F14Rik	0.368688	5.88046	5.00892	0.0252336	0.570602	0
Gm9958	1.09095	2.40466	5.00755	0.0252537	0.570602	0
Slc28a3	1.85671	0.974399	5.00894	0.0252598	0.570602	0
Dbnl	0.399328	5.6399	5.00195	0.0253355	0.57133	0
Grasp	-0.989331	2.63813	4.99455	0.025444	0.571373	0
Cep126	-0.524276	4.29181	4.99397	0.0254525	0.571373	0
9330154J02Rik	1.2958	1.96659	4.99213	0.0254796	0.571373	0
1810030O07Rik	0.498658	4.4456	4.98747	0.025549	0.571373	0
Dock3	-0.354241	6.31135	4.98437	0.0255941	0.571373	0
Iscu	0.332669	6.92669	4.98409	0.0255981	0.571373	0
1810009A15Rik	0.785231	3.06548	4.98026	0.0256549	0.571669	0
Mag	1.3417	1.71738	4.97029	0.0258032	0.574001	0
Ftl1-ps1	0.657883	3.52829	4.96612	0.0258655	0.574414	0
Rps19	-0.329654	9.31015	4.95609	0.0260158	0.57665	0
Thap7	0.453314	4.81097	4.94644	0.0261614	0.57665	0
Prkd3	-0.430471	5.08889	4.94331	0.0262087	0.57665	0
Eef1g	-0.331375	7.34016	4.94126	0.0262398	0.57665	0
Ppm1b	-0.393731	5.51795	4.94061	0.0262498	0.57665	0
Ddx21	-0.395921	5.54677	4.93983	0.0262616	0.57665	0
Upf1	0.400988	5.43439	4.93645	0.026315	0.57665	0
Fam3c	0.329765	7.21738	4.93487	0.0263371	0.57665	0
Ubash3a	-1.29023	1.40513	4.93241	0.0263744	0.57665	0
Grpel1	0.331671	6.80086	4.92984	0.0264138	0.57665	0
Btbd17	0.361171	5.91609	4.9264	0.0264664	0.57665	0
Tom1l2	-0.32711	7.22938	4.92475	0.0264925	0.57665	0
Dst	-0.33456	7.32543	4.92139	0.0265432	0.576798	0
Eef1b2	-0.327456	7.92632	4.90422	0.0268082	0.581597	0
Cyhr1	0.32649	7.4862	4.89965	0.0268792	0.581993	0
Eno1b	0.757519	3.13183	4.89502	0.0269514	0.581993	0
Pcsk1n	0.323677	8.68735	4.89445	0.0269603	0.581993	0
Podn	1.26211	2.03163	4.89168	0.0270035	0.581993	0
Gm12239	-1.12663	1.91172	4.8815	0.0271632	0.584101	0
2510046G10Rik	0.605034	3.69956	4.87752	0.0272258	0.584101	0
Fbxl17	-0.346899	6.3381	4.87696	0.0272347	0.584101	0
3110039M20Rik	-0.386756	5.60763	4.86715	0.0273898	0.58599	0
Gm20721	0.597327	3.72394	4.86577	0.0274119	0.58599	0
Prkcz	-0.739313	3.19855	4.84973	0.0276677	0.590122	0
Gm20083	0.480093	4.49959	4.84504	0.027743	0.590122	0
C1qtnf12	-0.667485	3.38035	4.84267	0.0277812	0.590122	0
5430405H02Rik	0.399491	5.41845	4.84245	0.0277847	0.590122	0
Tmem267	-0.564051	3.76933	4.81428	0.0282424	0.597085	0
Calm1	0.326824	10.2571	4.81416	0.0282442	0.597085	0
Gm13830	0.703166	3.32917	4.81314	0.028261	0.597085	0
H2afv	0.322318	9.10239	4.81111	0.0282942	0.597085	0
Taldo1	0.324501	7.56521	4.80035	0.0284715	0.599597	0
Wbp1	0.409423	5.26113	4.79835	0.0285044	0.599597	0
Pafah1b3	0.383635	5.62595	4.79024	0.028639	0.601465	0
A030001D20Rik	0.649149	3.54854	4.78435	0.028737	0.602561	0
9130019P16Rik	1.55843	1.22701	4.77712	0.028858	0.603071	0
Phka1	-0.390219	5.50276	4.7749	0.0289043	0.603071	0
Eprs	-0.337995	6.4877	4.77037	0.0289713	0.603071	0
Catspere1	-0.671751	3.36777	4.76995	0.0289783	0.603071	0
Dock1	-0.327299	7.12674	4.76921	0.0289907	0.603071	0
Macrod2	-0.328517	7.20345	4.76122	0.0291255	0.604919	0
Mcrs1	0.385494	5.59953	4.75396	0.0292487	0.606518	0
Snhg17	-0.712723	3.20458	4.73665	0.0295443	0.611179	0
Gm14964	0.333154	6.77673	4.73237	0.0296179	0.611179	0
Hist1h2bc	0.319134	8.98448	4.73167	0.0296298	0.611179	0
Psip1	0.326768	7.60045	4.72996	0.0296594	0.611179	0
Immp2l	-0.401114	5.27776	4.72564	0.0297344	0.611765	0
Eif3a	-0.343534	6.44119	4.72201	0.0297967	0.61209	0
Lmo1	-0.835419	2.73894	4.71916	0.0298461	0.612147	0
Gm41077	-0.532868	4.02451	4.70705	0.030057	0.615451	0
Baz1a	-0.723757	3.18806	4.70407	0.0301092	0.615451	0
Stat2	0.427222	5.1039	4.70187	0.0301476	0.615451	1
H2afx	0.446109	4.79403	4.6863	0.030422	0.61928	0
Nfatc2	-1.22456	2.01674	4.68588	0.0304294	0.61928	1
Enpp4	0.578328	3.78855	4.68022	0.0305298	0.620364	0
Gdpd2	0.486759	4.38714	4.67633	0.030599	0.620811	0
Megf10	-0.341892	6.23953	4.66801	0.0307475	0.622861	0
Npas3	-0.32012	9.82185	4.65899	0.0309094	0.624106	1
Ppm1e	-0.367049	5.76046	4.65877	0.0309134	0.624106	0
1700047M11Rik	0.427389	5.00337	4.65774	0.0309513	0.624106	0
1700023F06Rik	0.457449	4.60708	4.65291	0.0310191	0.624514	0
Arl6ip4	0.38187	5.53378	4.64578	0.0311487	0.624976	0
Brms1	0.512764	4.21815	4.6438	0.0311839	0.624976	0
Edem2	-0.466194	4.50161	4.64377	0.0311846	0.624976	0
Cd9	0.322387	10.8414	4.63223	0.0313948	0.628231	0
Gm16759	-0.390759	5.56231	4.63493	0.0314835	0.628457	0
Gm9922	1.41569	1.43691	4.62637	0.0315023	0.628457	0
Synm	0.59663	3.75984	4.62116	0.0315981	0.628457	0
Myo7a	-1.18607	1.95599	4.61961	0.0316265	0.628457	0
Bcl6	-0.326831	6.56838	4.61861	0.0316451	0.628457	1
Tsg101	0.345949	6.02462	4.61557	0.0317012	0.628621	0
Apoc1	0.540293	3.94617	4.60276	0.0319389	0.63238	0
Maoa	-0.411012	5.08701	4.59445	0.0320938	0.632958	0
Txndc11	-0.484051	4.32472	4.59364	0.0321092	0.632958	0
Gm36742	0.453741	4.59312	4.59346	0.0321125	0.632958	0
Tomm6	0.315284	8.10294	4.58945	0.0321876	0.633007	0
Dars2	-0.665988	3.3208	4.58819	0.0322113	0.633007	0
9530026P05Rik	0.336131	6.89841	4.58359	0.0323001	0.633805	0
2810454H06Rik	-0.48566	4.29771	4.57615	0.0324384	0.635571	0
Gabarap	0.313805	9.24786	4.56572	0.0326364	0.637125	0
Slc22a4	0.359579	5.83345	4.557	0.0328029	0.637125	0
Gabarapl2	0.31283	8.51299	4.55585	0.0328249	0.637125	0
Prkar1a	0.318287	7.60794	4.55464	0.0328512	0.637125	0
Map2k2	0.325479	6.75168	4.5537	0.0328669	0.637125	0
Rundc3b	-1.18586	1.80834	4.55058	0.0329262	0.637125	0
Cops3	0.357516	5.84749	4.55006	0.0329361	0.637125	0
Gm16093	0.981083	2.5016	4.54591	0.033016	0.637125	0
Ufsp1	0.753092	3.11971	4.54531	0.0330275	0.637125	0
Akt3	-0.318443	7.61373	4.54265	0.0330789	0.637125	0
Mad1l1	0.47473	4.41609	4.54299	0.0330845	0.637125	0
Cd46	-0.456052	4.65791	4.54035	0.0331232	0.637125	0
Clu	0.324768	11.7883	4.53909	0.0331478	0.637125	0
Mertk	-0.348587	6.03342	4.535	0.033227	0.637716	0
Wdr47	0.464119	4.5536	4.52979	0.0333283	0.638727	0
Mcf2l	-0.625798	3.48547	4.52305	0.0334597	0.639219	0
Rims3	0.890873	2.76132	4.51996	0.0335201	0.639219	0
Npm1	-0.312121	8.3585	4.51695	0.0335792	0.639219	0
mt-Nd2	-0.32202	10.8649	4.51508	0.033616	0.639219	0
Syt9	0.573907	3.78039	4.51365	0.0336441	0.639219	0
Abtb2	-0.353331	5.80776	4.51357	0.0336456	0.639219	0
Fut9	-0.316906	7.87203	4.50812	0.0337529	0.640331	0
Trp53inp1	-0.504211	4.11352	4.49862	0.0339409	0.642129	0
Pofut2	0.438211	4.74015	4.49462	0.0340204	0.642129	0
Tmem132c	0.543943	3.93199	4.49131	0.0340863	0.642129	0
Lcat	0.323478	6.75479	4.48845	0.0341433	0.642129	0
Grhpr	0.435102	4.78368	4.48765	0.0341594	0.642129	0
Reps1	-0.407309	5.16302	4.48787	0.0341844	0.642129	0
Camta1	-0.326301	6.27839	4.48613	0.0341896	0.642129	0
Ckb	0.325229	12.2294	4.47582	0.0343965	0.645094	0
Senp3	-0.444916	4.57581	4.4652	0.0346108	0.648188	0
Olig2	1.24449	1.77027	4.45718	0.0347736	0.650311	1
Gm19935	0.641371	3.4407	4.4393	0.0351395	0.656045	0
Pls3	0.392919	5.28034	4.437	0.0351868	0.656045	0
Rorc	0.46255	4.47575	4.43396	0.0352496	0.656045	1
Rasip1	0.82497	2.90077	4.4325	0.0352798	0.656045	0
Padi2	0.332769	6.40144	4.41518	0.0356396	0.661033	0
Etohd2	0.861508	2.78605	4.41522	0.0356486	0.661033	0
Rnf5	0.316405	6.77152	4.40537	0.0358449	0.663027	0
Akap7	-0.4121	4.98918	4.4048	0.035857	0.663027	0
Dscaml1	-0.315101	7.61519	4.40192	0.0359175	0.663213	0
Grk3	-0.321318	7.16597	4.39681	0.0360265	0.664292	0
Glipr2	0.825946	2.86183	4.39289	0.0361083	0.664867	0
Lrrfip1	-0.527571	3.9846	4.38458	0.0362876	0.667235	0
Sgip1	-0.311425	8.13801	4.38152	0.0363498	0.667444	0
Gstp1	0.399477	5.15448	4.37865	0.036411	0.667636	0
Taco1os	0.359842	5.64026	4.37469	0.0364955	0.667694	0
Pcsk6	-0.316445	7.17527	4.37375	0.0365157	0.667694	0
Slc22a15	0.740326	3.05495	4.37047	0.0365861	0.667721	0
Snhg20	0.316703	6.6425	4.36895	0.0366188	0.667721	0
Tshr	-0.577213	3.63666	4.35834	0.0368473	0.669316	0
Rack1	-0.319983	7.65986	4.35596	0.0368988	0.669316	0
Cables2	-1.0448	2.10205	4.35041	0.0370193	0.669316	0
Hmgn3	0.307163	8.01067	4.35029	0.037022	0.669316	1
Noa1	0.428943	4.73441	4.34929	0.0370447	0.669316	0
Gpc6	-0.307272	8.24039	4.34772	0.0370778	0.669316	0
B3gntl1	-0.521697	3.96091	4.34375	0.0371643	0.669316	0
Arhgap10	-1.10321	1.9029	4.3411	0.0372221	0.669316	0
1110020A21Rik	0.61386	3.50527	4.33835	0.0372824	0.669316	0
Khsrp	0.333475	6.05344	4.33646	0.0373238	0.669316	0
Psmd4	0.318842	6.68166	4.33634	0.0373263	0.669316	0
Gm11681	0.364919	5.63133	4.3343	0.037371	0.669316	0
Elavl2	-0.423431	4.73479	4.33379	0.0373822	0.669316	0
Slc8a3	-0.886625	2.60342	4.3312	0.0374391	0.669316	0
Gm20732	-0.481822	4.21779	4.3281	0.0375095	0.669316	0
Me3	-0.389471	5.28165	4.32774	0.0375208	0.669316	0
Sys1	0.308426	7.16191	4.31699	0.037753	0.6699	0
Mif4gd	0.342595	5.90237	4.31612	0.0377724	0.6699	0
Fmnl2	-0.312736	6.78373	4.31387	0.0378222	0.6699	0
Nup93	-0.580592	3.60897	4.31244	0.037854	0.6699	0
Gsn	0.35411	5.75694	4.31243	0.0378543	0.6699	0
Fbxo22	0.40356	5.14609	4.31184	0.0378674	0.6699	0
Epdr1	-0.32328	6.25936	4.30766	0.0379605	0.6699	0
Simc1	-0.482444	4.21159	4.30563	0.0380057	0.6699	0
Notch3	-0.820106	2.76623	4.30535	0.0380121	0.6699	1
Igsf3	0.420089	4.95219	4.30126	0.0381035	0.670194	0
Atg2a	0.53209	3.9582	4.29455	0.0382549	0.670194	0
Zfp39	0.850368	2.76924	4.29435	0.0382851	0.670194	0
Slc4a4	-0.303193	7.11215	4.29045	0.0383465	0.670194	0
9630001P10Rik	-1.21004	1.43574	4.2892	0.0383746	0.670194	0
Commd2	0.399971	5.08643	4.28856	0.038389	0.670194	0
Epha6	0.983868	2.39733	4.28517	0.0384658	0.670194	0
Nupr1l	0.510764	4.05881	4.28487	0.0384726	0.670194	0
Ift27	0.311776	6.61815	4.2842	0.0384876	0.670194	0
Etaa1os	-1.18868	1.61811	4.28036	0.0385747	0.670371	0
Agpat1	0.424964	4.80799	4.27297	0.0387427	0.670371	0
Chkb	0.452553	4.55379	4.27078	0.0387926	0.670371	0
mt-Co2	-0.315313	11.7342	4.26965	0.0388184	0.670371	0
Gm43305	0.506505	4.07896	4.26956	0.0388222	0.670371	0
Eif4a1	-0.316168	7.21047	4.26947	0.0388226	0.670371	0
Rarb	-0.887234	2.60704	4.26806	0.0388547	0.670371	1
Rpusd3	0.497497	4.18455	4.26429	0.0389411	0.67069	0
Map1a	0.441485	4.71224	4.26113	0.0390136	0.67069	0
Nuf2	0.530409	3.90646	4.25935	0.0390545	0.67069	0
4930481A15Rik	-0.603398	3.48414	4.25646	0.0391208	0.67069	0
Ube2q1	-0.401163	4.98191	4.25487	0.0391584	0.67069	0
Slc38a10	-0.51917	3.94263	4.25221	0.0392188	0.67069	0
Vdac1	0.305302	7.72165	4.25052	0.0392579	0.67069	0
Dnaja3	0.443224	4.57869	4.2485	0.0393047	0.67069	0
Igflr1	0.802326	2.88662	4.2473	0.0393323	0.67069	0
Slc39a6	-0.437341	4.56576	4.24337	0.0394236	0.67078	0
Psmc1	0.307082	6.85488	4.24267	0.0394397	0.67078	0
Acat3	0.337394	6.08539	4.24041	0.0394924	0.670809	0
Ak5	-1.20527	1.54861	4.2339	0.039644	0.672181	0
Csgalnact1	-0.310787	6.8752	4.2315	0.0396999	0.672181	0
Gm5617	0.374848	5.36114	4.23037	0.0397265	0.672181	0
Tanc1	-0.434016	4.58999	4.22798	0.0397825	0.672263	0
Gcn1	0.470147	4.39229	4.21995	0.039971	0.674582	0
Hira	-0.427896	4.72096	4.21696	0.0400415	0.674905	0
Sgcd	-0.318053	6.91784	4.21306	0.0401337	0.675593	0
Naaladl2	-0.311143	6.80655	4.20866	0.0402379	0.676122	0
Ttll3	0.349691	6.09152	4.20604	0.0403001	0.676122	0
4933407L21Rik	0.598693	3.56662	4.20522	0.0403195	0.676122	0
Zfp777	-0.61021	3.47747	4.19916	0.0404638	0.677347	0
Sox6	-0.304679	8.51831	4.19582	0.0405435	0.677347	1
AA388235	0.444478	4.50042	4.19568	0.040547	0.677347	0
mt-Co1	-0.311439	11.6355	4.19301	0.0406108	0.677552	0
Lncpint	-0.308149	6.82596	4.18272	0.0408587	0.678565	0
Sorcs1	-0.377458	5.29468	4.18225	0.0408694	0.678565	0
Taf7	0.41572	4.83116	4.18161	0.0408848	0.678565	0
Ypel3	0.302077	7.77701	4.18105	0.0408982	0.678565	0
Slc16a2	0.342063	5.88546	4.17975	0.0409296	0.678565	0
Olig1	0.672575	3.20034	4.17302	0.0410923	0.680404	1
Fndc3b	-0.355867	5.63328	4.16502	0.041287	0.680425	0
Tspan13	0.387914	5.1945	4.16484	0.0412912	0.680425	0
5530601H04Rik	0.404009	5.0055	4.16467	0.0412954	0.680425	0
Basp1	-0.437072	4.7592	4.164	0.041313	0.680425	0
Prxl2b	0.38829	5.15346	4.16233	0.0413524	0.680425	0
C77080	1.04314	2.41711	4.15806	0.0414634	0.681399	0
Gm45025	-0.676005	3.0818	4.14774	0.0417102	0.684599	0
Tbc1d32	-0.374478	5.36267	4.14297	0.0418277	0.685673	0
Mypop	0.520599	3.94989	4.13539	0.0420155	0.687861	0
Gm29570	0.84474	2.71367	4.13336	0.0420659	0.687861	0
Zfp68	0.446995	4.52628	4.12958	0.04216	0.687918	0
Etv6	-0.361963	5.57858	4.12901	0.042174	0.687918	1
Gm2000	0.324078	6.11609	4.12306	0.0423225	0.688653	0
Plscr1	-0.377778	5.18903	4.12222	0.0423437	0.688653	0
D10Wsu102e	-0.434399	4.58477	4.11862	0.0424337	0.688653	0
Pogz	0.39425	5.16113	4.11234	0.0425916	0.688653	0
Map3k13	-0.490129	4.06634	4.11077	0.0426311	0.688653	0
Tspan5	-0.320278	6.12705	4.10886	0.0426793	0.688653	0
Rgs22	-1.30284	1.34127	4.10875	0.042682	0.688653	0
5730522E02Rik	-0.557831	3.61908	4.10814	0.0426974	0.688653	0
Ccdc141	-0.850125	2.66113	4.10797	0.0427017	0.688653	0
Fzd8	-0.637217	3.3521	4.10336	0.0428183	0.688653	0
Nav2	-0.304158	7.37471	4.10091	0.0428802	0.688653	0
Rpl13	-0.301071	10.218	4.09551	0.0430174	0.688653	0
Lmbr1	-0.416498	4.79838	4.09523	0.0430246	0.688653	0
Arvcf	0.393333	5.11315	4.09511	0.0430276	0.688653	0
1700007K13Rik	-1.40289	0.937241	4.0938	0.0430609	0.688653	0
Gm4128	1.31769	1.46012	4.09121	0.043127	0.688653	0
Rbks	-0.489682	4.0585	4.08846	0.0431972	0.688653	0
Gm26916	1.16874	1.803	4.08846	0.0431973	0.688653	0
Fam120c	-0.338822	5.8746	4.08726	0.0432599	0.688653	0
Ptprm	-0.346383	5.66915	4.08574	0.0432667	0.688653	0
A430035B10Rik	0.952909	2.46216	4.08106	0.0433868	0.689729	0
Gm14330	0.744878	2.96429	4.07632	0.0435085	0.690096	0
Aopep	-0.318558	6.28449	4.07344	0.0435829	0.690096	0
Itgb5	-0.310984	6.56566	4.07305	0.0435927	0.690096	0
Gm6567	-1.26098	1.23378	4.072	0.0436199	0.690096	0
Ntsr2	0.296583	9.51825	4.06729	0.0437416	0.69119	0
Rabgef1	0.328234	6.07874	4.06048	0.0439185	0.692766	0
Gm39090	-0.739648	2.90024	4.05939	0.0439466	0.692766	0
Lgals1	0.345362	5.73023	4.05663	0.0440195	0.693083	0
Pllp	1.28567	1.4906	4.05334	0.0441045	0.693086	0
Zfp407	-0.354377	5.52925	4.05231	0.0441313	0.693086	0
Znhit3	0.359808	5.47276	4.05053	0.0441778	0.693086	0
Phf1	0.411149	4.84261	4.04539	0.0443126	0.694372	0
Arhgap31	0.48073	4.18438	4.04239	0.0443912	0.694775	0
Slc9a9	-0.376847	5.20469	4.0388	0.0444858	0.695428	0
Knop1	0.340464	5.80993	4.03557	0.044571	0.695668	0
Skp2	-0.695426	3.01354	4.03337	0.0446293	0.695668	0
Rpl4	-0.297272	7.87832	4.03221	0.0446599	0.695668	0
Smarcc1	-0.310336	6.50677	4.02765	0.0447808	0.695774	1
Cdkal1	-0.307054	6.56357	4.02472	0.0448585	0.695774	0
Nova1	0.312103	6.61334	4.02377	0.0448839	0.695774	0
Stub1	0.297348	7.37036	4.02331	0.0448961	0.695774	0
Haus7	0.427621	4.588	4.02198	0.0449313	0.695774	0
Tpp1	0.325679	6.01379	4.0174	0.0450534	0.696444	0
Lrrc36	-1.29687	1.23539	4.01491	0.0451202	0.696444	0
Faf1	-0.311558	6.35581	4.01443	0.0451335	0.696444	0
Arl3	0.295477	8.06062	4.01208	0.045196	0.696552	0
Metrnl	-0.506326	3.8599	4.01019	0.0452465	0.696552	0
AW011738	-0.371292	5.36227	4.00513	0.0453826	0.697831	0
Pgbd5	0.564679	3.63986	4.0012	0.0454885	0.698642	0
Ostf1	0.440963	4.42847	3.99226	0.0457301	0.700842	0
Syne3	1.07115	2.16661	3.99046	0.0457792	0.700842	0
Uck2	-1.11202	2.08205	3.98831	0.0458375	0.700842	0
Oaz1	0.293284	9.4095	3.98613	0.045897	0.700842	0
Exoc6b	-0.308274	6.51776	3.98485	0.0459318	0.700842	0
Cap1	0.369847	5.3651	3.98412	0.0459516	0.700842	0
Mical2	0.387273	5.26928	3.98141	0.0460257	0.701159	0
Calcrl	0.292819	7.59957	3.97774	0.046126	0.70133	0
Gm10069	-0.541972	3.63654	3.97536	0.0461911	0.70133	0
Islr	0.297204	7.49784	3.97515	0.046197	0.70133	0
Ext1	-0.317738	6.06287	3.96959	0.0463496	0.701764	0
Rasgrp1	-0.385601	5.02064	3.96946	0.0463532	0.701764	0
Dnajb1	-0.478632	4.08876	3.96828	0.0463857	0.701764	0
Nifk	-0.330972	5.78712	3.96599	0.0464489	0.701913	0
Wnt5a	0.421686	4.70169	3.96071	0.0465946	0.703306	0
Phlpp1	-0.293639	8.55063	3.95427	0.0467732	0.704873	0
Sec22b	0.329523	5.86004	3.9531	0.0468057	0.704873	0
Dph6	-0.39624	4.87677	3.94982	0.0468972	0.705443	0
Nav3	-0.307144	6.58589	3.9423	0.047107	0.70779	0
Rpl18	-0.291974	9.60722	3.93911	0.0471965	0.707815	0
Supt3	-0.329102	5.83716	3.93749	0.0472419	0.707815	0
Prickle2	-0.299566	6.82176	3.93563	0.0472941	0.707815	0
Nlgn1	-0.295357	10.1086	3.93457	0.047324	0.707815	0
Gigyf1	0.348887	5.57852	3.92931	0.0474721	0.709222	0
Dot1l	-0.458797	4.21753	3.92005	0.0477343	0.710967	1
Acpp	1.1311	1.83631	3.91719	0.0478156	0.710967	0
D8Ertd738e	0.289394	8.03091	3.91699	0.0478212	0.710967	0
Rab1b	0.315427	6.06876	3.91595	0.0478509	0.710967	0
Cks1b	-0.561856	3.5419	3.91478	0.0478842	0.710967	0
Tmem170	0.519936	3.8324	3.91375	0.0479133	0.710967	0
Ap3b2	0.401087	4.91098	3.90875	0.0480563	0.71099	0
Rnf122	-0.648956	3.15375	3.90817	0.0480727	0.71099	0
Ahdc1	-0.384528	5.00953	3.90684	0.0481108	0.71099	0
Flywch2	0.393258	4.91727	3.90517	0.0481585	0.71099	0
Med16	-0.505573	3.82898	3.9024	0.048238	0.71099	0
Gm7628	0.921896	2.48715	3.90236	0.0482394	0.71099	0
Nfkbia	0.434384	4.56272	3.90002	0.0483064	0.711181	1
Midn	-0.413707	4.62789	3.89803	0.0483637	0.711227	0
Lins1	-0.619744	3.33727	3.89545	0.0484381	0.711329	0
Vamp7	0.3702	5.2726	3.89218	0.0485324	0.711329	0
Dazap2	0.299046	6.87828	3.89109	0.0485639	0.711329	0
Slc7a6	-0.811962	2.72084	3.88879	0.0486305	0.711329	0
Thop1	-0.445697	4.34874	3.88842	0.0486411	0.711329	0
Xaf1	0.478222	4.07801	3.88581	0.0487166	0.711641	0
Rpl10-ps3	0.484099	4.17872	3.88033	0.048876	0.713178	0
Nit1	0.324547	5.86413	3.87638	0.048991	0.714063	0
Tpt1	-0.295936	9.82554	3.86805	0.0492347	0.716078	0
Epb41l4aos	-0.386612	4.99736	3.86793	0.0492382	0.716078	0
Tmem231	0.610084	3.36185	3.86465	0.0493346	0.716455	0
9330198N18Rik	0.831774	2.73716	3.86334	0.0493731	0.716455	0
Mettl14	0.479501	4.15642	3.85634	0.0495795	0.718656	0
Cnppd1	0.415259	4.64034	3.84681	0.0498618	0.721188	0
Kctd15	-0.507899	3.85563	3.84674	0.0498638	0.721188	0
Foxp2	1.19792	1.75082	3.84393	0.0499475	0.72157	1
Fez2	0.410585	4.78648	3.84256	0.05	0.72157	0
Gm13889	-0.354902	5.34241	3.83763	0.0501355	0.721775	0
Gm49179	0.545799	3.62684	3.83448	0.0502296	0.721775	0
Zfhx4	-0.704595	2.98417	3.83213	0.0503007	0.721775	1
2010204K13Rik	-0.342282	5.60469	3.82953	0.0503781	0.721775	0
Frrs1l	0.355355	5.54612	3.82943	0.0503812	0.721775	0
Wbp2	0.292328	7.14015	3.82872	0.0504024	0.721775	0
Exoc4	-0.291523	7.20347	3.82366	0.0505548	0.721775	0
Pola1	-0.366067	5.23049	3.8211	0.0506323	0.721775	0
Fam241b	0.433957	4.47713	3.81944	0.0506824	0.721775	0
Vwa8	-0.340762	5.64669	3.81943	0.0506828	0.721775	0
Emx2os	-0.298791	6.51814	3.81659	0.0507686	0.721775	0
Cdc14b	-0.4643	4.15393	3.81478	0.0508235	0.721775	0
Dab1	-0.288064	8.66131	3.81472	0.0508254	0.721775	0
Sox3	0.393145	4.85239	3.81358	0.0508599	0.721775	1
Gm17494	0.569213	3.51118	3.80988	0.0509722	0.721775	0
Slc2a1	-0.376815	5.14184	3.80977	0.0509757	0.721775	0
Rfx4	-0.289047	7.70688	3.80918	0.0509937	0.721775	1
Dync2h1	-0.300866	6.50069	3.80727	0.0510517	0.721775	0
Commd5	0.95848	2.36386	3.80613	0.0510864	0.721775	0
Leng1	-0.42032	4.49604	3.80529	0.0511122	0.721775	0
Hecw1	-1.29999	1.07971	3.79953	0.0512881	0.722196	0
Churc1	0.290752	6.93186	3.79769	0.0513447	0.722196	0
Mtcl1	-0.876668	2.37513	3.79756	0.0513487	0.722196	0
Fn1	-1.29513	1.04858	3.79514	0.0514229	0.722196	0
Yif1a	0.308121	6.12671	3.79296	0.0514897	0.722196	0
Mtmr10	-0.39362	4.85625	3.79237	0.0515081	0.722196	0
Srsf9	0.29278	6.7739	3.79063	0.0515616	0.722196	0
Ddost	0.293051	6.88252	3.78934	0.0516012	0.722196	0
Arhgef26	-0.289458	7.74849	3.78706	0.0516716	0.722196	0
Wscd1	0.294804	7.18993	3.78571	0.0517134	0.722196	0
Zfp423	-0.673895	3.04182	3.78464	0.0517463	0.722196	0
9330111N05Rik	1.19999	1.61032	3.77845	0.051938	0.724102	0
Dap	0.384168	4.95986	3.7685	0.0522477	0.727649	0
Cby1	0.307069	6.22503	3.76583	0.0523311	0.728039	0
Gm15627	0.763413	2.86843	3.76314	0.0524154	0.728392	0
Timmdc1	0.295315	6.8611	3.75994	0.0525167	0.728392	0
Scn8a	-0.466586	4.0858	3.75652	0.0526233	0.728392	0
Lynx1	0.5516	3.63206	3.75393	0.0527048	0.728392	0
Atf4	-0.317273	6.06245	3.75267	0.0527445	0.728392	1
Oosp2	1.57653	0.896755	3.75027	0.0528205	0.728392	0
Gm40123	0.842195	2.67934	3.74987	0.052833	0.728392	0
Mia2	-0.302108	6.36402	3.74783	0.0528975	0.728392	0
Rnf165	0.826228	2.73536	3.74775	0.0529002	0.728392	0
Arnt2	-0.491697	3.80187	3.74297	0.0530516	0.728392	1
Wdr83	0.424223	4.51612	3.73981	0.0531519	0.728392	0
Sarnp	0.286157	7.51147	3.73814	0.0532049	0.728392	0
S100a1	0.283192	9.048	3.73739	0.0532289	0.728392	0
Rpl13a	-0.286944	8.359	3.73672	0.0532501	0.728392	0
Egfl7	-0.945369	2.12177	3.73653	0.0532565	0.728392	0
Cyp4f15	-0.464801	4.01713	3.73312	0.0533652	0.728392	0
Jtb	0.29006	6.86959	3.73269	0.0533788	0.728392	0
Stx6	0.297296	6.84499	3.72911	0.0534934	0.728392	0
Golga2	0.390394	4.89503	3.7285	0.053513	0.728392	0
Cep85l	-0.30907	6.16556	3.72826	0.0535206	0.728392	0
Snhg8	-0.30799	6.45612	3.72763	0.0535408	0.728392	0
Anapc11	0.284865	7.30126	3.72627	0.0535845	0.728392	0
Hnrnpab	-0.30233	6.23494	3.72005	0.0537854	0.728392	0
Taf1a	-0.542162	3.60418	3.71788	0.0538543	0.728392	0
Fbxo30	-0.433804	4.35243	3.7165	0.0538988	0.728392	0
Zdbf2	-0.419126	4.67642	3.71564	0.0539592	0.728392	0
Gm10131	0.860774	2.58409	3.7145	0.0539633	0.728392	0
Miat	0.904271	2.45676	3.71256	0.0540261	0.728392	0
D830025C05Rik	-1.07744	1.58985	3.70824	0.0541661	0.728392	0
Glb1	-0.460547	4.11806	3.70537	0.0542592	0.728392	0
Cacna2d3	-0.309378	6.03943	3.70402	0.054303	0.728392	0
Hmgcs1	-0.281127	7.74085	3.70378	0.0543108	0.728392	0
Arih1	-0.300173	6.49072	3.70277	0.0543438	0.728392	0
Gm3764	-0.284473	9.55651	3.69819	0.054493	0.728392	0
Ints5	0.936501	2.38845	3.69808	0.0544968	0.728392	0
Nek8	0.556042	3.56825	3.69714	0.0545273	0.728392	0
Gm44257	-0.415498	4.47323	3.69642	0.0545508	0.728392	0
Tmem245	0.28544	6.85107	3.69639	0.054552	0.728392	0
Creb3	0.369495	5.11969	3.69635	0.0545533	0.728392	1
Nr4a3	-0.897911	2.52795	3.69576	0.0545726	0.728392	1
Nrd1	-0.322654	5.87072	3.69307	0.0546607	0.728828	0
Nemf	-0.330322	5.73402	3.68304	0.0549903	0.729907	0
Stox2	-0.283988	8.23244	3.68248	0.0550087	0.729907	0
Nalcn	-0.457188	4.1612	3.68114	0.0550527	0.729907	0
Ttc7b	-0.40255	4.64811	3.67634	0.0552115	0.729907	0
Fcf1	0.321075	5.81241	3.67413	0.0552846	0.729907	0
Gm31938	0.649685	3.20087	3.67296	0.0553236	0.729907	0
Eif4h	0.301103	6.67062	3.66954	0.055437	0.729907	0
Osgin2	-0.462218	4.01395	3.66785	0.0554935	0.729907	0
8030462N17Rik	0.35461	5.25064	3.66668	0.0555324	0.729907	0
Alpk2	1.26896	1.37903	3.66536	0.0555765	0.729907	0
Smdt1	0.280216	8.69149	3.66505	0.0555866	0.729907	0
Zdhhc12	0.439504	4.2853	3.66356	0.0556364	0.729907	0
Rbbp6	0.279703	7.77926	3.66135	0.0557102	0.729907	0
Swi5	0.280681	8.42262	3.66106	0.0557198	0.729907	0
Ptms	0.286225	8.25407	3.66062	0.0557346	0.729907	0
Dzip3	-0.311481	6.02384	3.65847	0.0558086	0.729907	0
Plch1	-0.44465	4.19178	3.65768	0.055833	0.729907	0
Polr1a	-0.433386	4.33413	3.65509	0.0559205	0.729907	0
Usp1	0.388391	4.87994	3.65462	0.0559357	0.729907	0
Ncan	-0.299706	6.20247	3.65356	0.0559713	0.729907	0
Psd3	-0.286662	7.49979	3.65319	0.0559838	0.729907	0
Decr2	0.433431	4.33693	3.65149	0.0560409	0.729907	0
Grid2	-0.285114	8.2228	3.6507	0.0560674	0.729907	0
Gtf3a	-0.416598	4.42348	3.64858	0.0561389	0.729907	0
Jup	0.50802	3.78992	3.64771	0.0561681	0.729907	0
Lpar4	-0.434762	4.23372	3.64628	0.0562162	0.729907	0
Pycard	-0.553326	3.47321	3.64522	0.0562522	0.729907	0
Rxrb	0.373139	5.04854	3.64202	0.0563604	0.729907	1
Kcnk2	-0.294756	6.55245	3.6404	0.0564151	0.729907	0
Tgfbr2	0.425322	4.40481	3.64036	0.0564166	0.729907	0
Gpr146	0.390712	4.82124	3.63413	0.0566279	0.729907	0
Cst3	0.305382	14.2968	3.63179	0.0567075	0.729907	0
Bhlhe22	-0.717255	2.92329	3.63113	0.0567301	0.729907	1
Grm3	-0.280943	8.40777	3.62872	0.0568124	0.729907	0
Dach1	-0.295415	6.849	3.62848	0.0568204	0.729907	1
Gulp1	-0.350331	5.41382	3.62791	0.05684	0.729907	0
AA986860	-1.18687	1.3236	3.6276	0.0568505	0.729907	0
Olfm2	1.0523	1.96092	3.62757	0.0568514	0.729907	0
Tspan11	-1.00284	1.89843	3.62132	0.0570674	0.730457	0
Otx1	-0.371463	5.09221	3.6212	0.0570695	0.730457	1
Gm4221	-0.313076	5.91309	3.62017	0.0571048	0.730457	0
Topors	-0.420832	4.39425	3.61983	0.0571164	0.730457	0
Tfrc	0.371046	5.06735	3.61661	0.0572273	0.731014	0
Phyh	0.283526	7.12034	3.61533	0.0572712	0.731014	0
Trit1	-0.416521	4.43868	3.61281	0.0573581	0.731203	0
2900052L18Rik	0.419712	4.50939	3.61167	0.0573972	0.731203	0
Usp2	-0.331383	5.62969	3.60898	0.0574902	0.731678	0
Dab2ip	0.428485	4.42095	3.60736	0.0575461	0.731682	0
1500004A13Rik	-0.291745	6.64194	3.60461	0.0576566	0.731781	0
Spryd3	0.488109	4.00578	3.60417	0.0576982	0.731781	0
Chchd2	0.282898	10.5887	3.60232	0.0577209	0.731781	0
Csf2ra	0.360293	5.26448	3.59838	0.0578577	0.732289	0
Pdk3	-0.431802	4.29337	3.59796	0.0578724	0.732289	0
Stk24	-0.425569	4.31673	3.59411	0.0580066	0.733282	0
Dner	1.35609	1.19013	3.5871	0.0582516	0.735671	0
Ephx4	0.366635	5.12151	3.58151	0.0584512	0.73659	0
Ech1	0.278109	7.55645	3.58048	0.0584841	0.73659	0
Rpl14	-0.278497	8.6528	3.58025	0.0584924	0.73659	0
Cep112	-0.305953	6.12076	3.57809	0.0585684	0.736841	0
2010001A14Rik	0.422409	4.43967	3.57134	0.0588068	0.739133	0
Mtfr1	0.485362	3.93787	3.56767	0.058937	0.73954	0
Inafm1	0.363664	5.09197	3.56672	0.0589708	0.73954	0
Coprs	0.342516	5.39602	3.56415	0.0590619	0.73954	0
Adat2	-0.43764	4.13456	3.56409	0.0590642	0.73954	0
Ilk	0.29911	6.17281	3.5596	0.059224	0.740002	0
Ctbp1	0.291834	6.47163	3.55459	0.0594062	0.740002	0
Esr1	1.04203	1.98326	3.55244	0.0594802	0.740002	1
Senp7	-0.290786	6.48312	3.55118	0.0595251	0.740002	0
C2cd5	-0.37089	4.9484	3.55067	0.0595435	0.740002	0
Fam219a	0.398107	4.68864	3.54506	0.059745	0.740002	0
Efna2	0.55662	3.50201	3.54453	0.0597641	0.740002	0
Has2os	0.44846	4.24793	3.54437	0.0597748	0.740002	0
Eif6	0.293807	6.28442	3.54321	0.0598118	0.740002	0
Fus	-0.275388	7.99059	3.54222	0.0598481	0.740002	0
Rhpn1	-0.624569	3.11185	3.54143	0.0598759	0.740002	0
Bola3	0.282831	6.66893	3.54106	0.0598913	0.740002	0
Dmrta2os	0.295923	6.21712	3.53747	0.0600189	0.740002	0
Lrp10	0.343229	5.42551	3.53737	0.0600226	0.740002	0
Rsph9	0.288666	6.39208	3.53557	0.0600879	0.740002	0
1110065P20Rik	0.296384	6.16443	3.53546	0.0600919	0.740002	0
Ero1lb	-0.58807	3.29685	3.53445	0.0601289	0.740002	0
Sirt6	0.560297	3.44956	3.53298	0.0601816	0.740002	0
Cdc42ep1	0.581191	3.37283	3.53284	0.0601867	0.740002	0
Slc30a5	-0.357654	5.11948	3.52947	0.0603093	0.740002	0
1700061G19Rik	1.32985	1.22391	3.52838	0.0603488	0.740002	0
Dhrs1	0.277726	7.50394	3.52777	0.0603709	0.740002	0
Gtf2a1	0.299615	6.06632	3.52709	0.0603957	0.740002	0
Dnajc8	0.281372	7.07055	3.52436	0.0604952	0.740532	0
Dcaf7	-0.374801	4.95137	3.52172	0.0605917	0.741023	0
Ufc1	0.280605	7.02254	3.51574	0.0608107	0.742566	0
Pigk	-0.293319	6.08185	3.51369	0.0608857	0.742566	0
Dbi	0.294644	13.2738	3.51103	0.0609837	0.742566	0
Foxred2	0.611752	3.33921	3.50934	0.0610458	0.742566	0
Rps3a1	-0.275828	9.36444	3.50781	0.0611025	0.742566	0
Zfp189	-0.680139	2.95482	3.50578	0.0611771	0.742566	1
Tenm3	-0.278084	8.05796	3.50413	0.061238	0.742566	0
Stk39	-0.367793	4.89657	3.50325	0.0612707	0.742566	0
Vps4a	0.328239	5.58524	3.50182	0.0613235	0.742566	0
Gm17655	0.721822	2.89187	3.50119	0.061347	0.742566	0
Xpot	-0.361316	5.02752	3.50089	0.0613582	0.742566	0
Filip1l	0.411748	4.51148	3.49987	0.0613957	0.742566	0
Cenpw	1.00134	2.17995	3.4919	0.061692	0.745464	0
Gm50333	-1.24455	1.13272	3.48741	0.0618599	0.746806	0
Adgb	-0.94562	2.06593	3.48487	0.0619555	0.747275	0
Lcorl	-0.297163	6.3244	3.4795	0.0621558	0.749003	0
Cd200	-0.435395	4.15564	3.47485	0.0623307	0.750422	0
Tshz3	0.391249	4.78353	3.47199	0.0624385	0.751033	1
Negr1	-0.276409	8.0636	3.46824	0.0625802	0.752049	0
Lrp1b	0.282495	6.72875	3.46515	0.0626971	0.752702	0
C130071C03Rik	-0.273575	9.2691	3.46378	0.062749	0.752702	0
Maff	-0.972428	2.27492	3.46039	0.0628779	0.752803	1
Sec13	0.321743	5.6252	3.45878	0.0629391	0.752803	0
Nek9	-0.351432	5.28194	3.4568	0.0630143	0.752803	0
Gm26542	-0.688428	2.93684	3.45663	0.0630211	0.752803	0
Hsbp1	0.273186	8.48083	3.45603	0.0630437	0.752803	0
Frem2	-0.374086	4.90604	3.4541	0.0631175	0.752999	0
Sh3bgrl3	0.278521	6.79952	3.45049	0.0632553	0.753582	0
Hpca	-0.605735	3.13048	3.44982	0.063281	0.753582	0
Trib2	-0.321476	5.5788	3.43119	0.0639986	0.761438	0
Hmgxb3	-0.423128	4.32591	3.42128	0.0643837	0.763068	1
Pex16	-0.373646	4.76175	3.42839	0.0643984	0.763068	0
Golga5	0.375678	4.90064	3.42015	0.0644275	0.763068	0
Kcnb2	-1.02382	1.88347	3.41912	0.064468	0.763068	0
Gmeb1	-0.381252	4.69935	3.41857	0.0644892	0.763068	1
A630052C17Rik	1.00477	2.076	3.41647	0.0645719	0.763068	0
Ankfy1	0.34645	5.34212	3.4155	0.0646104	0.763068	0
Wdr35	-0.347596	5.38692	3.41445	0.0646503	0.763068	0
Erich3	-1.13558	1.3587	3.41426	0.0646579	0.763068	0
Rps6ka5	-0.321232	5.72332	3.40742	0.0649267	0.765552	0
Id4	0.273704	9.42966	3.40394	0.0650634	0.766477	0
Ccdc28b	0.305976	5.84739	3.40115	0.0651735	0.767086	0
Coq4	-0.413197	4.31254	3.39846	0.0652799	0.767652	0
Hipk2	-0.284346	6.60297	3.3938	0.0654643	0.769133	0
Zfr	-0.273443	7.31367	3.39177	0.0655451	0.769394	0
Glb1l3	1.43815	1.33232	3.38704	0.0657333	0.770133	0
Rhoc	0.271485	7.02678	3.3865	0.065755	0.770133	0
Tcf25	0.279492	7.37553	3.38578	0.0657837	0.770133	0
Ehbp1	-0.276469	7.01217	3.38035	0.0660008	0.771986	0
Lair1	-0.453403	3.98178	3.37713	0.0661297	0.772111	0
Dnajc12	0.347406	5.25472	3.37436	0.0662609	0.772111	0
Pnrc1	0.273944	7.07386	3.37356	0.066273	0.772111	0
Ncoa3	0.389183	4.58446	3.37194	0.0663382	0.772111	0
Ghr	-0.34205	5.2419	3.37168	0.0663487	0.772111	0
Slc24a5	0.2769	6.51935	3.36803	0.0664957	0.772111	0
Npepl1	0.336123	5.44095	3.36635	0.0665635	0.772111	0
Zfp760	-0.446102	3.98656	3.36626	0.0665674	0.772111	0
Rrp1b	-0.497137	3.68097	3.36573	0.0665887	0.772111	0
Atp9b	-0.306641	5.84679	3.36548	0.0665987	0.772111	0
Cct6a	-0.27237	7.07092	3.36328	0.0666876	0.772389	0
Armc8	0.336507	5.3962	3.36147	0.0667612	0.772389	0
Epb41l4a	-0.431577	4.11849	3.36053	0.066799	0.772389	0
Stat1	0.423921	4.30869	3.35284	0.067114	0.774563	1
Osbpl6	-0.616011	3.12779	3.34933	0.0672549	0.774563	0
Far1	-0.341837	5.30458	3.34928	0.0672572	0.774563	0
Gm17057	1.17996	1.47656	3.34876	0.0672781	0.774563	0
Ttyh2	0.520797	3.57503	3.34868	0.0672816	0.774563	0
Ndufv3	0.267184	8.22874	3.34635	0.067377	0.774983	0
Twf1	0.291468	6.10983	3.34254	0.0675349	0.775877	0
Flii	0.364768	5.03809	3.33948	0.0676588	0.775877	0
Arpc3	0.271771	7.1171	3.33922	0.0676695	0.775877	0
Hist2h2aa1	0.554021	3.48746	3.33823	0.0677102	0.775877	0
Myl9	0.277059	6.68932	3.33728	0.0677498	0.775877	0
Glmn	-0.343688	5.26819	3.33526	0.0678325	0.776148	0
Zfp941	1.02216	2.03877	3.32783	0.0681395	0.7773	0
Zfp575	1.08681	1.74952	3.3266	0.0681902	0.7773	0
Catspere2	-0.305369	5.87257	3.32529	0.0682445	0.7773	0
Golm1	-0.515699	3.53754	3.32524	0.0682467	0.7773	0
Kif28	-1.37852	0.58057	3.32443	0.0682803	0.7773	0
Slc35f5	-0.414849	4.34409	3.32402	0.0682973	0.7773	0
Arf2	0.388006	4.64409	3.31857	0.068524	0.7773	0
Gm28307	0.627	3.17491	3.31765	0.0685623	0.7773	0
Gm43689	1.09267	1.68156	3.31589	0.0686358	0.7773	0
Ier5	0.30602	6.04573	3.31536	0.068658	0.7773	0
Inhba	0.338011	5.38724	3.31522	0.068664	0.7773	0
Nif3l1	-0.438005	3.99289	3.31421	0.068706	0.7773	0
Scaf4	-0.376734	4.69717	3.31387	0.0687202	0.7773	0
Wdfy3	-0.301474	6.02129	3.3129	0.0687609	0.7773	0
Aamdc	0.270276	7.03945	3.30642	0.0690325	0.779384	0
Cdc14a	-0.332732	5.37268	3.30567	0.0690638	0.779384	0
Srp9	0.269211	7.34725	3.30258	0.0691937	0.780133	0
Myl12a	-0.298041	5.80941	3.30128	0.0692489	0.780133	0
Gm14661	0.849885	2.50235	3.2977	0.0694078	0.781254	0
Polr3d	-0.403491	4.33007	3.29541	0.0694965	0.781506	0
Nrg1	-0.879538	2.2261	3.29417	0.0695491	0.781506	0
Slc2a13	-0.309324	5.8792	3.28387	0.0699866	0.785751	0
Pcdh9	-0.269182	9.71912	3.28119	0.0701011	0.786365	0
Plcb4	-0.283317	6.36414	3.26763	0.0706825	0.791395	0
Vars	-0.420903	4.21067	3.26706	0.0707072	0.791395	0
Ndel1	-0.326661	5.57894	3.26653	0.0707301	0.791395	0
Fbxl15	0.383275	4.58755	3.26072	0.0709809	0.793232	0
Snap47	0.269998	6.91637	3.25993	0.071015	0.793232	0
Chst11	-0.355361	4.91375	3.25851	0.0710764	0.793244	0
Hist1h4j	1.26015	1.22271	3.25002	0.0714453	0.796685	0
Taf10	0.27019	6.78862	3.2467	0.0715904	0.796968	0
Trp53i13	0.306154	5.70538	3.24479	0.0716736	0.796968	0
Hopxos	0.263291	8.62989	3.24304	0.0717503	0.796968	0
Nphp4	-0.909398	2.1408	3.24277	0.0717622	0.796968	0
Plekha2	-1.28221	0.919833	3.2425	0.0717738	0.796968	0
Shisa6	0.744866	2.78605	3.23981	0.071892	0.797607	0
Dusp6	-0.426851	4.0992	3.23426	0.0721359	0.799453	0
Fxr2	0.374721	4.69707	3.23326	0.07218	0.799453	0
Maob	-0.371784	4.66014	3.23118	0.0722715	0.799792	0
Gtf2h4	0.501889	3.68453	3.2278	0.0724207	0.800255	0
4631405J19Rik	0.405465	4.42347	3.22743	0.0724373	0.800255	0
Lsm3	0.309302	5.64363	3.2252	0.072536	0.800255	0
Pdlim7	0.29717	5.91551	3.22163	0.0726943	0.800255	0
Gm28403	1.26021	1.26917	3.21947	0.0727903	0.800255	0
Ndufb11	0.262404	8.78315	3.2189	0.0728154	0.800255	0
Hist1h4n	0.703806	2.80489	3.21888	0.0728164	0.800255	0
Catsper2	0.416021	4.31391	3.21865	0.0728267	0.800255	0
Atl2	-0.278986	6.27437	3.21655	0.0729203	0.800255	0
Ggact	0.302602	5.71663	3.21439	0.0730163	0.800255	0
Fbln7	-1.07745	1.43512	3.21423	0.0730234	0.800255	0
Kmt2c	-0.267783	7.27904	3.21378	0.0730438	0.800255	0
Atp5g3	0.262269	7.99555	3.21202	0.0731222	0.800448	0
Cdr2l	-0.642737	2.89932	3.2072	0.0733379	0.801994	0
Nap1l5	0.26951	6.97295	3.20461	0.073454	0.801994	0
Rsrc1	-0.276567	6.6267	3.20404	0.0734797	0.801994	0
5930430L01Rik	0.347611	5.23418	3.20105	0.073614	0.801994	0
Rlim	-0.307629	5.80382	3.20081	0.0736247	0.801994	0
Cox18	-0.422312	4.2098	3.20071	0.0736295	0.801994	0
Gria1	0.286978	6.36713	3.19872	0.0737191	0.802305	0
Gm33906	-0.997764	1.89918	3.19598	0.0738425	0.802984	0
Ebpl	0.271133	6.52681	3.19354	0.0739527	0.803329	0
Ralyl	-0.735618	2.71272	3.19188	0.0740281	0.803329	0
Ube2cbp	-0.482224	3.67204	3.18857	0.0741781	0.803329	0
Tubgcp6	-0.868945	2.28325	3.18713	0.0742552	0.803329	0
Lcmt2	-0.508985	3.60153	3.1866	0.0742675	0.803329	0
Narf	0.433533	4.15538	3.18515	0.0743331	0.803329	0
6030443J06Rik	-0.394859	4.46771	3.18481	0.0743752	0.803329	0
Slc39a13	0.35259	5.01531	3.18211	0.0744715	0.803329	0
Pspc1	-0.313978	5.61051	3.1813	0.0745084	0.803329	0
Ctnnd2	-0.263748	9.68321	3.1791	0.074609	0.803329	0
Zfp609	-0.316802	5.57283	3.17903	0.0746119	0.803329	1
Stk25	0.31733	5.53924	3.17903	0.0746122	0.803329	0
Sept4	0.347282	5.03064	3.17597	0.0747521	0.803329	0
Cbx3	0.261179	9.38918	3.17475	0.0748076	0.803329	0
Gusb	-0.371327	4.65161	3.17356	0.0748625	0.803329	0
Ifitm7	1.17707	1.37172	3.17243	0.074914	0.803329	0
4930509H03Rik	0.565222	3.3145	3.17238	0.0749161	0.803329	0
4930579G24Rik	1.19672	1.36293	3.17112	0.0749741	0.803329	0
Gask1a	-0.732968	2.74477	3.16768	0.0751324	0.80374	0
Fabp3	-1.06698	1.53009	3.16762	0.0751348	0.80374	0
Ccdc92	0.566418	3.34618	3.16183	0.0754019	0.805163	0
1700007L15Rik	1.03546	1.81618	3.15716	0.0756176	0.805163	0
Zfp9	0.824587	2.52878	3.15602	0.0756705	0.805163	1
Trim62	-0.779041	2.57691	3.15559	0.0756902	0.805163	0
Bbc3	-0.668753	2.87309	3.15341	0.0757916	0.805163	0
Rogdi	0.389143	4.53201	3.15279	0.0758203	0.805163	0
Gm13134	-1.28015	0.707168	3.15248	0.0758348	0.805163	0
Ackr3	0.47611	3.85372	3.15218	0.0758487	0.805163	0
Asphd2	0.274181	6.42754	3.15214	0.0758508	0.805163	0
Dpp10	0.918959	2.21415	3.1509	0.0759082	0.805163	0
Lsm12	0.271464	6.43759	3.14872	0.0760098	0.805163	0
Kif18a	-0.539427	3.42273	3.14809	0.0760388	0.805163	0
Tspan14	-0.403175	4.21727	3.14712	0.0760843	0.805163	0
Alg3	-0.594401	3.0744	3.14624	0.0761251	0.805163	0
Rhbdl2	-0.320814	5.55135	3.13804	0.0765086	0.806545	0
Snrnp35	-0.495765	3.56349	3.13772	0.0765237	0.806545	0
Egfr	0.290004	6.01285	3.13712	0.076552	0.806545	0
Satb2	1.1878	1.32	3.13658	0.0765774	0.806545	1
Fcgrt	0.281531	6.10036	3.13604	0.0766025	0.806545	0
Ptov1	0.260422	8.4293	3.13443	0.0766784	0.806545	0
Alcam	-0.261674	8.33365	3.13428	0.0766853	0.806545	0
Gm43126	1.19205	1.31494	3.12613	0.0770697	0.807579	0
Akap12	1.19205	1.31494	3.12613	0.0770697	0.807579	0
Abcf1	0.286348	6.04276	3.12201	0.0772648	0.807579	0
Arhgap26	-0.284965	5.98729	3.12119	0.0773103	0.807579	0
Mettl23	0.284416	6.03402	3.12016	0.0773525	0.807579	0
Trim30d	0.732873	2.77273	3.11988	0.0773658	0.807579	0
Ugt8a	1.82407	0.271849	3.1195	0.0773845	0.807579	0
Unkl	0.442975	3.94791	3.11653	0.0775249	0.807579	0
Gm17231	0.512706	3.51353	3.11624	0.0775386	0.807579	0
Ppp4r1	-0.399832	4.31808	3.1162	0.0775407	0.807579	0
mt-Nd5	-0.259765	8.57495	3.11444	0.0776245	0.807579	0
Zfp808	-0.41348	4.18501	3.11285	0.0777001	0.807579	0
Rnf166	0.387463	4.49944	3.11251	0.0777162	0.807579	0
Rbm8a	0.26781	6.71766	3.11196	0.0777427	0.807579	0
Get4	0.39922	4.33985	3.1109	0.0777933	0.807579	0
Rps25	-0.258302	8.68815	3.11073	0.0778011	0.807579	0
Gm16124	0.401496	4.41037	3.11017	0.0778278	0.807579	0
Parp3	0.917692	2.22646	3.10677	0.0779909	0.808224	0
Spns2	0.992847	2.04525	3.10361	0.078142	0.808224	0
Eya3	-0.406361	4.29704	3.10351	0.0781471	0.808224	0
Fat3	-0.270459	6.85179	3.10224	0.0782077	0.808224	0
H1f0	0.265231	6.84559	3.10153	0.0782422	0.808224	0
Celf2	-0.25988	9.06852	3.10056	0.0782885	0.808224	0
Tent4b	-0.359572	4.76305	3.0999	0.0783203	0.808224	0
Dnmt3a	-0.309247	5.5687	3.0983	0.0783972	0.808382	0
2410022M11Rik	0.478696	3.70916	3.09687	0.0784662	0.80846	0
BC029722	0.384182	4.52783	3.09321	0.0786429	0.809646	0
Snapc2	-0.391659	4.32738	3.09087	0.0787559	0.810175	0
Kat2a	-0.525884	3.38919	3.08585	0.0789993	0.812044	0
Map1lc3a	0.258255	7.68249	3.08079	0.0792455	0.813423	0
Chmp5	0.262395	7.13652	3.07935	0.0793157	0.813423	0
Ltbp4	-1.00009	1.51611	3.07928	0.0793191	0.813423	0
Mtm1	0.408417	4.2619	3.07525	0.0795159	0.814238	0
Eogt	-0.750265	2.63353	3.07416	0.0795688	0.814238	0
Gm34961	0.788539	2.56345	3.07227	0.0796615	0.814238	0
Copb2	0.285778	6.03856	3.07219	0.0796656	0.814238	0
Grina	0.258001	7.50615	3.07075	0.079736	0.814238	0
Cavin1	-0.821078	2.311	3.0676	0.0798904	0.814238	0
Sfmbt2	-0.596112	3.1067	3.06705	0.0799176	0.814238	0
Klhl24	0.278579	6.0847	3.0659	0.079974	0.814238	0
4930550C14Rik	0.807689	2.5241	3.06485	0.0800261	0.814238	0
Psme1	0.259279	7.36267	3.06349	0.0800928	0.814238	0
Ssh2	-0.314756	5.51681	3.06301	0.0801165	0.814238	0
Tmem29	0.277419	6.09356	3.06178	0.0801773	0.814238	0
8030456M14Rik	-0.983605	1.74231	3.06124	0.0802037	0.814238	0
Cep128	-0.395389	4.33533	3.05982	0.080274	0.814251	0
Tada3	0.389124	4.46384	3.05718	0.0804127	0.814251	0
Ezr	0.261866	7.83867	3.05569	0.0804782	0.814251	0
Ikzf5	0.288859	5.93678	3.0555	0.0804878	0.814251	1
Ulk4	-0.446597	3.83104	3.05495	0.0805147	0.814251	0
Ranbp9	-0.297067	5.78007	3.04861	0.0808297	0.814903	0
Glul	0.255883	9.05569	3.04624	0.0809478	0.814903	0
Isca2	0.269019	6.41151	3.0462	0.0809601	0.814903	0
Rptor	-0.324171	5.30299	3.04449	0.0810348	0.814903	0
Polr3gl	0.346996	4.96887	3.04378	0.0810703	0.814903	0
Zfp654	-0.336642	5.07671	3.04266	0.0811263	0.814903	0
Trdc	0.842411	2.42629	3.04024	0.0812471	0.814903	0
Gm17387	0.683528	2.87363	3.03992	0.0812632	0.814903	0
Gstm7	0.297997	5.70817	3.03927	0.0812981	0.814903	0
Coa4	0.640297	2.96926	3.03865	0.081327	0.814903	0
Lpcat2	0.331319	5.27385	3.03739	0.0813899	0.814903	0
Fanci	-0.911756	1.99995	3.03829	0.0814209	0.814903	0
Atp13a3	-0.379413	4.5044	3.03677	0.0814211	0.814903	0
Slc6a9	0.371881	4.57884	3.03338	0.0815911	0.814903	0
Dnah5	-0.322327	5.46157	3.0332	0.0816005	0.814903	0
Acad12	0.519241	3.52187	3.03077	0.0817226	0.814903	0
Fam151b	0.387636	4.4333	3.0307	0.0817264	0.814903	0
Gatad1	0.260671	6.80656	3.02921	0.0818012	0.814903	1
Rfx2	-0.396753	4.2781	3.02833	0.0818455	0.814903	1
Dnah7b	0.381307	4.55639	3.02744	0.0818903	0.814903	0
Gm42726	0.784128	2.58452	3.02708	0.0819088	0.814903	0
Lrrc7	-0.310703	5.60387	3.02618	0.0819542	0.814903	0
Fig4	-0.432383	3.93102	3.02378	0.0820753	0.814903	0
Stard13	-0.265173	6.90301	3.02336	0.0820974	0.814903	0
Psme4	-0.284639	6.00602	3.02273	0.0821287	0.814903	0
Rhbdl1	0.359924	4.71106	3.021	0.0822164	0.815158	0
Sbf2	-0.269612	6.5421	3.01663	0.082438	0.816158	0
Dapp1	0.364594	4.82597	3.01656	0.0824415	0.816158	0
Rasgef1b	-0.565818	3.22654	3.01185	0.0826814	0.81692	0
Ppp2r3d	0.347989	4.92306	3.01036	0.0827573	0.81692	0
Poteg	1.02568	1.71081	3.00915	0.0828189	0.81692	0
Mllt10	-0.257435	6.99385	3.00894	0.0828298	0.81692	0
Bzw2	-0.320297	5.33877	3.00828	0.0828634	0.81692	0
Baiap2	0.584887	3.22373	3.00691	0.0829336	0.81692	0
Sema4g	-0.502448	3.51879	3.0058	0.0829904	0.81692	0
Rnf187	0.261014	7.06755	3.0043	0.0830673	0.81692	0
L3hypdh	-0.438003	3.88422	3.00307	0.0831305	0.81692	0
Mex3c	0.338074	5.15716	3.00182	0.0831946	0.81692	0
Pdcd5	0.254454	7.87895	2.99686	0.0834497	0.81692	0
Rcbtb2	-0.302868	5.57009	2.99602	0.083493	0.81692	0
Akap1	-0.58579	3.12847	2.99408	0.083593	0.81692	0
Pdcd7	0.46636	3.80494	2.99315	0.083641	0.81692	0
Tcf7l1	-0.304809	5.53085	2.99179	0.0837109	0.81692	1
Cct3	-0.259496	7.26358	2.99092	0.0837559	0.81692	0
AC149090.1	0.257607	7.86105	2.99025	0.0837989	0.81692	0
Nsd2	-0.303295	5.5466	2.98851	0.0838808	0.81692	0
Gpr158	-0.801106	2.30757	2.98869	0.0839088	0.81692	0
R3hdm4	0.304865	5.54666	2.98648	0.0839868	0.81692	0
Eme2	1.21261	1.19299	2.98627	0.0839968	0.81692	0
Bex3	0.254192	8.01063	2.98619	0.0840012	0.81692	0
Gm5083	0.980418	1.9101	2.98552	0.0840357	0.81692	0
Slc23a2	-0.33008	5.15319	2.98366	0.0841322	0.81692	0
Mta3	-0.352469	4.74719	2.98286	0.0841739	0.81692	1
Ppp1r15b	-0.398729	4.22139	2.98252	0.0841919	0.81692	0
Phyhd1	0.558328	3.26025	2.98243	0.0841961	0.81692	0
Ppp1r3c	-0.29067	5.95394	2.97868	0.0843914	0.817814	0
Atp6v1a	-0.272725	6.23412	2.97827	0.0844127	0.817814	0
Vegfa	-0.306343	5.40548	2.97528	0.0845691	0.818726	0
C1ql3	0.505751	3.51668	2.9724	0.0847194	0.819578	0
Diaph1	-0.349415	4.80274	2.96979	0.0848564	0.819932	0
Upf3a	0.308686	5.51431	2.96933	0.0848807	0.819932	0
Eif3b	-0.343821	4.95354	2.9619	0.0852711	0.822651	0
Prxl2c	0.336166	5.05698	2.96159	0.0852873	0.822651	0
Eif4ebp1	-0.756105	2.47153	2.95958	0.0853939	0.822866	0
Strip2	0.57752	3.14211	2.95776	0.0854899	0.822866	0
Bcl2	-0.25589	7.86713	2.95645	0.0855589	0.822866	0
Klf13	0.317879	5.42244	2.9545	0.0856632	0.822866	1
Arxes1	-0.417695	4.04346	2.95412	0.0856824	0.822866	0
Pole2	-0.976046	1.66027	2.95407	0.0856852	0.822866	0
Tspan9	-0.294124	5.6483	2.95185	0.0858027	0.823286	0
Fjx1	-0.252409	7.4098	2.94756	0.086031	0.823286	0
Scnm1	0.312896	5.33412	2.94755	0.0860316	0.823286	0
Nsmce4a	0.269457	6.2212	2.94717	0.0860518	0.823286	0
Kif6	-0.719747	2.72012	2.94614	0.0861067	0.823286	0
Terf1	0.329315	5.17872	2.94523	0.0861554	0.823286	1
Krt10	0.264306	6.39141	2.94502	0.0861673	0.823286	0
Tmem98	-0.483144	3.53505	2.94233	0.0863097	0.823735	0
Pde4d	-0.266647	6.50713	2.94177	0.0863396	0.823735	0
Cyp7b1	-0.260751	6.65948	2.93631	0.086632	0.825107	0
Adamts6	-0.26752	6.43678	2.93524	0.0866892	0.825107	0
Rab12	0.267897	6.32448	2.93498	0.0867031	0.825107	0
Mdk	0.250818	8.73429	2.93243	0.0868403	0.825107	0
Tmbim6	0.251314	8.80084	2.93184	0.0868718	0.825107	0
Mapre3	0.290445	5.78985	2.93093	0.0869209	0.825107	0
Pigp	0.250477	7.91024	2.93028	0.086956	0.825107	0
Trmt112	0.250677	7.90686	2.92838	0.0870583	0.825107	0
Rps2	-0.251733	9.69098	2.92546	0.0872162	0.825107	0
Zfp580	0.30203	5.50088	2.92467	0.0872588	0.825107	1
Plin3	0.274087	6.23178	2.92454	0.0872655	0.825107	0
Gclc	0.271444	6.45881	2.92416	0.087287	0.825107	0
Mical3	-0.332764	5.05763	2.92251	0.0873756	0.825107	0
mt-Co3	-0.261988	11.8066	2.92196	0.0874055	0.825107	0
Sap130	-0.359929	4.66164	2.91968	0.0875288	0.825107	0
Mex3d	-0.44581	3.80136	2.9192	0.0875551	0.825107	0
Rbm45	0.340573	4.89374	2.91836	0.0876002	0.825107	0
Wdyhv1	0.344553	4.85346	2.91727	0.0876596	0.825107	0
Ddx54	-0.347517	4.90417	2.91675	0.087688	0.825107	0
Prxl2a	0.251237	8.18827	2.91582	0.0877386	0.825107	0
Amdhd2	0.365445	4.58219	2.91274	0.0879062	0.826092	0
Insm1	0.880224	2.2329	2.91133	0.0879827	0.826132	0
Ypel1	-0.541219	3.25195	2.91035	0.0880361	0.826132	0
Gm9925	0.44971	3.88723	2.90845	0.0881404	0.826521	0
4933417D19Rik	1.1252	1.35006	2.90622	0.088262	0.826536	0
Zeb1	-0.25396	8.1253	2.90612	0.0882678	0.826536	1
Bfar	-0.288107	5.79157	2.90433	0.088371	0.826682	0
Gpn3	0.342179	4.96915	2.90261	0.08846	0.826682	0
Gm12709	0.332268	4.96581	2.9011	0.0885428	0.826682	0
Ap3s1	-0.253723	6.79688	2.90109	0.0885434	0.826682	0
Gfap	0.251729	8.86233	2.89837	0.0886929	0.826682	0
Prpf40b	-0.380638	4.41053	2.8966	0.0887901	0.826682	0
Gabpa	-0.321465	5.11706	2.89659	0.0887909	0.826682	1
Zfp524	0.509314	3.43069	2.89183	0.0890536	0.826682	1
Arid1b	-0.262996	6.37969	2.8917	0.0890605	0.826682	1
Ciao3	0.381415	4.41994	2.89168	0.0890616	0.826682	0
Gm15788	-0.943935	1.89016	2.89142	0.0890798	0.826682	0
Tsacc	-0.341174	4.81863	2.89135	0.0890801	0.826682	0
Xrcc2	-0.893771	1.96962	2.8905	0.0891271	0.826682	0
Hmgcr	-0.259696	6.34091	2.88984	0.0891637	0.826682	0
Kbtbd11	0.277249	6.07435	2.87957	0.0897337	0.83138	0
5430431A17Rik	1.25019	1.11337	2.87677	0.08989	0.832242	0
Rps17	-0.247337	8.62314	2.87548	0.0899618	0.83232	0
Ppp1r35	0.27602	5.91535	2.87152	0.0901832	0.833242	0
Xpo4	0.328858	5.15319	2.86852	0.0903518	0.833242	0
Slc25a14	0.359355	4.60581	2.86729	0.0904206	0.833242	0
Fam110b	-0.3095	5.45392	2.86618	0.0904833	0.833242	0
Strn3	-0.257124	6.84843	2.86314	0.0906543	0.833242	0
Neat1	-0.250409	7.34546	2.86401	0.0907991	0.833242	0
Gm20559	0.737671	2.67877	2.86006	0.0908281	0.833242	0
Mog	1.16446	1.21338	2.8566	0.0910236	0.833242	0
Rpl8	-0.248827	9.43903	2.85608	0.0910525	0.833242	0
Ifit3	0.36681	4.59062	2.85602	0.0910565	0.833242	0
Fcrla	1.05339	1.55249	2.85589	0.0910638	0.833242	0
Tinf2	0.483428	3.57214	2.85534	0.0910949	0.833242	0
Gm47371	1.02125	1.67074	2.85439	0.0911483	0.833242	0
Ntm	-0.250495	9.93483	2.8528	0.0912389	0.833242	0
Srgap3	-0.251129	7.58023	2.8518	0.0912956	0.833242	0
Phf21a	-0.252668	7.61113	2.85041	0.0913746	0.833242	0
Pisd	-0.254314	6.72727	2.84915	0.0914472	0.833242	0
Mbnl2	-0.256649	7.08512	2.84828	0.0914952	0.833242	0
Bc1	0.97691	1.97813	2.848	0.0915112	0.833242	0
Khdrbs3	0.25193	7.17752	2.84767	0.0915299	0.833242	0
Nrarp	-0.264152	6.33921	2.8463	0.0916083	0.833242	0
Urb2	-0.839358	2.23605	2.84607	0.0916216	0.833242	0
Selenok	0.247599	9.31825	2.84563	0.0916465	0.833242	0
Sox11	-0.311849	5.30205	2.84413	0.0917317	0.833242	1
0610040B10Rik	0.37763	4.41564	2.84246	0.0918276	0.833242	0
Ptprk	-0.436997	3.77551	2.84243	0.0918293	0.833242	0
Itpkc	0.937333	2.01104	2.84215	0.0918451	0.833242	0
Srebf1	0.263342	6.42684	2.84144	0.0918857	0.833242	1
Mir124-2hg	-0.949429	1.54068	2.83886	0.0920332	0.833242	0
Snhg15	-0.444453	3.7234	2.83754	0.0921089	0.833242	0
Ftl1	0.249769	9.96542	2.83741	0.0921163	0.833242	0
Slc1a1	1.10251	1.41534	2.83663	0.0921608	0.833242	0
Poglut3	0.391373	4.24537	2.83652	0.0921675	0.833242	0
Kcnd2	-0.273542	6.20106	2.83452	0.092282	0.833242	0
Ralgps2	0.368094	4.59708	2.83409	0.0923202	0.833242	0
Trpm6	0.910176	2.01013	2.83288	0.0923842	0.833242	0
4932438A13Rik	-0.263679	6.26384	2.83236	0.0924064	0.833242	0
Tle5	0.251113	7.39498	2.83021	0.09253	0.833785	0
Akirin1	0.296877	5.6014	2.82772	0.0926737	0.834224	0
Fmnl1	0.951956	1.95441	2.82716	0.0927056	0.834224	0
Snhg16	-0.571524	3.13576	2.82528	0.0928143	0.834417	0
Cdc42bpa	-0.259705	6.79494	2.8243	0.0928713	0.834417	0
Eef1e1	-0.313401	5.1639	2.82264	0.0929673	0.834417	0
Fkbp7	-0.444086	3.73086	2.8216	0.0930274	0.834417	0
Ankrd6	-0.311287	5.33034	2.82009	0.093115	0.834417	0
Tmem158	0.330791	4.9702	2.81932	0.0931599	0.834417	0
Ccdc18	-0.723926	2.56576	2.81912	0.0931714	0.834417	0
Gfpt1	-0.320697	5.10866	2.81488	0.0934174	0.836051	0
Gdf10	0.514498	3.38698	2.81254	0.0935539	0.836149	0
Mogat1	0.762716	2.54328	2.81251	0.0935556	0.836149	0
Pex5l	-0.905166	1.69237	2.80902	0.0937593	0.83659	0
Ttc33	0.308509	5.33038	2.80806	0.0938154	0.83659	0
Xrcc6	-0.355696	4.59239	2.80743	0.0938523	0.83659	0
Uqcrfs1	0.248217	7.55338	2.80733	0.0938616	0.83659	0
Arhgap32	-0.272503	6.00734	2.80319	0.094101	0.83659	0
Izumo4	0.273869	6.00715	2.80231	0.0941525	0.83659	0
Polr2l	-0.297534	5.36067	2.80207	0.0941667	0.83659	0
Ccny	-0.277353	5.87469	2.80159	0.0941948	0.83659	0
Wars	0.378206	4.36561	2.80121	0.0942172	0.83659	0
Timm10	-0.291551	5.53625	2.79933	0.0943273	0.83659	0
Bbs4	0.343374	4.81975	2.79811	0.0943995	0.83659	0
Gpbp1l1	0.264225	6.18119	2.79717	0.0944615	0.83659	0
Dgka	0.598823	3.09104	2.79408	0.094637	0.83659	0
Uba5	0.281372	5.87478	2.79389	0.0946481	0.83659	0
Zfp141	-0.454944	3.68237	2.79376	0.0946558	0.83659	0
Garnl3	-0.355172	4.64332	2.7936	0.0946702	0.83659	0
Gpr176	-0.892334	1.86183	2.79135	0.0947984	0.83659	0
Lpar1	-0.251113	7.11821	2.79067	0.0948386	0.83659	0
Gm35188	0.245976	7.37362	2.78992	0.094885	0.83659	0
Vcan	-0.342968	4.77031	2.78926	0.0949217	0.83659	0
Pard3	-0.267875	6.14069	2.78819	0.0949853	0.83659	0
Ube4b	-0.291694	5.63934	2.78319	0.0952823	0.83659	0
Nub1	0.281761	5.84491	2.78288	0.0953004	0.83659	0
4933406I18Rik	-0.799019	2.33346	2.78189	0.0953594	0.83659	0
Gtf2b	0.274211	5.87212	2.78154	0.0953814	0.83659	0
Prkar2b	-0.885467	2.07129	2.78011	0.0954654	0.83659	0
Gm17359	0.526782	3.28714	2.77984	0.0954817	0.83659	0
Cyp2u1	0.45788	3.68843	2.77878	0.0955483	0.83659	0
D630045J12Rik	-0.546978	3.16022	2.77774	0.0956065	0.83659	0
Zfp973	-0.812016	2.28172	2.77601	0.0957232	0.83659	0
Ahcyl2	-0.282532	5.83642	2.7755	0.0957406	0.83659	0
Prelid1	0.282689	5.74561	2.77168	0.095969	0.83659	0
Dnph1	-0.633904	2.79774	2.77078	0.0960229	0.83659	0
D330041H03Rik	-0.52169	3.27024	2.7706	0.0960341	0.83659	0
Timm17b	0.261331	6.12514	2.76869	0.0961489	0.83659	0
4930527F14Rik	0.495293	3.45877	2.76768	0.0962093	0.83659	0
Mdfic	-0.827413	2.3487	2.76449	0.0964014	0.83659	0
Rps6	-0.248983	7.87454	2.76218	0.0965405	0.83659	0
Dyrk2	-0.495788	3.43517	2.76025	0.0966572	0.83659	0
Slc15a4	0.468374	3.60205	2.75966	0.0966925	0.83659	0
Chmp2b	0.28476	5.7349	2.75892	0.0967373	0.83659	0
Tuba1a	0.247524	10.0897	2.75863	0.0967547	0.83659	0
Cadm3	0.957516	1.95714	2.75822	0.09678	0.83659	0
Med7	0.316097	5.12206	2.75719	0.0968422	0.83659	0
Gfra1	-0.421314	3.8629	2.75709	0.096848	0.83659	0
A330102I10Rik	0.728146	2.638	2.75627	0.0968975	0.83659	0
Ears2	-0.557766	3.18265	2.75532	0.0969553	0.83659	0
Fam181b	0.247641	7.01798	2.75526	0.0969592	0.83659	0
Ccdc171	-0.345757	4.67088	2.75372	0.0970525	0.83659	0
Gtf2h5	0.244184	7.65311	2.75364	0.0970572	0.83659	0
Edrf1	0.457444	3.75946	2.75227	0.09714	0.83659	0
Kif21b	-0.822165	2.29	2.75226	0.0971411	0.83659	0
Tagln3	0.24576	7.42675	2.75193	0.097161	0.83659	0
Gm26802	-0.471781	3.71028	2.7516	0.0971808	0.83659	0
Gm12296	0.672364	2.80653	2.75149	0.097188	0.83659	0
Arrb1	-0.278667	5.80936	2.75132	0.0971981	0.83659	0
Hdac7	-0.558031	3.0556	2.75072	0.0972342	0.83659	0
Mbtd1	-0.267204	6.10667	2.74958	0.0973038	0.83659	0
Ssna1	0.256553	6.30408	2.74826	0.0973843	0.83659	0
Fgf14	0.310228	5.37163	2.74547	0.0975583	0.83659	0
Adgrv1	-0.247612	8.7263	2.74365	0.0976657	0.83659	0
Ldlr	-0.349166	4.65328	2.74208	0.0977611	0.83659	0
Tpra1	0.38417	4.22672	2.74022	0.0978752	0.83659	0
4930425P05Rik	1.15336	1.21543	2.73836	0.097989	0.83659	0
Insig1	0.24597	6.86684	2.73748	0.0980433	0.83659	0
Gnptg	0.259901	6.31896	2.73322	0.0983049	0.83659	0
Cwc15	0.243895	7.59676	2.73289	0.0983254	0.83659	0
Slc10a7	-0.343403	4.67162	2.73268	0.0983379	0.83659	0
Enoph1	0.312506	5.18803	2.7323	0.0983612	0.83659	0
Dhrs13	-0.406521	3.97095	2.73046	0.0984751	0.83659	0
Zfp114	0.968315	1.83714	2.72998	0.0985044	0.83659	0
Pcsk5	-0.530957	3.21098	2.72753	0.0986553	0.83659	0
Pm20d2	-1.04115	1.21354	2.72731	0.0986692	0.83659	0
Eif4g3	-0.261183	6.17997	2.72705	0.0986855	0.83659	0
Gapdh	0.245224	10.214	2.72507	0.0988078	0.83659	0
Lysmd2	0.247684	6.78548	2.72376	0.0988885	0.83659	0
Capns1	0.250006	6.7989	2.72197	0.0990025	0.83659	0
Mir670hg	-0.309019	5.32569	2.7173	0.0992898	0.83659	0
Dhx35	-0.489841	3.4025	2.71718	0.0992972	0.83659	0
Wee1	-0.556195	3.09441	2.71601	0.0993698	0.83659	0
Sclt1	-0.28825	5.673	2.71366	0.0995162	0.83659	0
Rims2	-0.25483	6.4712	2.71266	0.0995789	0.83659	0
Ten1	0.268847	5.98907	2.71166	0.0996518	0.83659	0
Spin4	0.908963	1.94876	2.71026	0.0997284	0.83659	0
Fah	1.11283	1.2513	2.70907	0.099803	0.83659	0
Ndc1	-0.497253	3.37848	2.70872	0.0998253	0.83659	0
Lysmd4	0.500689	3.45745	2.70787	0.0998779	0.83659	0
Lztr1	-0.3275	4.87372	2.70787	0.0998781	0.83659	0
Galnt16	-0.255346	6.5285	2.70787	0.0998784	0.83659	0
Cdk14	-0.292916	5.5955	2.70728	0.0999149	0.83659	0
Camk1	0.265225	6.06211	2.70683	0.0999435	0.83659	0
Trp53rkb	0.444123	3.72203	2.70676	0.0999478	0.83659	0
Gm49797	-0.319796	5.07694	2.70569	0.100015	0.83659	0
Rab13	0.313096	5.18489	2.70387	0.100129	0.83659	0
Cmtm5	0.24136	9.36109	2.7014	0.100284	0.83659	0
Sdk1	-0.402332	4.0298	2.70137	0.100286	0.83659	0
Ccdc82	0.33329	4.8557	2.70057	0.100336	0.83659	0
Fam98a	-0.364048	4.38317	2.70019	0.10036	0.83659	0
C230035I16Rik	-0.428747	3.7822	2.6997	0.100391	0.83659	0
Pgpep1	0.261116	6.18115	2.69606	0.100628	0.83659	0
Fancd2	-1.11046	1.06465	2.69482	0.100699	0.83659	0
Pank2	0.293552	5.48779	2.69442	0.100724	0.83659	0
4932438H23Rik	0.919906	2.00391	2.69313	0.100806	0.83659	0
Ptges3	0.239495	8.34618	2.69231	0.100857	0.83659	0
Pigf	0.293567	5.43763	2.69141	0.100914	0.83659	0
Gm29083	0.715609	2.62107	2.69131	0.100922	0.83659	0
Ablim2	0.395601	4.17879	2.69111	0.100933	0.83659	0
Gm48530	0.863252	2.19561	2.69075	0.100956	0.83659	0
Asxl3	-0.628908	2.90823	2.69064	0.100963	0.83659	0
Cpeb4	-0.248702	6.84813	2.68999	0.101004	0.83659	0
Ap1ar	-0.365706	4.42795	2.68888	0.101075	0.83659	0
Zfp945	-0.332982	4.85713	2.68833	0.10111	0.83659	0
Slc20a2	-0.24468	7.09937	2.68634	0.101236	0.83659	0
Snx25	-0.340926	4.68734	2.68623	0.101245	0.83659	0
Gm45605	0.657396	2.7903	2.68617	0.101247	0.83659	0
Heatr5a	-0.352904	4.45435	2.6859	0.101264	0.83659	0
Tmub1	0.363385	4.4154	2.68588	0.101265	0.83659	0
Dusp14	-0.730807	2.54703	2.6854	0.101296	0.83659	0
Esd	0.242654	7.15824	2.6852	0.101308	0.83659	0
Adhfe1	-0.301729	5.30287	2.68511	0.101314	0.83659	0
C630043F03Rik	-0.352789	4.47313	2.68194	0.101516	0.83659	0
Trim21	0.878071	2.18417	2.6817	0.101531	0.83659	0
Ccdc114	0.472418	3.62285	2.68156	0.10154	0.83659	0
Rexo1	0.385427	4.28071	2.68149	0.101545	0.83659	0
Lrrc39	-0.825576	1.95468	2.68126	0.101559	0.83659	0
Pgm1	0.25731	6.16279	2.67956	0.101668	0.83696	0
Ctsh	-0.883843	2.10149	2.67731	0.101811	0.837372	0
Wdr49	-1.12657	0.870986	2.67678	0.101845	0.837372	0
2810429I04Rik	-1.01814	1.22385	2.67492	0.101964	0.837826	0
Nudt15	-0.892653	1.84796	2.67173	0.102169	0.838078	0
Vangl1	0.38681	4.21842	2.67056	0.102244	0.838078	0
Tasp1	-0.31928	4.99796	2.67029	0.102261	0.838078	0
Vps26c	-0.320631	4.89765	2.66961	0.102305	0.838078	0
Tex15	1.04595	1.44402	2.6693	0.102325	0.838078	0
Gm26917	0.260834	6.24205	2.66841	0.102382	0.838078	0
Rpl37	-0.242488	10.3834	2.66627	0.10252	0.838078	0
Cecr2	-0.25663	6.2506	2.66532	0.102581	0.838078	0
Brd2	-0.255756	6.3112	2.66359	0.102693	0.838078	0
Papss2	0.544613	3.16821	2.66321	0.102717	0.838078	0
Pym1	0.36991	4.34659	2.66305	0.102728	0.838078	0
Eef2k	-0.346598	4.55027	2.66231	0.102775	0.838078	0
Cfap54	-0.263325	6.17145	2.66157	0.102823	0.838078	0
Tchp	0.390279	4.21914	2.65846	0.103024	0.838558	0
Ext2	-0.318979	5.0069	2.65748	0.103088	0.838558	0
Gmpr	-0.425731	3.75781	2.65742	0.103091	0.838558	0
Slc25a47	0.729665	2.56488	2.65304	0.103376	0.838558	0
Sec61g	0.237947	9.01418	2.65251	0.103411	0.838558	0
AU040320	-0.279868	5.68613	2.65247	0.103415	0.838558	0
Ptbp3	-0.324831	4.93566	2.6518	0.103457	0.838558	0
Anks1b	0.266862	6.07972	2.65033	0.103552	0.838558	0
Slc3a2	-0.244055	6.96319	2.6496	0.1036	0.838558	0
Mr1	0.257169	6.19067	2.64813	0.103696	0.838558	0
Mmab	0.41222	3.97206	2.64807	0.103699	0.838558	0
Atp5f1	0.239609	8.52458	2.64697	0.103772	0.838558	0
Tbc1d5	-0.261217	6.13826	2.6464	0.103809	0.838558	0
Arid5a	-0.402754	4.04336	2.64632	0.103814	0.838558	1
Rabac1	0.238746	8.69983	2.644	0.103966	0.838558	0
Zfp282	-0.370133	4.28943	2.64259	0.104058	0.838558	0
Gm48740	-1.01342	1.319	2.64224	0.104089	0.838558	0
Dgkd	-0.329618	4.72868	2.641	0.104162	0.838558	0
Ezh2	-0.295667	5.45539	2.64051	0.104194	0.838558	1
Gsta4	0.24015	7.68149	2.64016	0.104217	0.838558	0
D2hgdh	0.463058	3.6162	2.63975	0.104244	0.838558	0
Stk35	-0.548051	3.08969	2.63811	0.104352	0.838558	0
Hsp90aa1	-0.246751	8.68846	2.6373	0.104405	0.838558	0
Gm5577	0.302615	5.325	2.63717	0.104413	0.838558	0
Adprh	0.242704	6.84605	2.63538	0.104531	0.838849	0
Cdkn1a	0.958461	1.81594	2.63376	0.104638	0.838849	0
Aebp2	-0.313129	5.01793	2.6337	0.104642	0.838849	1
Gm16046	0.699595	2.62221	2.62919	0.104939	0.838849	0
Yipf3	0.246993	6.57608	2.62742	0.105056	0.838849	0
Cib2	0.323315	4.90348	2.62581	0.105163	0.838849	0
Hs2st1	-0.246364	6.88618	2.6257	0.10517	0.838849	0
Fto	-0.248998	6.55786	2.62529	0.105197	0.838849	0
Chl1	0.34987	4.54694	2.6226	0.105376	0.838849	0
Atp1b3	-0.281598	5.65845	2.62177	0.105431	0.838849	0
Pxmp2	0.252397	6.20635	2.62168	0.105437	0.838849	0
Arcn1	0.296264	5.46883	2.62132	0.105461	0.838849	0
Tnc	-0.240915	8.66897	2.62046	0.105518	0.838849	0
Gpld1	0.248664	6.61847	2.61876	0.105631	0.838849	0
Foxo3	-0.269952	5.71568	2.61827	0.105664	0.838849	1
Wdr18	0.291383	5.40261	2.61784	0.105692	0.838849	0
Cables1	-0.242902	7.26708	2.61781	0.105694	0.838849	0
Mink1	0.305533	5.29358	2.61778	0.105696	0.838849	0
Fgf20	0.734382	2.55179	2.61744	0.105719	0.838849	0
Fan1	-0.401078	3.9294	2.61734	0.105725	0.838849	0
Eef2	-0.246685	7.28957	2.61592	0.10582	0.839074	0
Lyl1	0.937048	1.72228	2.61504	0.105881	0.839074	1
Slc25a37	-0.738168	2.42579	2.61298	0.106016	0.839079	0
Plpp7	0.456361	3.63245	2.61224	0.106066	0.839079	0
Hist2h2be	0.619273	2.92293	2.61187	0.106091	0.839079	0
Fbp1	0.851017	2.0465	2.61115	0.106139	0.839079	0
Polr2h	-0.318485	4.92885	2.60832	0.106328	0.839079	0
Prdx3	0.260402	5.97695	2.6065	0.106451	0.839079	0
Aff2	-0.842064	1.99402	2.60635	0.106461	0.839079	0
Lmo4	-0.4524	3.50724	2.60464	0.106576	0.839079	0
Aga	-0.331428	4.65505	2.6036	0.106646	0.839079	0
Cyth2	0.324942	4.93386	2.60359	0.106646	0.839079	0
Gm19583	1.18526	1.04674	2.60196	0.106756	0.839079	0
Pacsin1	0.432103	3.82239	2.60087	0.106829	0.839079	0
Maged1	0.240507	7.45223	2.59834	0.107	0.839079	0
Masp1	-0.550343	3.07079	2.59545	0.107196	0.839079	0
Bcl2l11	0.624117	2.89831	2.59484	0.107236	0.839079	0
Serpinf1	0.985596	1.54201	2.59465	0.107249	0.839079	0
Rnf11	0.252796	6.29485	2.59407	0.107288	0.839079	0
Nudt2	0.246409	6.43854	2.59282	0.107373	0.839079	0
Zmat2	0.243066	7.04472	2.5926	0.107388	0.839079	0
Lrrk2	-0.352344	4.44996	2.59135	0.107472	0.839079	0
Gal3st1	-0.77585	2.18119	2.59049	0.107531	0.839079	0
Huwe1	-0.242098	7.05525	2.58832	0.107678	0.839079	0
Wnt7b	0.306855	5.23971	2.5869	0.107775	0.839079	0
Park7	0.235208	8.65399	2.58553	0.107868	0.839079	0
Hist1h2bg	0.996284	1.5217	2.58544	0.107874	0.839079	0
Fuz	0.278603	5.75363	2.58513	0.107896	0.839079	0
Fam228b	-0.337039	4.68383	2.58418	0.10796	0.839079	0
Hbegf	-0.741131	2.36705	2.58198	0.10811	0.839079	0
9430060I03Rik	0.77123	2.38565	2.58173	0.108128	0.839079	0
Phactr2	-0.324246	4.9625	2.58048	0.108213	0.839079	0
BC002059	-0.398041	4.05099	2.58033	0.108223	0.839079	0
Cdk5	0.325539	4.8148	2.58035	0.108226	0.839079	0
Tmtc2	-0.238581	8.11424	2.57968	0.108267	0.839079	0
Zfp704	-0.25429	6.40745	2.57934	0.108291	0.839079	1
Bmpr2	-0.247243	6.43748	2.57884	0.108325	0.839079	0
Selenbp1	0.314394	4.95015	2.57767	0.108405	0.839079	0
Ecm2	0.303379	5.20713	2.57745	0.10842	0.839079	0
Plcb1	-0.238441	8.09207	2.57703	0.108449	0.839079	0
Gm49494	0.459625	3.5633	2.57691	0.108457	0.839079	0
Gm43597	-0.849186	1.84777	2.57619	0.108506	0.839079	0
Trim2	-0.238757	8.6523	2.57594	0.108524	0.839079	0
Gm17399	-0.852677	1.96802	2.57537	0.108563	0.839079	0
Plec	-0.382311	4.0609	2.57257	0.108755	0.840072	0
Taz	0.299097	5.38194	2.57097	0.108865	0.840428	0
Zyx	-0.504335	3.25585	2.5697	0.108956	0.840636	0
Gadd45g	0.236277	8.11687	2.5642	0.109332	0.841852	0
Orai1	0.26543	5.84383	2.56052	0.109586	0.841852	0
Aatf	-0.331029	4.75719	2.56048	0.10959	0.841852	0
Gm48882	0.942533	1.78484	2.55827	0.109743	0.841852	0
Ipo11	-0.333548	4.64334	2.55822	0.109746	0.841852	0
Ankra2	0.249343	6.37392	2.55815	0.109751	0.841852	0
Actb	0.240607	11.1794	2.55755	0.109792	0.841852	0
Gm27188	-0.916678	1.75857	2.55737	0.109805	0.841852	0
Tob1	-0.253697	6.61618	2.55667	0.109853	0.841852	0
Spry2	0.233817	7.77499	2.55579	0.109915	0.841852	0
Ppp1r26	0.846698	2.1789	2.55559	0.109929	0.841852	0
Ranbp10	-0.384371	4.15827	2.55427	0.110021	0.841852	0
Zmym5	0.291237	5.42403	2.55302	0.110107	0.841852	0
2810004N23Rik	-0.256982	6.02297	2.55274	0.110127	0.841852	0
Sugp2	-0.368811	4.25799	2.55109	0.110242	0.841852	0
Clpp	0.236204	7.20218	2.55018	0.110306	0.841852	0
Cntn4	0.766875	2.3755	2.54903	0.110386	0.841852	0
Lrrc24	0.874008	2.08907	2.54898	0.110389	0.841852	0
Zfp706	0.236233	7.57576	2.54759	0.110487	0.841852	1
Slc26a8	0.716573	2.56433	2.54738	0.110501	0.841852	0
Yy1	0.259875	6.05563	2.54703	0.110526	0.841852	1
Rps5	-0.235279	9.76802	2.54648	0.110564	0.841852	0
Mxra7	0.341905	4.57975	2.54617	0.110586	0.841852	0
Ccdc50	-0.243118	6.4791	2.54268	0.110831	0.843223	0
Pgm2	0.433747	3.76937	2.5415	0.110914	0.843368	0
Gm26901	-0.647225	2.73503	2.54046	0.110987	0.843433	0
Ankrd50	-0.839646	2.07839	2.53944	0.111058	0.843488	0
Emc9	0.327256	4.77452	2.53618	0.111288	0.844744	0
Myo1d	-0.949704	1.49136	2.53502	0.11137	0.844881	0
Dph5	-0.394128	3.99472	2.52929	0.111774	0.84669	0
Rab3b	0.763443	2.42023	2.52918	0.111782	0.84669	0
Prr5	-0.329565	4.62466	2.52891	0.111801	0.84669	0
Il1rapl1	-0.238236	8.17374	2.52786	0.111877	0.846772	0
1700017M07Rik	-0.926735	1.45262	2.52526	0.11206	0.847225	0
Acvr1	-0.336044	4.52766	2.52434	0.112126	0.847225	0
Omg	0.263572	5.79705	2.52299	0.112222	0.847225	0
Fn3krp	0.334267	4.59361	2.52298	0.112222	0.847225	0
G6pdx	0.4042	3.95423	2.52125	0.112346	0.847225	0
Bap1	0.424191	3.81205	2.52059	0.112393	0.847225	0
Gm12592	-0.362854	4.21449	2.52028	0.112415	0.847225	0
Rrp1	0.240095	6.85955	2.51967	0.112458	0.847225	0
Lpxn	0.856449	2.0366	2.51885	0.112517	0.847225	0
Egln2	0.310766	5.0556	2.51629	0.1127	0.847933	0
Naxe	0.23517	7.05174	2.51576	0.11274	0.847933	0
Gm12781	0.926441	1.75865	2.51386	0.112873	0.848451	0
Nr2c2ap	-0.319342	4.76508	2.50951	0.113185	0.84987	0
Cdkn2d	0.329319	4.66809	2.50881	0.113236	0.84987	0
Fbl	-0.280727	5.48278	2.50849	0.113259	0.84987	0
Slitrk2	0.24202	6.39471	2.50758	0.113324	0.84987	0
Tmem208	0.233855	7.16049	2.50645	0.113405	0.84987	0
Clk2	0.309604	5.02145	2.5054	0.113481	0.84987	0
Rpl19	-0.234053	10.025	2.50449	0.113546	0.84987	0
Cisd3	0.245132	6.2796	2.50394	0.113591	0.84987	0
Wapl	0.239954	6.69647	2.50305	0.11365	0.84987	0
Bcl2l12	0.348206	4.43651	2.50075	0.113816	0.84987	0
Nutf2-ps1	0.471835	3.45931	2.50055	0.11383	0.84987	0
Atm	-0.322108	4.80693	2.49967	0.113894	0.84987	0
Rassf1	-0.28802	5.55306	2.49884	0.113954	0.84987	0
Rpl30	-0.233159	9.80608	2.49803	0.114013	0.84987	0
Sh3d21	0.499233	3.32011	2.49744	0.114055	0.84987	0
Snupn	0.344343	4.51945	2.49626	0.114141	0.84987	0
Pgm3	0.365645	4.36866	2.49599	0.114161	0.84987	0
Ppp1r12a	-0.241852	6.78605	2.49507	0.114228	0.849888	0
Ino80e	0.283626	5.4179	2.49237	0.114423	0.850287	0
Msi2	-0.234819	10.2538	2.49201	0.114449	0.850287	0
Zfp160	0.290132	5.36298	2.49165	0.114475	0.850287	0
Nxph3	0.772484	2.36749	2.48955	0.114628	0.850942	0
AU020206	-0.843945	2.01303	2.48845	0.114708	0.851046	0
Atp6v0c	0.231141	9.47684	2.48758	0.114772	0.851046	0
Tprgl	0.234666	7.32748	2.48548	0.114925	0.85151	0
Naaa	0.231986	8.18876	2.48495	0.114964	0.85151	0
Myl6	0.230902	8.90556	2.48316	0.115095	0.851999	0
Tmem183a	0.321151	4.79803	2.48116	0.115243	0.852619	0
Gm30082	0.978228	1.55155	2.47846	0.115439	0.852719	0
Kdm5c	0.270115	5.72033	2.47724	0.115529	0.852719	0
Tmem268	0.92899	1.74886	2.47664	0.115573	0.852719	0
Ubr3	-0.249411	6.19492	2.47556	0.115652	0.852719	0
Pbrm1	-0.24126	6.6267	2.47422	0.115751	0.852719	0
Plcd3	0.698793	2.61801	2.47318	0.115827	0.852719	0
Dhrs3	0.235744	6.70203	2.47301	0.11584	0.852719	0
Fbxl21	0.935219	1.87661	2.4716	0.115944	0.852719	0
5033430I15Rik	0.411804	3.85805	2.47064	0.116019	0.852719	0
mt-Nd3	-0.233487	9.26564	2.47051	0.116024	0.852719	0
Dolpp1	0.441855	3.61594	2.46971	0.116083	0.852719	0
Calm3	0.230109	8.19481	2.46774	0.116229	0.852719	0
Dnajb2	0.25748	5.99822	2.46688	0.116293	0.852719	0
Pus1	-0.517921	3.17594	2.46677	0.116301	0.852719	0
Lonp1	0.304097	5.08484	2.4664	0.116328	0.852719	0
Ascc3	-0.275753	5.62155	2.46611	0.116349	0.852719	0
Ccser1	-0.279787	5.56377	2.46539	0.116403	0.852719	0
Sh3d19	0.301385	5.28265	2.46409	0.116499	0.852719	0
Mettl26	0.232765	7.04768	2.46384	0.116518	0.852719	0
Plxna4	0.416533	3.8413	2.46113	0.116719	0.852719	0
1700084E18Rik	0.853691	2.0129	2.46088	0.116738	0.852719	0
Magi1	-0.230844	8.21624	2.46016	0.116791	0.852719	0
Ttll12	-0.393398	3.83551	2.46011	0.116795	0.852719	0
Pdhx	-0.354483	4.36055	2.45951	0.116839	0.852719	0
Dhdds	-0.295641	5.17668	2.45879	0.116893	0.852719	0
Usp50	0.329295	4.60642	2.45811	0.116943	0.852719	0
Mmd	-0.511587	3.19067	2.4572	0.117011	0.852742	0
Rgl1	-0.284652	5.38504	2.45488	0.117184	0.853515	0
Vps13b	-0.245106	6.41403	2.45357	0.117287	0.853515	0
Hist2h2ac	-0.805987	1.9932	2.45226	0.117382	0.853515	0
Cyba	0.228905	7.88525	2.45214	0.117389	0.853515	0
Tmem47	0.232296	10.0242	2.45069	0.117497	0.853515	0
Brd3	-0.277	5.59202	2.45056	0.117507	0.853515	0
Il11ra1	0.236464	6.70504	2.4495	0.117587	0.853623	0
Pdzrn4	-0.932132	1.34862	2.44862	0.117652	0.853627	0
Poc5	0.356601	4.32279	2.44551	0.117887	0.854472	0
Chchd10	0.228014	7.89308	2.44534	0.117899	0.854472	0
Zdhhc14	-0.30626	5.06062	2.44261	0.118104	0.854578	0
Asf1a	0.254287	5.96252	2.4413	0.118202	0.854578	0
Tsku	0.823069	2.03663	2.44105	0.118221	0.854578	0
Pdk4	-0.425112	3.68282	2.4408	0.11824	0.854578	0
Gpr19	-0.251595	5.91913	2.4404	0.11827	0.854578	0
Gm49417	-0.651857	2.63638	2.4397	0.118323	0.854578	0
Alg6	-0.366332	4.17704	2.43878	0.118392	0.854578	0
Zkscan4	0.730709	2.45212	2.43813	0.118441	0.854578	1
Gm34455	-0.432544	3.78423	2.43738	0.118498	0.854578	0
Gm13584	-0.509706	3.1424	2.43504	0.118675	0.855035	0
1810037I17Rik	0.228471	9.11409	2.43357	0.118786	0.855035	0
2610002M06Rik	-0.371305	4.12574	2.4334	0.118799	0.855035	0
Timp3	-0.232701	7.66029	2.43223	0.118888	0.855035	0
Ric1	0.295349	5.153	2.43127	0.11896	0.855035	0
Efhc2	0.495825	3.3002	2.4309	0.118989	0.855035	0
Fgf12	-0.23435	7.48625	2.42954	0.119092	0.855035	0
3110082J24Rik	0.279611	5.43958	2.42842	0.119177	0.855035	0
Ppard	-0.36593	4.18494	2.42821	0.119194	0.855035	1
Elovl4	0.778608	2.2843	2.42768	0.119234	0.855035	0
Triqk	0.362801	4.23673	2.42711	0.119277	0.855035	0
Racgap1	0.920781	1.69708	2.41987	0.119829	0.858292	0
Bnip3	0.264349	5.69884	2.41941	0.119864	0.858292	0
Dnah7a	0.709912	2.58631	2.41859	0.119927	0.858292	0
Slc35b1	0.248451	6.01568	2.41522	0.120185	0.859375	0
Nup88	-0.362164	4.25745	2.41491	0.120209	0.859375	0
Ikzf2	-0.260172	5.7823	2.41222	0.120416	0.859977	1
Fam172a	-0.232589	7.55812	2.41211	0.120424	0.859977	0
Ankrd13b	-0.561767	2.94503	2.41002	0.120585	0.860426	0
Foxp1	-0.260646	5.85844	2.40911	0.120655	0.860426	1
Ost4	0.227083	8.31704	2.40811	0.120732	0.860426	0
Ift43	0.240608	6.29048	2.40742	0.120785	0.860426	0
Kctd12	-0.35585	4.25398	2.40704	0.120814	0.860426	0
B230208H11Rik	0.71044	2.50942	2.40142	0.12125	0.862949	0
Mitf	-0.342234	4.43338	2.40077	0.1213	0.862949	1
Marcks	0.227342	8.44957	2.39904	0.121434	0.863437	0
Dnajc1	-0.236838	6.87179	2.3972	0.121576	0.863793	1
Spg11	-0.355685	4.26313	2.3967	0.121616	0.863793	0
Evc2	-0.414432	3.71978	2.39465	0.12178	0.864026	0
Reep6	-0.955544	1.3279	2.39233	0.121956	0.864026	0
Ppt1	0.236257	6.84551	2.39179	0.121998	0.864026	0
Kcnma1	-0.367557	4.10066	2.39108	0.122053	0.864026	0
Epb41l5	-0.257445	5.78184	2.39106	0.122055	0.864026	0
Pacrg	-0.228924	6.78441	2.38922	0.122199	0.864026	0
Ccdc157	-0.355886	4.22239	2.38873	0.122237	0.864026	0
Gm15246	-0.629552	2.71704	2.38867	0.122241	0.864026	0
Tanc2	-0.239446	7.1288	2.38834	0.122268	0.864026	0
E2f1	-0.905275	1.51689	2.38748	0.122335	0.864026	1
Zfp879	0.847245	2.17961	2.38701	0.122371	0.864026	0
Gm11613	0.680256	2.63886	2.38533	0.122503	0.864491	0
Stim2	-0.355858	4.32545	2.38604	0.122872	0.865527	0
Ppp1r12b	-0.302602	5.14624	2.38025	0.122902	0.865527	0
Gm15510	0.811326	2.14644	2.37905	0.122996	0.865527	0
Rtl8a	0.234767	6.47926	2.37882	0.123015	0.865527	0
Ifit3b	0.398878	3.94113	2.37863	0.123029	0.865527	0
Snap25	-0.414607	3.70379	2.3787	0.123045	0.865527	0
Ercc6l2	-0.306387	5.05476	2.37656	0.123192	0.865527	0
Iars2	-0.293286	5.13897	2.37647	0.1232	0.865527	0
Pstpip1	1.05732	1.22452	2.37593	0.123242	0.865527	0
Ly96	-0.746536	2.17706	2.37384	0.123408	0.866225	0
Rgs20	-0.229012	9.89103	2.37259	0.123506	0.866453	0
Lrrc4c	-0.229837	7.80127	2.37152	0.123591	0.866585	0
Gm5820	0.463525	3.47528	2.36784	0.123882	0.867056	0
Lyst	-0.289264	5.26138	2.36673	0.123971	0.867056	0
Ick	-0.323288	4.60358	2.36591	0.124036	0.867056	0
Cdc26	0.238376	6.42612	2.36555	0.124065	0.867056	0
Smarca5	0.235045	6.79901	2.36516	0.124095	0.867056	1
Tmem164	-0.237218	6.57629	2.36516	0.124095	0.867056	0
Syngap1	0.323891	4.61352	2.36486	0.124119	0.867056	0
Ramp2	0.227633	6.94254	2.36279	0.124284	0.867446	0
Smc4	-0.331028	4.58578	2.36164	0.124376	0.867446	0
Tdrkh	0.281863	5.42656	2.36138	0.124399	0.867446	0
Zdhhc6	-0.303793	4.98688	2.3602	0.124491	0.867446	1
Wnt5b	0.873668	1.80223	2.36001	0.124505	0.867446	0
Ogfod3	0.284839	5.22113	2.356	0.124826	0.869041	0
Rprm	0.398144	3.84086	2.35549	0.124866	0.869041	0
Rpl31	-0.224288	8.09016	2.354	0.124986	0.869264	0
Snap91	-0.646235	2.6476	2.35344	0.125031	0.869264	0
Spa17	0.341178	4.37313	2.35245	0.125111	0.86936	0
Klf8	-0.710503	2.39121	2.35	0.125307	0.870264	0
Lrrc45	0.411656	3.80061	2.3488	0.125403	0.870473	0
2810459M11Rik	0.232933	7.29264	2.34429	0.125767	0.872299	0
Ddah1	0.225731	9.35199	2.34389	0.125799	0.872299	0
Anks6	0.954451	1.5268	2.34116	0.12602	0.87303	0
Spout1	0.328323	4.58006	2.34004	0.126121	0.87303	0
Tubb3	-0.640482	2.67153	2.33902	0.126193	0.87303	0
Nbea	-0.248038	6.08778	2.33865	0.126223	0.87303	0
Sdf4	0.231204	6.74063	2.33829	0.126252	0.87303	0
Fkrp	0.632707	2.8009	2.33724	0.126338	0.87303	0
Mdh1	0.223797	8.12123	2.33685	0.126369	0.87303	0
Irgm1	0.400351	3.84102	2.33576	0.126458	0.873182	0
Elp4	-0.235811	6.61344	2.33427	0.126578	0.873557	0
Uggt1	-0.328282	4.51215	2.32915	0.126995	0.875926	0
Atox1	0.22443	7.54857	2.32842	0.127055	0.875926	0
Foxn3	-0.226216	7.44356	2.32615	0.12724	0.876414	1
Mfap3l	-0.229892	6.74016	2.32593	0.127259	0.876414	0
Etv5	-0.282271	5.17269	2.32249	0.127539	0.876676	0
Cetn3	0.222442	8.13469	2.32231	0.127555	0.876676	0
Gm21798	1.02624	1.26271	2.32186	0.127591	0.876676	0
Smarcd2	-0.410278	3.71267	2.32073	0.127684	0.876676	0
Mon1a	-0.416043	3.66579	2.31971	0.127768	0.876676	0
Prdx2	0.224444	9.54581	2.31874	0.127848	0.876676	0
Lrrc61	0.411199	3.733	2.31781	0.127924	0.876676	0
D17H6S53E	0.391141	3.86375	2.31707	0.127985	0.876676	0
Nup35	-0.293902	5.06688	2.31676	0.128011	0.876676	0
Cerk	-0.457774	3.42631	2.31576	0.128093	0.876676	0
Slc39a11	-0.365741	4.11287	2.31564	0.128102	0.876676	0
Man2a1	-0.738002	2.23024	2.31564	0.128102	0.876676	0
Scmh1	-0.232663	6.90882	2.3149	0.128164	0.876676	0
Rbm48	0.351912	4.30765	2.31297	0.128323	0.877306	0
Olfr655	0.767463	2.22551	2.31054	0.128524	0.878139	0
Ddrgk1	0.224779	7.40042	2.30988	0.128578	0.878139	0
Tmem59l	0.353756	4.22025	2.30754	0.128771	0.878658	0
Tns2	0.962186	1.53668	2.30693	0.128822	0.878658	0
Gria2	-0.225071	9.73055	2.3066	0.128855	0.878658	0
Gm38393	-0.588781	2.81553	2.30505	0.128978	0.879043	0
Sat2	0.298278	5.11164	2.30113	0.129304	0.879557	0
Pole	0.831576	1.97683	2.30045	0.12936	0.879557	0
Mettl17	-0.422332	3.61651	2.30022	0.12938	0.879557	0
Eef1a1	-0.225882	10.1173	2.29991	0.129406	0.879557	0
Kansl1	-0.226256	7.27208	2.29686	0.129659	0.879557	0
Map3k19	0.53389	3.08344	2.29663	0.129679	0.879557	0
Pcgf1	0.621623	2.7723	2.29661	0.12968	0.879557	0
Ift74	-0.243622	6.06157	2.29622	0.129713	0.879557	0
2900026A02Rik	-0.354106	4.24074	2.29574	0.129753	0.879557	0
Txndc15	0.224252	7.21101	2.29509	0.129808	0.879557	0
Tob2	-0.273536	5.52026	2.29428	0.129875	0.879557	0
Traf3ip1	-0.441542	3.44193	2.2935	0.129941	0.879557	0
Ttc28	-0.223584	8.2053	2.2919	0.130074	0.879557	0
Paip2b	0.307279	4.855	2.28968	0.130261	0.879557	0
Fsd1l	-0.258967	5.76899	2.2894	0.130284	0.879557	0
Nprl2	0.334427	4.40389	2.28893	0.130323	0.879557	0
Ehmt1	-0.244574	5.98759	2.2886	0.130352	0.879557	0
Slc25a35	-0.88835	1.44853	2.28757	0.130438	0.879557	0
Cpt2	0.388629	3.9275	2.28706	0.130481	0.879557	0
Arhgap6	0.396822	3.93745	2.28638	0.130538	0.879557	0
Axin2	0.3423	4.35883	2.28562	0.130602	0.879557	0
Glmp	0.237484	6.20613	2.28435	0.130709	0.879557	0
B3galt5	0.686097	2.53353	2.28306	0.130818	0.879557	0
Mipep	-0.362214	4.10292	2.28296	0.130826	0.879557	0
9530062K07Rik	-0.502262	3.18144	2.28247	0.130867	0.879557	0
Emc4	0.231372	6.42017	2.28206	0.130902	0.879557	0
Adcy3	-0.37379	3.99754	2.28132	0.130965	0.879557	0
Pak4	-0.398038	3.7455	2.2813	0.130966	0.879557	0
Clasrp	0.339584	4.42005	2.28083	0.131006	0.879557	0
Mtfr1l	0.247053	6.01278	2.27947	0.131121	0.879557	0
Mcu	-0.256356	5.70391	2.27939	0.131127	0.879557	0
Rit1	0.255056	5.78901	2.27717	0.131315	0.879931	0
Hmgb1	0.222211	9.68832	2.27671	0.131354	0.879931	0
Sec23ip	0.381009	3.98606	2.27491	0.131507	0.879931	0
Gstt1	0.275843	5.3436	2.27474	0.131522	0.879931	0
Mlst8	-0.374714	3.91624	2.27341	0.131634	0.879931	0
Pgd	-0.318033	4.62469	2.27324	0.131649	0.879931	0
Atf6	-0.296329	4.97008	2.27261	0.131702	0.879931	1
Rusc2	0.561182	2.93526	2.2715	0.131797	0.879931	0
Spp2	-0.837273	1.79912	2.27103	0.131837	0.879931	0
Palld	-0.240905	6.21725	2.27084	0.131852	0.879931	0
Entpd6	-0.290843	5.08656	2.26907	0.132003	0.87996	0
Sdf2	0.223111	7.24865	2.26817	0.132079	0.87996	0
Wars2	-0.333805	4.38911	2.26815	0.132081	0.87996	0
Tipin	0.254641	5.7466	2.26764	0.132125	0.87996	0
Ccdc107	0.224556	6.76956	2.26643	0.132228	0.880203	0
Fxyd2	0.359575	4.11081	2.26374	0.132458	0.881287	0
Rasa1	-0.244499	6.04038	2.26285	0.132534	0.88135	0
Ubn2	-0.229034	6.93923	2.25869	0.132891	0.881991	0
Prune1	0.511482	3.16239	2.256	0.133121	0.881991	0
C2cd4d	0.538758	3.00113	2.25567	0.13315	0.881991	0
Polr2g	0.227082	6.67004	2.25504	0.133204	0.881991	0
S100a16	0.220016	9.22731	2.25422	0.133274	0.881991	0
Zkscan2	-0.412214	3.69639	2.25412	0.133283	0.881991	0
Thoc3	0.333555	4.46301	2.25392	0.133301	0.881991	0
Ercc1	0.273737	5.33572	2.25278	0.133399	0.881991	0
Cotl1	0.240993	6.76404	2.2524	0.133432	0.881991	0
Aamp	0.221786	7.50076	2.25202	0.133464	0.881991	0
Enkur	-0.507794	3.13308	2.25199	0.133467	0.881991	0
Foxo4	0.668559	2.59748	2.25148	0.133511	0.881991	1
Nsmce1	0.231251	6.35123	2.25096	0.133556	0.881991	0
Gm16499	-0.771848	2.15475	2.25075	0.133574	0.881991	0
Gm43154	0.306395	4.97898	2.24983	0.133653	0.881991	0
Plin2	0.316582	4.6316	2.24924	0.133704	0.881991	0
Sft2d1	0.316591	4.67252	2.24756	0.133863	0.882596	0
Tspyl2	0.322656	4.60217	2.24647	0.133943	0.882622	0
0610009E02Rik	0.443029	3.4652	2.24581	0.134001	0.882622	0
Bbs9	-0.262597	5.66558	2.24433	0.134129	0.882727	0
H3f3a	0.222822	9.84845	2.24051	0.13446	0.882727	0
Bicdl1	-0.519936	2.9964	2.23995	0.13451	0.882727	0
[truncated: 30,281 more rows]

## Sheet: Mycn_qNSCs_GO
ID	Description	GeneRatio	BgRatio	pvalue	p.adjust	qvalue	ENTREZID	Count	Gene
GO:0002181	cytoplasmic translation	'7/83'	'146/28943'	2.16763e-07	0.000201664	0.000149782	19944|20042|269261|20116|27370|267019|65019	7	Rpl29|Rps12|Rpl12|Rps8|Rps26|Rps15a|Rpl23
GO:0035914	skeletal muscle cell differentiation	'6/83'	'94/28943'	3.08102e-07	0.000201664	0.000149782	15370|13653|14281|79221|11910|12227	6	Nr4a1|Egr1|Fos|Hdac9|Atf3|Btg2
GO:0043618	regulation of transcription from RNA polymerase II promoter in response to stress	'5/83'	'50/28943'	3.28621e-07	0.000201664	0.000149782	13653|16598|16476|17872|11910	5	Egr1|Klf2|Jun|Ppp1r15a|Atf3
GO:0043620	regulation of DNA-templated transcription in response to stress	'5/83'	'55/28943'	5.33535e-07	0.00024556	0.000182385	13653|16598|16476|17872|11910	5	Egr1|Klf2|Jun|Ppp1r15a|Atf3
GO:0007519	skeletal muscle tissue development	'7/83'	'207/28943'	2.26631e-06	0.000834455	0.000619776	15370|13653|14281|26556|79221|11910|12227	7	Nr4a1|Egr1|Fos|Homer1|Hdac9|Atf3|Btg2
GO:0060538	skeletal muscle organ development	'7/83'	'219/28943'	3.28949e-06	0.00100933	0.000749658	15370|13653|14281|26556|79221|11910|12227	7	Nr4a1|Egr1|Fos|Homer1|Hdac9|Atf3|Btg2
GO:0060674	placenta blood vessel development	'4/83'	'39/28943'	4.78991e-06	0.00125975	0.000935653	16477|16007|15205|12702	4	Junb|Ccn1|Hes1|Socs3
GO:0035933	glucocorticoid secretion	'3/83'	'15/28943'	1.00924e-05	0.00232251	0.001725	12918|78896|114679	3	Crh|Ecrg4|Selenom
GO:0045444	fat cell differentiation	'7/83'	'265/28943'	1.14347e-05	0.00233904	0.00173728	15370|22695|16600|71660|15205|12443|13371	7	Nr4a1|Zfp36|Klf4|Rarres2|Hes1|Ccnd1|Dio2
GO:0071498	cellular response to fluid shear stress	'3/83'	'17/28943'	1.50207e-05	0.00276531	0.00205389	11898|16598|16600	3	Ass1|Klf2|Klf4
GO:0002040	sprouting angiogenesis	'5/83'	'125/28943'	3.07459e-05	0.00474021	0.0035207	15370|16598|16600|79221|20349	5	Nr4a1|Klf2|Klf4|Hdac9|Sema3e
GO:0060711	labyrinthine layer development	'4/83'	'62/28943'	3.08976e-05	0.00474021	0.0035207	16477|16007|15205|12702	4	Junb|Ccn1|Hes1|Socs3
GO:0051592	response to calcium ion	'5/83'	'130/28943'	3.71075e-05	0.00507024	0.00376583	14281|26556|16477|14282|16476	5	Fos|Homer1|Junb|Fosb|Jun
GO:0035930	corticosteroid hormone secretion	'3/83'	'23/28943'	3.86369e-05	0.00507024	0.00376583	12918|78896|114679	3	Crh|Ecrg4|Selenom
GO:0070372	regulation of ERK1 and ERK2 cascade	'7/83'	'326/28943'	4.30293e-05	0.00507024	0.00376583	19252|16007|16600|16334|381126|16476|11910	7	Dusp1|Ccn1|Klf4|Ins2|Garem1|Jun|Atf3
GO:0034405	response to fluid shear stress	'3/83'	'24/28943'	4.40651e-05	0.00507024	0.00376583	11898|16598|16600	3	Ass1|Klf2|Klf4
GO:1902895	positive regulation of miRNA transcription	'4/83'	'72/28943'	5.57547e-05	0.00603791	0.00448454	13653|14281|16600|16476	4	Egr1|Fos|Klf4|Jun
GO:0060716	labyrinthine layer blood vessel development	'3/83'	'27/28943'	6.32868e-05	0.00647283	0.00480757	16477|16007|15205	3	Junb|Ccn1|Hes1
GO:0070371	ERK1 and ERK2 cascade	'7/83'	'350/28943'	6.72592e-05	0.00651707	0.00484043	19252|16007|16600|16334|381126|16476|11910	7	Dusp1|Ccn1|Klf4|Ins2|Garem1|Jun|Atf3
GO:0071277	cellular response to calcium ion	'4/83'	'78/28943'	7.63014e-05	0.00668909	0.0049682	14281|16477|14282|16476	4	Fos|Junb|Fosb|Jun
GO:2000630	positive regulation of miRNA metabolic process	'4/83'	'78/28943'	7.63014e-05	0.00668909	0.0049682	13653|14281|16600|16476	4	Egr1|Fos|Klf4|Jun
GO:0060537	muscle tissue development	'8/83'	'494/28943'	8.75529e-05	0.00732659	0.00544169	15370|13653|14281|26556|79221|17691|11910|12227	8	Nr4a1|Egr1|Fos|Homer1|Hdac9|Sik1|Atf3|Btg2
GO:0007517	muscle organ development	'7/83'	'371/28943'	9.671e-05	0.00755842	0.00561388	15370|13653|14281|26556|79221|11910|12227	7	Nr4a1|Egr1|Fos|Homer1|Hdac9|Atf3|Btg2
GO:0034976	response to endoplasmic reticulum stress	'6/83'	'257/28943'	9.85346e-05	0.00755842	0.00561388	16334|16476|12443|17872|11910|230904	6	Ins2|Jun|Ccnd1|Ppp1r15a|Atf3|Fbxo2
GO:1902893	regulation of miRNA transcription	'4/83'	'88/28943'	0.000122052	0.00870118	0.00646264	13653|14281|16600|16476	4	Egr1|Fos|Klf4|Jun
GO:0034620	cellular response to unfolded protein	'4/83'	'89/28943'	0.000127518	0.00870118	0.00646264	15511|12443|17872|11910	4	Hspa1b|Ccnd1|Ppp1r15a|Atf3
GO:0035929	steroid hormone secretion	'3/83'	'34/28943'	0.000127611	0.00870118	0.00646264	12918|78896|114679	3	Crh|Ecrg4|Selenom
GO:0061614	miRNA transcription	'4/83'	'90/28943'	0.000133159	0.00875523	0.00650278	13653|14281|16600|16476	4	Egr1|Fos|Klf4|Jun
GO:0033687	osteoblast proliferation	'3/83'	'37/28943'	0.000164673	0.0101055	0.00750564	16477|16007|63830	3	Junb|Ccn1|Kcnq1ot1
GO:0090279	regulation of calcium ion import	'3/83'	'37/28943'	0.000164673	0.0101055	0.00750564	26556|12918|15205	3	Homer1|Crh|Hes1
GO:0010038	response to metal ion	'6/83'	'296/28943'	0.000212163	0.0124129	0.00921941	14281|26556|16477|14282|11898|16476	6	Fos|Homer1|Junb|Fosb|Ass1|Jun
GO:2000628	regulation of miRNA metabolic process	'4/83'	'102/28943'	0.000215758	0.0124129	0.00921941	13653|14281|16600|16476	4	Egr1|Fos|Klf4|Jun
GO:1901652	response to peptide	'7/83'	'430/28943'	0.00023923	0.0133461	0.0099126	15370|13653|16334|71660|79221|12702|65019	7	Nr4a1|Egr1|Ins2|Rarres2|Hdac9|Socs3|Rpl23
GO:0035967	cellular response to topologically incorrect protein	'4/83'	'109/28943'	0.000278194	0.0150634	0.0111881	15511|12443|17872|11910	4	Hspa1b|Ccnd1|Ppp1r15a|Atf3
GO:1901653	cellular response to peptide	'6/83'	'322/28943'	0.000332842	0.0175075	0.0130034	15370|16334|71660|79221|12702|65019	6	Nr4a1|Ins2|Rarres2|Hdac9|Socs3|Rpl23
GO:0006986	response to unfolded protein	'4/83'	'116/28943'	0.000352653	0.0180343	0.0133946	15511|12443|17872|11910	4	Hspa1b|Ccnd1|Ppp1r15a|Atf3
GO:0010586	miRNA metabolic process	'4/83'	'117/28943'	0.000364345	0.0181286	0.0134647	13653|14281|16600|16476	4	Egr1|Fos|Klf4|Jun
GO:0001892	embryonic placenta development	'4/83'	'118/28943'	0.000376312	0.0182313	0.013541	16477|16007|15205|12702	4	Junb|Ccn1|Hes1|Socs3
GO:0045429	positive regulation of nitric oxide biosynthetic process	'3/83'	'50/28943'	0.000404384	0.0188045	0.0139667	11898|16598|16600	3	Ass1|Klf2|Klf4
GO:0006006	glucose metabolic process	'5/83'	'217/28943'	0.000408572	0.0188045	0.0139667	14555|16334|15277|17691|11910	5	Gpd1|Ins2|Hk2|Sik1|Atf3
GO:0051458	corticotropin secretion	'2/83'	'11/28943'	0.000439429	0.0197314	0.0146552	12918|78896	2	Crh|Ecrg4
GO:1904407	positive regulation of nitric oxide metabolic process	'3/83'	'52/28943'	0.000454085	0.0199041	0.0147834	11898|16598|16600	3	Ass1|Klf2|Klf4
GO:0002042	cell migration involved in sprouting angiogenesis	'3/83'	'53/28943'	0.000480338	0.0205652	0.0152744	15370|16600|79221	3	Nr4a1|Klf4|Hdac9
GO:0070262	peptidyl-serine dephosphorylation	'2/83'	'12/28943'	0.000526333	0.0215329	0.0159931	19252|17872	2	Dusp1|Ppp1r15a
GO:0097201	negative regulation of transcription from RNA polymerase II promoter in response to stress	'2/83'	'12/28943'	0.000526333	0.0215329	0.0159931	16476|17872	2	Jun|Ppp1r15a
GO:0045861	negative regulation of proteolysis	'6/83'	'361/28943'	0.000608087	0.0230564	0.0171247	15370|16600|15511|17872|277343|65019	6	Nr4a1|Klf4|Hspa1b|Ppp1r15a|Wfdc8|Rpl23
GO:0060213	positive regulation of nuclear-transcribed mRNA poly(A) tail shortening	'2/83'	'13/28943'	0.000620872	0.0230564	0.0171247	22695|12227	2	Zfp36|Btg2
GO:1901533	negative regulation of hematopoietic progenitor cell differentiation	'2/83'	'13/28943'	0.000620872	0.0230564	0.0171247	22695|15205	2	Zfp36|Hes1
GO:2000849	regulation of glucocorticoid secretion	'2/83'	'13/28943'	0.000620872	0.0230564	0.0171247	12918|78896	2	Crh|Ecrg4
GO:0140353	lipid export from cell	'3/83'	'58/28943'	0.000626193	0.0230564	0.0171247	12918|78896|114679	3	Crh|Ecrg4|Selenom
GO:0051346	negative regulation of hydrolase activity	'6/83'	'366/28943'	0.00065334	0.0232416	0.0172623	15370|16600|15511|79221|17872|277343	6	Nr4a1|Klf4|Hspa1b|Hdac9|Ppp1r15a|Wfdc8
GO:0070509	calcium ion import	'3/83'	'59/28943'	0.000658379	0.0232416	0.0172623	26556|12918|15205	3	Homer1|Crh|Hes1
GO:0035966	response to topologically incorrect protein	'4/83'	'138/28943'	0.000679142	0.0232416	0.0172623	15511|12443|17872|11910	4	Hspa1b|Ccnd1|Ppp1r15a|Atf3
GO:0043434	response to peptide hormone	'6/83'	'369/28943'	0.000681721	0.0232416	0.0172623	15370|13653|16334|71660|79221|12702	6	Nr4a1|Egr1|Ins2|Rarres2|Hdac9|Socs3
GO:0032868	response to insulin	'5/83'	'250/28943'	0.000775187	0.0255048	0.0189432	13653|16334|71660|79221|12702	5	Egr1|Ins2|Rarres2|Hdac9|Socs3
GO:0014902	myotube differentiation	'4/83'	'143/28943'	0.00077581	0.0255048	0.0189432	26556|16334|79221|17691	4	Homer1|Ins2|Hdac9|Sik1
GO:0019318	hexose metabolic process	'5/83'	'253/28943'	0.000817741	0.026059	0.0193549	14555|16334|15277|17691|11910	5	Gpd1|Ins2|Hk2|Sik1|Atf3
GO:0060211	regulation of nuclear-transcribed mRNA poly(A) tail shortening	'2/83'	'15/28943'	0.00083268	0.026059	0.0193549	22695|12227	2	Zfp36|Btg2
GO:0014911	positive regulation of smooth muscle cell migration	'3/83'	'64/28943'	0.000835135	0.026059	0.0193549	13653|20195|19241	3	Egr1|S100a11|Tmsb4x
GO:2000833	positive regulation of steroid hormone secretion	'2/83'	'16/28943'	0.000949864	0.029145	0.0216469	12918|78896	2	Crh|Ecrg4
GO:0030968	endoplasmic reticulum unfolded protein response	'3/83'	'68/28943'	0.000996305	0.0300688	0.022333	12443|17872|11910	3	Ccnd1|Ppp1r15a|Atf3
GO:0005996	monosaccharide metabolic process	'5/83'	'268/28943'	0.0010572	0.0311749	0.0231546	14555|16334|15277|17691|11910	5	Gpd1|Ins2|Hk2|Sik1|Atf3
GO:0046835	carbohydrate phosphorylation	'2/83'	'17/28943'	0.00107451	0.0311749	0.0231546	217837|15277	2	Itpk1|Hk2
GO:0099601	regulation of neurotransmitter receptor activity	'3/83'	'70/28943'	0.00108376	0.0311749	0.0231546	26556|12918|11838	3	Homer1|Crh|Arc
GO:0060986	endocrine hormone secretion	'3/83'	'71/28943'	0.00112924	0.0315378	0.0234241	12918|78896|114679	3	Crh|Ecrg4|Selenom
GO:0007178	transmembrane receptor protein serine/threonine kinase signaling pathway	'6/83'	'407/28943'	0.00113063	0.0315378	0.0234241	13653|14281|16007|56306|15205|16476	6	Egr1|Fos|Ccn1|Sinhcaf|Hes1|Jun
GO:0070613	regulation of protein processing	'3/83'	'72/28943'	0.00117591	0.0321856	0.0239053	20194|21922|17872	3	S100a10|Clec3b|Ppp1r15a
GO:0010755	regulation of plasminogen activation	'2/83'	'18/28943'	0.00120657	0.0321856	0.0239053	20194|21922	2	S100a10|Clec3b
GO:0070314	G1 to G0 transition	'2/83'	'18/28943'	0.00120657	0.0321856	0.0239053	78896|65019	2	Ecrg4|Rpl23
GO:0045428	regulation of nitric oxide biosynthetic process	'3/83'	'73/28943'	0.00122379	0.0321856	0.0239053	11898|16598|16600	3	Ass1|Klf2|Klf4
GO:0071375	cellular response to peptide hormone stimulus	'5/83'	'278/28943'	0.00124347	0.0322427	0.0239477	15370|16334|71660|79221|12702	5	Nr4a1|Ins2|Rarres2|Hdac9|Socs3
GO:0021542	dentate gyrus development	'2/83'	'19/28943'	0.00134602	0.0344169	0.0255625	54713|12227	2	Fezf2|Btg2
GO:0080164	regulation of nitric oxide metabolic process	'3/83'	'77/28943'	0.00142752	0.0355143	0.0263776	11898|16598|16600	3	Ass1|Klf2|Klf4
GO:1903317	regulation of protein maturation	'3/83'	'77/28943'	0.00142752	0.0355143	0.0263776	20194|21922|17872	3	S100a10|Clec3b|Ppp1r15a
GO:0071248	cellular response to metal ion	'4/83'	'170/28943'	0.00147153	0.0361211	0.0268283	14281|16477|14282|16476	4	Fos|Junb|Fosb|Jun
GO:2000846	regulation of corticosteroid hormone secretion	'2/83'	'20/28943'	0.00149279	0.036161	0.0268579	12918|78896	2	Crh|Ecrg4
GO:0035994	response to muscle stretch	'2/83'	'21/28943'	0.00164686	0.039375	0.029245	14281|16476	2	Fos|Jun
GO:0070373	negative regulation of ERK1 and ERK2 cascade	'3/83'	'83/28943'	0.00177106	0.0416584	0.030941	19252|16600|11910	3	Dusp1|Klf4|Atf3
GO:0097398	cellular response to interleukin-17	'2/83'	'22/28943'	0.00180818	0.0416584	0.030941	22033|12702	2	Traf5|Socs3
GO:0001890	placenta development	'4/83'	'180/28943'	0.00181359	0.0416584	0.030941	16477|16007|15205|12702	4	Junb|Ccn1|Hes1|Socs3
GO:0043154	negative regulation of cysteine-type endopeptidase activity involved in apoptotic process	'3/83'	'84/28943'	0.00183288	0.0416584	0.030941	15370|16600|15511	3	Nr4a1|Klf4|Hspa1b
GO:0042692	muscle cell differentiation	'6/83'	'449/28943'	0.00185996	0.0417584	0.0310152	26556|16334|79221|17691|15205|19241	6	Homer1|Ins2|Hdac9|Sik1|Hes1|Tmsb4x
GO:0006809	nitric oxide biosynthetic process	'3/83'	'85/28943'	0.00189603	0.0420553	0.0312358	11898|16598|16600	3	Ass1|Klf2|Klf4
GO:0045765	regulation of angiogenesis	'5/83'	'308/28943'	0.0019487	0.0424627	0.0315384	16598|16600|15277|20349|17872	5	Klf2|Klf4|Hk2|Sema3e|Ppp1r15a
GO:0006094	gluconeogenesis	'3/83'	'86/28943'	0.00196053	0.0424627	0.0315384	14555|17691|11910	3	Gpd1|Sik1|Atf3
GO:1901342	regulation of vasculature development	'5/83'	'312/28943'	0.00206105	0.0441209	0.03277	16598|16600|15277|20349|17872	5	Klf2|Klf4|Hk2|Sema3e|Ppp1r15a
GO:0019319	hexose biosynthetic process	'3/83'	'90/28943'	0.00223214	0.0470633	0.0349554	14555|17691|11910	3	Gpd1|Sik1|Atf3
GO:0042594	response to starvation	'4/83'	'191/28943'	0.00224963	0.0470633	0.0349554	22695|17691|16476|11910	4	Zfp36|Sik1|Jun|Atf3
GO:0046209	nitric oxide metabolic process	'3/83'	'91/28943'	0.0023035	0.0472434	0.0350892	11898|16598|16600	3	Ass1|Klf2|Klf4
GO:0007611	learning or memory	'5/83'	'321/28943'	0.00233108	0.0472434	0.0350892	13653|12918|16476|11838|12227	5	Egr1|Crh|Jun|Arc|Btg2
GO:0097396	response to interleukin-17	'2/83'	'25/28943'	0.00233523	0.0472434	0.0350892	22033|12702	2	Traf5|Socs3
GO:2001057	reactive nitrogen species metabolic process	'3/83'	'93/28943'	0.00245042	0.0490351	0.0364199	11898|16598|16600	3	Ass1|Klf2|Klf4
GO:0071276	cellular response to cadmium ion	'2/83'	'26/28943'	0.00252513	0.0499867	0.0371267	14281|16476	2	Fos|Jun
