# Supplementary material for: Sequential transcriptional programs underpin activation of hippocampal stem cells
Source: Sci Adv. 2025 Jun 11;11(24):eadu4523. doi: 10.1126/sciadv.adu4523 (PMC12154177; doi:10.1126/sciadv.adu4523)
Supplement: Supplementary file 2 — Tables S1 to S5 [file sciadv.adu4523_tables_s1_to_s5.zip › adu4523_table_s5.xlsx]

## Sheet: Sheet1
Figure 1D		Ascl1 control			Ascl1 cKO
	quiescent NSCs	0.371	0.246	0.141	0.977	0.94	0.969
	proliferating NSCs/IPCs	0.191	0.244	0.164	0.0038	0.0101	0.00261
	neuroblasts	0.438	0.51	0.696	0.019	0.0504	0.0287
Figure 2D		Huwe1 control		Huwe1 cKO
	quiescent NSCs	0.511	0.289	0.39	0.45
	proliferating NSCs/IPCs	0.111	0.106	0.38	0.342
	neuroblasts	0.378	0.604	0.23	0.208
Figure 3E	Control	Mycn cKO	Control	triple cKO
	1.24407	0.212607	1.13018	0.233907
	1.00629	0.250833	0.806971	0.26563
	0.749641	0.190095	1.06285
Figure 4C	quiescent NSCs	23.8095	95.4545		Figure 4E	Mycn control	Mycn cKO		Figure 4F	Mycn control	Mycn cKO
	proliferating NSCS	16.6667	90.4762			14.8082	3.83828			1260.02	865.975
						18.8437	1.13657			818.378	1147.14
						15.5658	7.07062			1016.41	756.822
Figure 5D		Mycn control		Mycn cKO
	quiescent NSCs	0.283	0.344	0.547	0.698
	proliferating NSCs/IPCs	0.176	0.188	0.174	0.13
	neuroblasts	0.541	0.467	0.279	0.172
Figure 6G		Ascl1 control			Ascl1 cKO
	MycN+ Ki67- / total NSCs	36.7647	16.9231	30	14.2857	8.62069	6.97674
	MycN+Ki67+ / total NSCs	4.41176	7.69231	5	0	0	0
Figure S1A		Ascl1 cKO			Ascl1 control				Figure S1C		Huwe1 control		Huwe1 cKO			Figure S1E		Mycn cKO		Mycn control
	quiescent NSCs	0.998	0.991	1	0.89	0.812	0.726			quiescent NSCs	0.946	0.921	0.653	0.808			quiescent NSCs	0.94	0.984	0.925	0.91
	proliferating NSCs	0.00194	0.00858	0	0.11	0.188	0.274			proliferating NSCs	0.0541	0.0788	0.347	0.192			proliferating NSCs	0.0604	0.0157	0.0753	0.0898
Figure S2D	Myc control	Myc cKO		Figure S2H	Mycl control	Mycl cKO		Figure S2L	Mycn control	Mycn cKO
	6311.58	8737.8			1923.91	3246.44			1901.8	325.012
	7485.95	4114.61			1555.21	1726.02			1538.31	383.448
	9340.12					6751.25			1145.97	290.597
